# Supplementary material for: Dynamics and stage-specificity of between-population gene expression divergence in the Drosophila melanogaster larval fat body
Source: PLoS Genet. 2023 Apr 26;19(4):e1010730. doi: 10.1371/journal.pgen.1010730 (PMC10166500; doi:10.1371/journal.pgen.1010730)
Supplement: S1 Table — Shown are the number of genes detected as expressed only in a given subset of stages or populations (pop) but not expressed in the others. For a gene to be considered as expressed in a particular population and stage, we required a minimum of an average of 15 reads for that population/stage combination. (XLSX) [file pgen.1010730.s001.xlsx]

## Sheet: S1 Table
S1 Table: Genes included in our dataset but detected as not expressed in a subset of stages and/or populations. Shown are the number of genes detected as expressed only in a given subset of stages or populations (pop) but not expressed in the others. For a gene to be considered as expressed in a particular population and stage, we required a minimum of an average of 15 reads for that population/s…
	Num genes only expressed in one pop at given stage:a		Num genes expressed in only one stage of pairwise comparisons between:b			Num genes only expressed in one stage in a given pop:c		Num genes not expressed in one stage in a given pop:d
	NL	ZI	early	late	prepup	NL	ZI	NL	ZI
early	135 (30)	674 (34)		915 (237)	935 (255)	17	60	809	194
late	500 (186)	42 (18)	554 (125)		198 (30)	85	21	4	279
prepup	133 (10)	146 (11)	467 (142)	513 (40)		20	138	89	75
aNumber (num) of genes detected as expressed only in the Netherlands (NL) or Zambia (ZI) for a given stage. In parentheses, the number of genes detected as significantly expressed between the two populations during the given stage is shown.
bNumber of genes detected as expressed in only one of the given stages (early wandering: early; late wandering: late; white prepupae: prepup) versus the other stage in the Netherlands (above diagonal) or in Zambia (below diagonal). In parentheses, the number of these genes detected as significantly expressed between the two stages is shown.
cNumber of genes detected as expressed in only one stage for a given population.
cNumber of genes detected as not expressed in only one stage for a given population.
