# Supplementary material for: Dynamics and stage-specificity of between-population gene expression divergence in the Drosophila melanogaster larval fat body
Source: PLoS Genet. 2023 Apr 26;19(4):e1010730. doi: 10.1371/journal.pgen.1010730 (PMC10166500; doi:10.1371/journal.pgen.1010730)
Supplement: S2 Table — Shown are the number (num.) of genes in each module; the mean module connectivity (connect.); any significant positive (+) or negative (-) correlations with age or population; genes DE between populations at any stage, across all stages, or number of the 5 most highly connected genes DE between populations during all stages; number of genes DE between stages in any population or both populations and number of the 5 most highly connected genes DE between any two stages; and the number of genes with a significant interaction between developmental stage and population as tested with DESeq2. (XLSX) [file pgen.1010730.s002.xlsx]

## Sheet: S2 Table
S2 Table: Connectivity and differentially expressed (DE) genes in population (pop.)- and age-associated modules. Shown are the number (num.) of genes in each module; the mean module connectivity (connect.); any significant positive (+) or negative (-) correlations with age or population; genes DE between populations at any stage, across all stages, or number of the 5 most highly connected genes D…
			Significant correlation		Num. Genes DE between Populations			Num. Genes DE between stages
Module	Num. Genes	Mean connect.	Population	Age	Any stage	All stages	Top 5 all	Any Pop.	Both Pop.	Top 5 any	Interaction
pink	267	107.689	+	none	210	100	5	90	22	3	29
red	1048	222.755	+	none	687	1	0	264	26	4	92
magenta	166	125.147	+	none	125	26	3	88	23	5	38
tan	100	149.369	-	none	69	4	0	75	38	5	19
blue	2213	849.25	none	+	1022	14	0	1999	1601	5	328
turquoise	2853	996.019	none	-	526	33	0	2573	2155	5	120
yellow	1319	591.983	none	-	258	11	0	943	497	5	63
green	1124	372.645	none	+	340	0	0	673	29	5	81
purple	137	371.994	+	-	111	44	5	100	73	5	12
greenyellow	118	222.413	+	+	84	7	2	62	23	5	10
