# Supplementary material for: Dynamics and stage-specificity of between-population gene expression divergence in the Drosophila melanogaster larval fat body
Source: PLoS Genet. 2023 Apr 26;19(4):e1010730. doi: 10.1371/journal.pgen.1010730 (PMC10166500; doi:10.1371/journal.pgen.1010730)
Supplement: S3 Table — Colors represent differentially expressed (DE) genes shared among stages (white: DE in all; blue: DE in 2 stages, orange: unique) (XLSX) [file pgen.1010730.s003.xlsx]

## Sheet: S3 Table
S3 Table: Top 20 most significant differentially expressed genes between a Zambian and a Dutch population. Colors represent diferrentially expressed (DE) genes shared among stages (white: DE in all; blue: DE in 2 stages, orange: unique)
		early				late				prepupal
Pop.	Rank	CG/CR #	Symbol	log2(NL/ZI)	padj	CG/CR #	Symbol	log2(NL/ZI)	padj	CG/CR #	Symbol	log2(NL/ZI)	padj
Netherlands	1	CG12142	Tsp42Eg	4.61534	1.35958e-97	CG31000	heph	2.27333	1.01411e-41	CG18548	GstD10	3.29562	2.5409e-57
	2	CG8453	Cyp6g1	2.71411	1.63478e-60	CG3399	capu	1.87237	4.23129e-41	CG31000	heph	2.55066	1.5882e-52
	3	CG9380	CG9380	2.70559	1.2275e-51	CG18548	GstD10	2.46091	1.00727e-32	CG6072	sra	2.21293	4.77784e-40
	4	CG31000	heph	2.5021	4.21978e-50	CG9468	LManVI	3.26209	1.01794e-30	CG6869	FucTA	3.13973	2.32045e-32
	5	CG34411	Lgr4	3.32879	7.55098e-38	CG4577	CG4577	4.45866	4.26706e-29	CG9468	LManVI	3.29587	1.34934e-30
	6	CG3399	capu	1.75214	6.22956e-37	CG3339	CG3339	2.95454	1.5427e-28	CG12505	Arc1	2.11883	6.82051e-25
	7	CG7100	CadN	2.31912	4.18569e-35	CG6869	FucTA	2.75733	1.89054e-26	CG3399	capu	1.41634	4.50113e-22
	8	CG33093	CG33093	3.34641	7.39887e-32	CG2053	CG2053	3.64625	1.76514e-22	CG10045	GstD1	1.69871	4.86024e-22
	9	CG2003	CG2003	1.95637	5.29395e-28	CG15312	CG15312	1.86077	1.96933e-20	CG4577	CG4577	3.84954	1.82671e-21
	10	CG12505	Arc1	2.14619	6.80061e-26	CG31157	CG31157	3.0557	7.11846e-20	CG3339	CG3339	2.54969	3.45966e-21
	11	CG43750	CG43750	2.02627	3.3609e-25	CG2979	Yp2	2.14503	9.04582e-20	CG31157	CG31157	2.93579	5.39849e-19
	12	CG10364	msb1l	2.34319	1.9569e-24	CG6042	Cyp12a4	2.08633	3.4885e-19	CG15211	CG15211	2.15241	6.08437e-19
	13	CG6869	FucTA	2.65494	3.12991e-24	CG8453	Cyp6g1	1.53051	6.8519e-19	CG7966	CG7966	2.14187	4.93259e-17
	14	CG6012	CG6012	1.94803	7.79483e-24	CG7966	CG7966	2.22258	1.27621e-18	CG3971	Baldspot	1.36231	2.05739e-16
	15	CG17058	Peritrophin-A	2.62061	2.09773e-22	CG17599	CG17599	3.12378	3.5744e-18	CG31332	Unc-115b	1.50896	5.14736e-16
	16	CG3068	aurA	2.42635	2.27524e-22	CG31332	Unc-115b	1.5427	5.40299e-18	CR46037	lncRNA:flam	1.39678	1.11858e-15
	17	CG4920	ea	2.67442	4.44869e-22	CG6072	sra	1.48871	1.82345e-17	CG4381	GstD3	1.91537	2.69538e-15
	18	CG6042	Cyp12a4	2.18706	6.4019e-22	CG9734	glob1	2.33742	5.1482e-17	CG42599	Pif1A	1.18318	3.24245e-15
	19	CR46037	lncRNA:flam	1.62999	8.94635e-22	CG1742	Mgstl	1.8474	1.99514e-16	CG46339	CG46339	1.50843	5.99722e-15
	20	CG15211	CG15211	2.45261	1.03179e-21	CG34411	Lgr4	2.26196	4.13394e-16	CG4373	Cyp6d2	1.37169	1.94505e-14
Zambia	1	CG8696	Mal-A1	-3.94775	7.72403e-68	CG11590	CG11590	-2.71209	1.62392e-62	CG11590	CG11590	-2.16412	6.35966e-40
	2	CG10248	Cyp6a8	-3.72241	1.07531e-46	CG3301	CG3301	-2.17901	4.23129e-41	CG10248	Cyp6a8	-3.04589	9.13145e-31
	3	CG10764	CG10764	-2.97181	6.0654e-39	CG30083	CG30083	-2.55501	6.19226e-32	CG8819	achi	-2.21036	7.11569e-30
	4	CG1494	CG1494	-2.65198	1.30341e-38	CG10248	Cyp6a8	-2.96601	3.13421e-30	CG3301	CG3301	-1.61958	3.1132e-22
	5	CG8819	achi	-2.40605	1.32339e-36	CG10157	GILT2	-1.84852	2.40307e-23	CG8821	vis	-2.10169	6.43993e-21
	6	CG1435	CBP	-3.32415	3.25832e-35	CG14642	CG14642	-1.78824	4.11009e-23	CG30083	CG30083	-2.00587	6.05722e-20
	7	CG8821	vis	-2.61879	2.75363e-33	CG17270	CG17270	-2.08813	6.20868e-22	CG4398	jtb	-1.73524	5.75577e-17
	8	CG9981	CG9981	-3.14127	2.08694e-30	CG1494	CG1494	-1.95674	9.48211e-21	CG14642	CG14642	-1.54943	4.64928e-16
	9	CG13151	CG13151	-1.95249	2.30236e-26	CG8819	achi	-1.78404	2.19159e-20	CG14995	CG14995	-1.77296	4.64928e-16
	10	CG10810	Drs	-2.40614	3.55081e-26	CG15883	Obp18a	-3.29734	3.62657e-20	CG6231	CG6231	-1.74216	7.47333e-16
	11	CG11254	mael	-3.35109	1.6141e-25	CG9681	PGRP-SB1	-2.54404	7.11846e-20	CG5559	Sytalpha	-1.88449	6.33954e-15
	12	CG6639	SPH93	-2.51497	2.88002e-24	CG31683	CG31683	-1.89848	4.72147e-19	CR44458	lncRNA:CR44458	-2.35701	2.49705e-14
	13	CG13162	ana3	-1.78885	2.65076e-21	CG7662	veli	-1.65315	4.72147e-19	CG1494	CG1494	-1.67033	3.52531e-14
	14	CG3301	CG3301	-1.56366	3.61372e-21	CG8211	IntS2	-1.61674	5.59613e-19	CR45045	lncRNA:CR45045	-2.29894	2.73691e-13
	15	CG5630	hdly	-1.73746	5.73275e-20	CG13488	CG13488	-2.65896	6.59243e-18	CG17270	CG17270	-1.62839	4.02065e-13
	16	CG43479	nwk	-2.4744	8.73138e-20	CR45045	lncRNA:CR45045	-2.56254	1.40181e-17	CG33119	NimB1	-1.81906	1.34354e-12
	17	CG13010	CG13010	-3.4396	8.94302e-20	CR32957	Uhg3	-2.23569	1.0114e-16	CG3165	CG3165	-1.56985	2.56268e-12
	18	CG1747	Sk1	-2.01817	6.12198e-19	CG13822	GILT3	-1.6144	2.13668e-16	CG6633	Ugt86Dd	-1.83541	3.56962e-12
	19	CG15335	cyr	-3.93137	7.54848e-19	CG42662	CG42662	-3.46696	1.49619e-15	CG15883	Obp18a	-2.59504	5.03532e-12
	20	CG8888	CG8888	-2.77783	2.77774e-18	CG18549	CG18549	-1.74398	2.01166e-15	CG31683	CG31683	-1.49055	1.18183e-11
