# Supplementary material for: Dynamics and stage-specificity of between-population gene expression divergence in the Drosophila melanogaster larval fat body
Source: PLoS Genet. 2023 Apr 26;19(4):e1010730. doi: 10.1371/journal.pgen.1010730 (PMC10166500; doi:10.1371/journal.pgen.1010730)
Supplement: S4 Table — Colors represent differentially expressed (DE) genes shared among stages (white: DE in all; blue: DE in 2 stages, orange: unique) (XLSX) [file pgen.1010730.s004.xlsx]

## Sheet: S4 Table
S4 Table: Top 20 most differentially expressed genes between a Zambian and a Dutch population. Colors represent diferrentially expressed (DE) genes shared among stages (white: DE in all; blue: DE in 2 stages, orange: unique)
		L3 PS1–2				L3 PS7–9				WPP
Pop.	Rank	CG/CR #	Symbol	log2(NL/ZI)	padj	CG/CR #	Symbol	log2(NL/ZI)	padj	CG/CR #	Symbol	log2(NL/ZI)	padj
Netherlands	1	CG12142	Tsp42Eg	4.61534	1.35958e-97	CG4577	CG4577	4.45866	4.26706e-29	CG4577	CG4577	3.84954	1.82671e-21
	2	CG2053	CG2053	3.73445	1.32976e-21	CG2053	CG2053	3.64625	1.76514e-22	CG9468	LManVI	3.29587	1.34934e-30
	3	CG10933	Dlish	3.58986	4.52401e-13	CG9468	LManVI	3.26209	1.01794e-30	CG18548	GstD10	3.29562	2.5409e-57
	4	CG4577	CG4577	3.55615	8.15016e-19	CG17599	CG17599	3.12378	3.5744e-18	CG6869	FucTA	3.13973	2.32045e-32
	5	CG14993	Faa	3.52008	5.98197e-20	CG33351	CheB42b	3.06455	3.15513e-09	CG31157	CG31157	2.93579	5.39849e-19
	6	CG10814	CG10814	3.47374	8.07321e-07	CG31157	CG31157	3.0557	7.11846e-20	CG2053	CG2053	2.82792	2.10001e-13
	7	CG33093	CG33093	3.34641	7.39887e-32	CG3339	CG3339	2.95454	1.5427e-28	CG31000	heph	2.55066	1.5882e-52
	8	CG34411	Lgr4	3.32879	7.55098e-38	CG4105	Cyp4e3	2.92293	7.99725e-08	CG3339	CG3339	2.54969	3.45966e-21
	9	CG17599	CG17599	3.20433	4.25723e-19	CG5724	CG5724	2.83242	2.98485e-08	CG9919	CG9919	2.47925	4.48686e-11
	10	CG17599	Inos	3.09058	2.03906e-14	CG12951	CG12951	2.79197	1.09066e-06	CG43222	CG43222	2.3196	3.04783e-06
	11	CG33861	His1:CG33861	2.94971	1.73308e-14	CG6869	FucTA	2.75733	1.89054e-26	CG33351	CheB42b	2.31671	2.36797e-05
	12	CG9919	CG9919	2.86129	4.1479e-15	CG9466	LManV	2.7415	2.84699e-13	CR45601	asRNA:CR45601	2.29506	4.68251e-07
	13	CR45823	lncRNA:CR45823	2.76641	4.01667e-14	CG10933	Dlish	2.57156	7.54219e-07	CG33861	His1:CG33861	2.248	3.40676e-11
	14	CG8453	Cyp6g1	2.71411	1.63478e-60	CG32859	eIF4E7	2.49397	1.40625e-08	CG6072	sra	2.21293	4.77784e-40
	15	CG9380	CG9380	2.70559	1.2275e-51	CG1894	CG1894	2.47955	2.56597e-11	CG17820	fit	2.19188	0.00813737
	16	CG4920	ea	2.67442	4.44869e-22	CG2985	Yp1	2.47135	1.36716e-14	CG15211	CG15211	2.15241	6.08437e-19
	17	CG32284	CG32284	2.67294	1.01749e-09	CG12766	CG12766	2.47063	0.000103564	CG7966	CG7966	2.14187	4.93259e-17
	18	CG6869	FucTA	2.65494	3.12991e-24	CG18548	GstD10	2.46091	1.00727e-32	CR44936	CR45601	2.13064	3.73738e-09
	19	CG1367	CecA2	2.63079	0.000690886	CR44936	lncRNA:CR44936	2.39705	1.29112e-11	CG33237	Ste:CG33237	2.12458	3.06443e-07
	20	CG17058	Peritrophin-A	2.62061	2.09773e-22	CG9734	glob1	2.33742	5.1482e-17	CG12505	Arc1	2.11883	6.82051e-25
Zambia	1	CG6788	CG6788	-3.95596	1.98377e-08	CG33117	Victoria	-4.02647	1.7274e-08	CG42259	CG42259	-3.42416	5.50944e-07
	2	CG8696	Mal-A1	-3.94775	7.72403e-68	CG42662	CG42662	-3.46696	1.49619e-15	CG9873	RpL37b	-3.23108	3.18857e-07
	3	CG15335	cyr	-3.93137	7.54848e-19	CG43202	CG43202	-3.32758	7.24204e-07	CG10248	Cyp6a8	-3.04589	9.13145e-31
	4	CG18754	CG18754	-3.85753	7.63162e-10	CG15883	Obp18a	-3.29734	3.62657e-20	CG33301	CG33301	-2.87691	2.21265e-10
	5	CG10248	Cyp6a8	-3.72241	1.07531e-46	CG18106	IM2	-3.07959	3.38554e-06	CG16836	CG16836	-2.66035	0.00026538
	6	CG5791	CG5791	-3.68006	1.58873e-08	CG6788	CG6788	-3.03932	3.26757e-05	CG15883	Obp18a	-2.59504	5.03532e-12
	7	CG31015	PH4alphaPV	-3.56936	5.69107e-08	CG42259	CG42259	-3.03859	8.55117e-06	CG18106	IM2	-2.53351	0.000483249
	8	CG13010	CG13010	-3.4396	8.94302e-20	CG31015	PH4alphaPV	-2.99421	8.91993e-06	CG31507	TotZ	-2.51789	0.000675918
	9	CG15126	CG15126	-3.4308	3.26553e-08	CG16844	IM3	-2.98514	2.68438e-05	CG18730	Amy-p	-2.51105	0.000138048
	10	CG15066	IM23	-3.42288	1.72656e-06	CG15066	IM23	-2.97586	4.02028e-05	CG18108	IM1	-2.41059	0.00468611
	11	CG11254	mael	-3.35109	1.6141e-25	CG10248	Cyp6a8	-2.96601	3.13421e-30	CR44458	lncRNA:CR44458	-2.35701	2.49705e-14
	12	CG18106	IM2	-3.33378	3.98135e-07	CG16836	CG16836	-2.94246	1.54077e-05	CG33990	IM14	-2.29899	0.00378812
	13	CG1435	CBP	-3.32415	3.25832e-35	CG18108	IM1	-2.74573	0.000266902	CR45045	lncRNA:CR45045	-2.29894	2.73691e-13
	14	CG33117	Victoria	-3.22053	1.63992e-05	CG4757	CG4757	-2.73936	0.000294135	CG17876	Amy-d	-2.2718	0.000181723
	15	CR44868	lncRNA:CR44868	-3.2008	1.4417e-09	CG11590	CG11590	-2.71209	1.62392e-62	CG33223	CG33223	-2.24919	3.00676e-07
	16	CG6839	CG6839	-3.1739	6.49854e-09	CG33223	CG33223	-2.70306	5.88345e-11	CG15068	CG15068	-2.237	0.0031641
	17	CG9981	CG9981	-3.14127	2.08694e-30	CG13010	CG13010	-2.6989	3.16732e-15	CG8819	achi	-2.21036	7.11569e-30
	18	CG43175	CG43175	-3.08573	1.31844e-05	CG13488	CG13488	-2.65896	6.59243e-18	CG45781	CG45781	-2.20673	0.000134524
	19	CG16836	CG16836	-3.01771	1.12967e-05	CR43174	lncRNA:CR43174	-2.61223	2.4263e-13	CG11590	CG11590	-2.16412	6.35966e-40
	20	CG42662	CG42662	-2.98139	2.99002e-10	CG16996	Phae1	-2.58948	1.43643e-09	CG8821	vis	-2.10169	6.43993e-21
