# Supplementary material for: Dynamics and stage-specificity of between-population gene expression divergence in the Drosophila melanogaster larval fat body
Source: PLoS Genet. 2023 Apr 26;19(4):e1010730. doi: 10.1371/journal.pgen.1010730 (PMC10166500; doi:10.1371/journal.pgen.1010730)
Supplement: S5 Table — Empty cells represent terms with no significantly enriched terms at that stage. (XLSX) [file pgen.1010730.s005.xlsx]

## Sheet: S5 Table
S5 Table: GO term, pathway, and protein domain enrichment in genes up-regulated in a Dutch population. Empty cells represent terms with no significantly enriched terms at that stage.
Stage	GO biological process	p-value	Num. Genes	GO ID
early	oxidation-reduction process	1.07217e-07	70	GO:0055114
early	monocarboxylic acid metabolic process	5.69935e-06	31	GO:0032787
early	small molecule metabolic process	0.00223343	80	GO:0044281
early	monocarboxylic acid biosynthetic process	0.00321456	18	GO:0072330
early	carboxylic acid metabolic process	0.00551933	46	GO:0019752
early	organic acid biosynthetic process	0.00569458	23	GO:0016053
early	carboxylic acid biosynthetic process	0.00569458	23	GO:0046394
early	oxoacid metabolic process	0.00651937	47	GO:0043436
early	organic acid metabolic process	0.00749589	47	GO:0006082
Stage	GO molecular function	p-value	Num. Genes	GO ID
early	catalytic activity	2.35049e-08	265	GO:0003824
early	cofactor binding	1.57103e-05	47	GO:0048037
early	oxidoreductase activity	4.33655e-05	64	GO:0016491
early	iron ion binding	0.00482538	23	GO:0005506
early	ion binding	0.0223496	143	GO:0043167
early	heme binding	0.031725	20	GO:0020037
early	tetrapyrrole binding	0.0357635	20	GO:0046906
Stage	Pathway	p-value	Num. Genes	Pathway ID
early	Metabolism	1.24398e-08	114	R-DME-1430728
early	Pentose and glucuronate interconversions	6.05478e-06	15	40
early	Metabolism of xenobiotics by cytochrome P450	2.24266e-05	17	980
early	Fatty acid metabolism	2.77854e-05	28	R-DME-8978868
early	Drug metabolism - cytochrome P450	3.01874e-05	17	982
early	Metabolism of lipids	8.28492e-05	50	R-DME-556833
early	Arachidonic acid metabolism	0.000455372	15	R-DME-2142753
early	Phase I - Functionalization of compounds	0.000596062	15	R-DME-211945
early	Synthesis of Prostaglandins (PG) and Thromboxanes (TX)	0.00071694	12	R-DME-2162123
early	Ascorbate and aldarate metabolism	0.00629973	10	53
early	Porphyrin and chlorophyll metabolism	0.00645182	12	860
early	Biological oxidations	0.00814526	20	R-DME-211859
early	Eicosanoids	0.00893013	10	R-DME-211979
early	Miscellaneous substrates	0.0124747	10	R-DME-211958
early	Biosynthesis of DHA-derived SPMs	0.014203	11	R-DME-9018677
early	Biosynthesis of specialized proresolving mediators (SPMs)	0.014203	11	R-DME-9018678
early	Metabolic pathways	0.0336696	77	1100
early	Retinol metabolism	0.0369513	9	830
early	Pyruvate metabolism	0.0404778	11	620
early	Glutathione metabolism	0.0463903	13	480
Stage	Protein Domain Enrichment	p-value	Num. Genes	Prot. Domain ID
early	Cytochrome P450, conserved site	0.00305433	17	IPR017972
early	Cytochrome P450	0.0134318	17	IPR001128
early	Cytochrome P450 superfamily	0.0134318	17	IPR036396
early	NAD(P)-binding domain superfamily	0.0382256	22	IPR036291
Stage	GO biological process	p-value	Num. Genes	GO ID
late	detection of stimulus	1.84156e-09	62	GO:0051606
late	system process	3.11316e-09	136	GO:0003008
late	transmembrane transport	4.22781e-09	128	GO:0055085
late	detection of chemical stimulus	1.70563e-08	42	GO:0009593
late	sensory perception	9.96434e-08	83	GO:0007600
late	ion transport	1.03127e-07	112	GO:0006811
late	nervous system process	1.32102e-06	113	GO:0050877
late	homophilic cell adhesion via plasma membrane adhesion molecules	0.000149094	19	GO:0007156
late	cation transport	0.000455445	72	GO:0006812
late	sensory perception of chemical stimulus	0.000737675	43	GO:0007606
late	detection of stimulus involved in sensory perception	0.00217149	31	GO:0050906
late	cell-cell adhesion via plasma-membrane adhesion molecules	0.0111851	22	GO:0098742
late	metal ion transport	0.0129848	50	GO:0030001
late	second-messenger-mediated signaling	0.0196756	27	GO:0019932
late	sodium ion transport	0.040901	25	GO:0006814
late	detection of chemical stimulus involved in sensory perception	0.0487197	22	GO:0050907
Stage	GO molecular function	p-value	Num. Genes	GO ID
late	transmembrane transporter activity	9.4339e-23	173	GO:0022857
late	transporter activity	2.50117e-18	180	GO:0005215
late	ion transmembrane transporter activity	6.73176e-16	129	GO:0015075
late	inorganic molecular entity transmembrane transporter activity	1.5588e-14	122	GO:0015318
late	ligand-gated ion channel activity	1.23095e-13	47	GO:0015276
late	ligand-gated channel activity	1.23095e-13	47	GO:0022834
late	channel activity	1.45385e-13	75	GO:0015267
late	passive transmembrane transporter activity	1.45385e-13	75	GO:0022803
late	ion channel activity	2.6441e-13	72	GO:0005216
late	substrate-specific channel activity	4.70642e-13	72	GO:0022838
late	signaling receptor activity	5.06046e-13	98	GO:0038023
late	transmembrane signaling receptor activity	9.40779e-13	88	GO:0004888
late	molecular transducer activity	9.53144e-13	98	GO:0060089
late	neurotransmitter receptor activity	1.23926e-12	37	GO:0030594
late	gated channel activity	1.95139e-12	55	GO:0022836
late	ion gated channel activity	2.14205e-12	54	GO:0022839
late	transmitter-gated ion channel activity	2.23192e-08	25	GO:0022824
late	extracellular ligand-gated ion channel activity	4.34431e-08	27	GO:0005230
late	transmitter-gated channel activity	7.768e-08	25	GO:0022835
late	cation channel activity	2.94404e-07	46	GO:0005261
late	ligand-gated cation channel activity	3.34592e-07	24	GO:0099094
late	cation transmembrane transporter activity	1.06446e-06	78	GO:0008324
late	inorganic cation transmembrane transporter activity	1.1961e-06	75	GO:0022890
late	glutamate receptor activity	3.95261e-06	19	GO:0008066
late	ionotropic glutamate receptor activity	4.62072e-06	18	GO:0004970
late	metal ion transmembrane transporter activity	2.10554e-05	53	GO:0046873
late	sodium ion transmembrane transporter activity	2.91148e-05	34	GO:0015081
late	excitatory extracellular ligand-gated ion channel activity	0.00019539	16	GO:0005231
late	monovalent inorganic cation transmembrane transporter activity	0.00388328	50	GO:0015077
late	active transmembrane transporter activity	0.0056542	55	GO:0022804
late	postsynaptic neurotransmitter receptor activity	0.0288859	11	GO:0098960
late	G-protein coupled neurotransmitter receptor activity	0.0288859	11	GO:0099528
late	neurotransmitter receptor activity involved in regulation of postsynaptic membrane potential	0.0288859	11	GO:0099529
late	transmitter-gated ion channel activity involved in regulation of postsynaptic membrane potential	0.0288859	11	GO:1904315
late	chitin binding	0.0360225	26	GO:0008061
Stage	Pathway	p-value	Num. Genes	Pathway ID
late	Neuronal System	2.38511e-07	42	R-DME-112316
late	Transmission across Chemical Synapses	3.82129e-07	33	R-DME-112315
late	Neurotransmitter receptors and postsynaptic signal transmission	7.77573e-06	25	R-DME-112314
late	Drug metabolism - other enzymes	0.000340024	20	983
late	Transport of small molecules	0.000557217	76	R-DME-382551
late	GABA B receptor activation	0.00143025	11	R-DME-977444
late	Activation of GABAB receptors	0.00143025	11	R-DME-991365
late	GABA receptor activation	0.00173404	12	R-DME-977443
late	Ascorbate and aldarate metabolism	0.00296215	13	53
late	Metabolism of xenobiotics by cytochrome P450	0.0106249	18	980
late	Retinol metabolism	0.0131726	12	830
late	SLC-mediated transmembrane transport	0.0139228	37	R-DME-425407
late	Drug metabolism - cytochrome P450	0.0140338	18	982
late	Transport of bile salts and organic acids, metal ions and amine compounds	0.0147791	17	R-DME-425366
late	Adenylate cyclase activating pathway	0.0153448	8	R-DME-170660
late	G alpha (z) signalling events	0.0220922	9	R-DME-418597
late	Other types of O-glycan biosynthesis	0.0246817	13	514
late	Aflatoxin activation and detoxification	0.02797	15	R-DME-5423646
late	Adenylate cyclase inhibitory pathway	0.0324821	8	R-DME-170670
late	Inhibition of adenylate cyclase pathway	0.0324821	8	R-DME-997269
late	G alpha (s) signalling events	0.035511	13	R-DME-418555
late	Pentose and glucuronate interconversions	0.0377832	14	40
late	Aquaporin-mediated transport	0.0399685	9	R-DME-445717
Stage	Protein Domain Enrichment	p-value	Num. Genes	Prot. Domain ID
late	Ionotropic glutamate receptor	3.76521e-06	18	IPR001320
late	MFS transporter superfamily	0.000264878	46	IPR036259
late	Major facilitator superfamily domain	0.000305825	44	IPR020846
late	Chitin binding domain	0.00421547	25	IPR002557
late	Chitin binding domain superfamily	0.00421547	25	IPR036508
late	Dynein heavy chain domain	0.0122761	8	IPR004273
late	Dynein heavy chain, AAA module D4	0.0122761	8	IPR024317
late	Dynein heavy chain, coiled coil stalk	0.0122761	8	IPR024743
late	Dynein heavy chain, hydrolytic ATP-binding dynein motor region D1	0.0122761	8	IPR035699
late	Dynein heavy chain, ATP-binding dynein motor region D5	0.0122761	8	IPR035706
late	Adenylyl cyclase class-3/4/guanylyl cyclase	0.0182245	13	IPR001054
late	Nucleotide cyclase	0.0182245	13	IPR029787
late	Dynein heavy chain, domain-2	0.0402538	8	IPR013602
late	Dynein heavy chain	0.0402538	8	IPR026983
late	Nose resistant-to-fluoxetine protein, N-terminal	0.0419507	10	IPR006621
Stage	GO biological process	p-value	Num. Genes	GO ID
prepupal
Stage	GO molecular function	p-value	Num. Genes	GO ID
prepupal	hydrolase activity	0.0464791	77	GO:0016787
Stage	Pathway	p-value	Num. Genes	Pathway ID
prepupal	Fatty acid metabolism	0.00119182	17	R-DME-8978868
prepupal	ChREBP activates metabolic gene expression	0.00171135	5	R-DME-163765
prepupal	Aflatoxin activation and detoxification	0.00622141	9	R-DME-5423646
prepupal	Synthesis of Prostaglandins (PG) and Thromboxanes (TX)	0.00904006	8	R-DME-2162123
prepupal	Eicosanoids	0.0307234	7	R-DME-211979
prepupal	Arachidonic acid metabolism	0.0309071	9	R-DME-2142753
prepupal	Miscellaneous substrates	0.0386565	7	R-DME-211958
prepupal	Biosynthesis of maresins	0.0386565	7	R-DME-9018682
prepupal	Biosynthesis of maresin-like SPMs	0.0386565	7	R-DME-9027307
Stage	Protein Domain Enrichment	p-value	Num. Genes	Prot. Domain ID
prepupal	Cytochrome P450, conserved site	0.0188431	12	IPR017972
Stage	GO biological process	p-value	Num. Genes	GO ID
all	detection of pheromone	0.0179	3	GO:0043695
Stage	GO molecular function	p-value	Num. Genes	GO ID
all
Stage	Pathway	p-value	Num. Genes	Pathway ID
all	ChREBP activates metabolic gene expression	0.00250872	4	R-DME-163765
all	Metabolism of xenobiotics by cytochrome P450	0.00864509	7	980
all	Drug metabolism - cytochrome P450	0.00975093	7	982
all	Fatty acid metabolism	0.0161648	10	R-DME-8978868
Stage	Protein Domain Enrichment	p-value	Num. Genes	Prot. Domain ID
all	Uncharacterised protein family DM11, Drosophila melanogaster	0.0166455	3	IPR006601
all	Cytochrome P450, conserved site	0.0436848	8	IPR017972
