# Supplementary material for: Dynamics and stage-specificity of between-population gene expression divergence in the Drosophila melanogaster larval fat body
Source: PLoS Genet. 2023 Apr 26;19(4):e1010730. doi: 10.1371/journal.pgen.1010730 (PMC10166500; doi:10.1371/journal.pgen.1010730)
Supplement: S6 Table — Empty cells represent terms with no significantly enriched terms at that stage. (XLSX) [file pgen.1010730.s006.xlsx]

## Sheet: S6 Table
S6 Table: GO term, pathway, and protein domain enrichment in genes up-regulated in a Zambian population. Empty cells represent terms with no significantly enriched terms at that stage.
Stage	GO biological process	p-value	Num. Genes	GO ID
early
Stage	GO molecular function	p-value	Num. Genes	GO ID
early	serine-type peptidase activity	6.90031e-06	27	GO:0008236
early	serine hydrolase activity	7.60821e-06	27	GO:0017171
early	serine-type endopeptidase activity	1.60295e-05	25	GO:0004252
early	endopeptidase activity	0.00300735	29	GO:0004175
early	peptidase activity, acting on L-amino acid peptides	0.0286688	34	GO:0070011
early	peptidase activity	0.042089	34	GO:0008233
Stage	Pathway	p-value	Num. Genes	Pathway ID
early
Stage	Protein Domain Enrichment	p-value	Num. Genes	Prot. Domain ID
early	Immune-induced protein Dim	1.67477e-09	9	IPR013172
early	Serine proteases, trypsin domain	2.02511e-05	25	IPR001254
early	Peptidase S1, PA clan	3.36886e-05	25	IPR009003
early	Peptidase S1A, chymotrypsin family	0.00019842	22	IPR001314
Stage	GO biological process	p-value	Num. Genes	GO ID
late	system development	8.98886e-19	435	GO:0048731
late	regulation of response to stimulus	1.70044e-18	271	GO:0048583
late	oogenesis	3.88472e-18	197	GO:0048477
late	multi-organism process	8.5012e-18	357	GO:0051704
late	female gamete generation	3.65383e-17	209	GO:0007292
late	positive regulation of cellular process	1.60107e-16	334	GO:0048522
late	regulation of cellular component organization	4.66359e-16	230	GO:0051128
late	germ cell development	6.37047e-16	214	GO:0007281
late	positive regulation of biological process	6.72662e-16	365	GO:0048518
late	epithelium development	7.47471e-16	269	GO:0060429
late	cell development	1.88036e-15	357	GO:0048468
late	tissue development	6.05747e-15	284	GO:0009888
late	ovarian follicle cell development	9.3022e-15	116	GO:0030707
late	epithelial cell development	1.10137e-14	125	GO:0002064
late	anatomical structure morphogenesis	1.16737e-14	378	GO:0009653
late	columnar/cuboidal epithelial cell development	1.24423e-14	116	GO:0002066
late	response to stimulus	2.46466e-14	617	GO:0050896
late	regulation of signal transduction	5.34917e-14	212	GO:0009966
late	cellular developmental process	5.80386e-14	416	GO:0048869
late	cellular process involved in reproduction in multicellular organism	6.7762e-14	238	GO:0022412
late	cellular component morphogenesis	1.06016e-13	200	GO:0032989
late	columnar/cuboidal epithelial cell differentiation	2.07834e-13	117	GO:0002065
late	developmental process involved in reproduction	3.49919e-13	227	GO:0003006
late	developmental process	5.16177e-13	604	GO:0032502
late	regulation of cellular process	6.55842e-13	706	GO:0050794
late	animal organ development	8.51857e-13	308	GO:0048513
late	growth	1.31572e-12	141	GO:0040007
late	anatomical structure development	1.39562e-12	581	GO:0048856
late	gamete generation	1.60068e-12	248	GO:0007276
late	regulation of developmental process	2.09901e-12	203	GO:0050793
late	cell morphogenesis	2.28882e-12	171	GO:0000902
late	cell surface receptor signaling pathway	3.10371e-12	199	GO:0007166
late	cell differentiation	4.19908e-12	399	GO:0030154
late	regulation of signaling	4.87843e-12	228	GO:0023051
late	regulation of cell communication	8.16798e-12	226	GO:0010646
late	epithelial cell differentiation	9.63284e-12	131	GO:0030855
late	developmental growth	1.16328e-11	120	GO:0048589
late	cell migration	1.43664e-11	108	GO:0016477
late	nervous system development	2.12433e-11	281	GO:0007399
late	regulation of cellular component biogenesis	2.38468e-11	109	GO:0044087
late	signaling	1.13141e-10	397	GO:0023052
late	response to external stimulus	1.19592e-10	243	GO:0009605
late	signal transduction	1.81155e-10	351	GO:0007165
late	cell communication	2.16648e-10	403	GO:0007154
late	regulation of biological process	2.42603e-10	746	GO:0050789
late	response to biotic stimulus	3.30947e-10	117	GO:0009607
late	response to external biotic stimulus	3.30947e-10	117	GO:0043207
late	response to other organism	3.30947e-10	117	GO:0051707
late	biological regulation	4.1517e-10	817	GO:0065007
late	vesicle-mediated transport	5.41722e-10	147	GO:0016192
late	multicellular organism development	9.14403e-10	507	GO:0007275
late	cellular response to stimulus	1.24969e-09	429	GO:0051716
late	animal organ morphogenesis	2.08812e-09	199	GO:0009887
late	localization of cell	2.20918e-09	114	GO:0051674
late	cell motility	2.3203e-09	113	GO:0048870
late	neuron differentiation	2.77881e-09	199	GO:0030182
late	ovarian follicle cell migration	3.60649e-09	58	GO:0007297
late	actin cytoskeleton organization	4.32458e-09	96	GO:0030036
late	imaginal disc development	5.21785e-09	159	GO:0007444
late	neuron development	1.00123e-08	172	GO:0048666
late	regulation of multicellular organismal process	1.05652e-08	193	GO:0051239
late	defense response	1.702e-08	118	GO:0006952
late	locomotion	1.82815e-08	176	GO:0040011
late	actin filament-based process	2.16253e-08	98	GO:0030029
late	immune response	2.89396e-08	101	GO:0006955
late	cellular component organization	3.05306e-08	569	GO:0016043
late	wing disc development	3.50396e-08	116	GO:0035220
late	sexual reproduction	3.63531e-08	258	GO:0019953
late	multi-organism reproductive process	4.06814e-08	258	GO:0044703
late	cell morphogenesis involved in differentiation	4.34883e-08	139	GO:0000904
late	ameboidal-type cell migration	4.95684e-08	70	GO:0001667
late	epithelial cell migration	4.98178e-08	65	GO:0010631
late	immune system process	5.15206e-08	135	GO:0002376
late	positive regulation of response to stimulus	6.54911e-08	130	GO:0048584
late	epithelium migration	6.81349e-08	65	GO:0090132
late	multicellular organismal reproductive process	7.11064e-08	257	GO:0048609
late	tissue migration	7.72103e-08	67	GO:0090130
late	negative regulation of response to stimulus	7.9653e-08	118	GO:0048585
late	generation of neurons	8.63144e-08	214	GO:0048699
late	negative regulation of biological process	9.78037e-08	326	GO:0048519
late	tube development	9.98543e-08	186	GO:0035295
late	regulation of multicellular organismal development	1.09617e-07	152	GO:2000026
late	cellular component assembly	1.70313e-07	276	GO:0022607
late	neuron projection development	2.15032e-07	136	GO:0031175
late	border follicle cell migration	3.10843e-07	51	GO:0007298
late	neurogenesis	3.90375e-07	220	GO:0022008
late	tissue morphogenesis	7.01826e-07	163	GO:0048729
late	negative regulation of signal transduction	8.55934e-07	100	GO:0009968
late	morphogenesis of an epithelium	9.1184e-07	159	GO:0002009
late	cell morphogenesis involved in neuron differentiation	9.23209e-07	125	GO:0048667
late	response to stress	1.00765e-06	272	GO:0006950
late	negative regulation of cellular process	1.22006e-06	280	GO:0048523
late	positive regulation of cellular component biogenesis	1.77019e-06	54	GO:0044089
late	cytoskeleton organization	1.89221e-06	160	GO:0007010
late	localization	2.27975e-06	464	GO:0051179
late	reproductive process	2.62797e-06	273	GO:0022414
late	cell part morphogenesis	3.5409e-06	128	GO:0032990
late	regulation of growth	4.32327e-06	94	GO:0040008
late	endocytosis	4.94447e-06	66	GO:0006897
late	positive regulation of cellular component organization	5.03044e-06	87	GO:0051130
late	axon development	5.3345e-06	101	GO:0061564
late	cell projection organization	5.42604e-06	169	GO:0030030
late	macromolecule localization	6.30833e-06	212	GO:0033036
late	neuron projection morphogenesis	6.35003e-06	125	GO:0048812
late	cell projection morphogenesis	7.4131e-06	125	GO:0048858
late	plasma membrane bounded cell projection morphogenesis	7.4131e-06	125	GO:0120039
late	regulation of cytoskeleton organization	1.18504e-05	55	GO:0051493
late	axonogenesis	1.23557e-05	97	GO:0007409
late	endosomal transport	1.29142e-05	42	GO:0016197
late	metamorphosis	1.31604e-05	129	GO:0007552
late	embryonic development via the syncytial blastoderm	1.38087e-05	63	GO:0001700
late	multicellular organism reproduction	1.51481e-05	269	GO:0032504
late	instar larval or pupal morphogenesis	1.5457e-05	124	GO:0048707
late	regulation of immune system process	1.68662e-05	75	GO:0002682
late	plasma membrane bounded cell projection organization	1.73786e-05	165	GO:0120036
late	humoral immune response	1.73992e-05	51	GO:0006959
late	Ras protein signal transduction	1.76813e-05	60	GO:0007265
late	negative regulation of cell communication	1.85551e-05	101	GO:0010648
late	negative regulation of signaling	1.85551e-05	101	GO:0023057
late	cell division	2.0061e-05	84	GO:0051301
late	movement of cell or subcellular component	2.09484e-05	176	GO:0006928
late	regulation of nervous system development	2.16886e-05	99	GO:0051960
late	cellular component organization or biogenesis	2.34479e-05	575	GO:0071840
late	wing disc morphogenesis	2.62716e-05	86	GO:0007472
late	post-embryonic animal morphogenesis	2.7175e-05	126	GO:0009886
late	embryo development	3.60499e-05	144	GO:0009790
late	regulation of plasma membrane bounded cell projection organization	4.25783e-05	51	GO:0120035
late	epithelial tube morphogenesis	4.43115e-05	125	GO:0060562
late	cellular localization	4.70937e-05	228	GO:0051641
late	regulation of cell projection organization	5.68773e-05	51	GO:0031344
late	regulation of cell differentiation	6.35209e-05	108	GO:0045595
late	regulation of developmental growth	7.3478e-05	71	GO:0048638
late	establishment or maintenance of cell polarity	7.67253e-05	70	GO:0007163
late	actin filament organization	7.98474e-05	54	GO:0007015
late	regulation of intracellular signal transduction	8.44172e-05	102	GO:1902531
late	instar larval or pupal development	9.32927e-05	143	GO:0002165
late	supramolecular fiber organization	9.65302e-05	74	GO:0097435
late	protein catabolic process	0.000106321	92	GO:0030163
late	establishment of localization in cell	0.000109823	189	GO:0051649
late	post-embryonic development	0.000113592	157	GO:0009791
late	regulation of protein metabolic process	0.000126111	150	GO:0051246
late	anatomical structure formation involved in morphogenesis	0.000129502	139	GO:0048646
late	synapse assembly	0.000136173	58	GO:0007416
late	response to bacterium	0.000153132	73	GO:0009617
late	post-embryonic animal organ development	0.000158701	122	GO:0048569
late	cellular protein catabolic process	0.000172345	88	GO:0044257
late	ubiquitin-dependent protein catabolic process	0.000178575	80	GO:0006511
late	positive regulation of nitrogen compound metabolic process	0.000178634	175	GO:0051173
late	positive regulation of metabolic process	0.000184997	192	GO:0009893
late	imaginal disc-derived wing morphogenesis	0.000187265	82	GO:0007476
late	import into cell	0.000197359	68	GO:0098657
late	regulation of actin cytoskeleton organization	0.000209992	39	GO:0032956
late	regulation of actin filament-based process	0.000209992	39	GO:0032970
late	reproduction	0.000214041	285	GO:0000003
late	proteolysis involved in cellular protein catabolic process	0.000221374	87	GO:0051603
late	regulation of localization	0.00022853	109	GO:0032879
late	positive regulation of cell communication	0.000229283	104	GO:0010647
late	positive regulation of signaling	0.000229283	104	GO:0023056
late	transmembrane receptor protein tyrosine kinase signaling pathway	0.000251127	62	GO:0007169
late	morphogenesis of embryonic epithelium	0.000261327	46	GO:0016331
late	regulation of filopodium assembly	0.000263683	19	GO:0051489
late	sensory organ development	0.000268142	125	GO:0007423
late	regulation of biological quality	0.000273416	277	GO:0065008
late	imaginal disc morphogenesis	0.000274328	107	GO:0007560
late	post-embryonic animal organ morphogenesis	0.000274328	107	GO:0048563
late	tube morphogenesis	0.000277669	130	GO:0035239
late	embryo development ending in birth or egg hatching	0.000278965	65	GO:0009792
late	regulation of protein complex assembly	0.000299621	43	GO:0043254
late	positive regulation of macromolecule metabolic process	0.000343036	179	GO:0010604
late	modification-dependent protein catabolic process	0.000372291	80	GO:0019941
late	small GTPase mediated signal transduction	0.000391704	62	GO:0007264
late	regulation of macromolecule metabolic process	0.00039324	395	GO:0060255
late	antimicrobial humoral response	0.000405607	43	GO:0019730
late	positive regulation of cellular metabolic process	0.000421888	178	GO:0031325
late	regulation of primary metabolic process	0.000458187	373	GO:0080090
late	positive regulation of nervous system development	0.000461798	46	GO:0051962
late	innate immune response	0.000467354	63	GO:0045087
late	dorsal closure	0.000484218	41	GO:0007391
late	developmental maturation	0.000530125	72	GO:0021700
late	regulation of cellular protein metabolic process	0.000572808	141	GO:0032268
late	post-embryonic appendage morphogenesis	0.000608606	91	GO:0035120
late	protein localization	0.000624158	167	GO:0008104
late	regulation of cell projection assembly	0.000624895	22	GO:0060491
late	regulation of plasma membrane bounded cell projection assembly	0.000624895	22	GO:0120032
late	filopodium assembly	0.000625475	21	GO:0046847
late	eye development	0.0006844	105	GO:0001654
late	regulation of metabolic process	0.000690017	417	GO:0019222
late	regulation of nitrogen compound metabolic process	0.000724497	369	GO:0051171
late	compound eye development	0.00080894	100	GO:0048749
late	cell growth	0.000811539	52	GO:0016049
late	developmental growth involved in morphogenesis	0.000837438	40	GO:0060560
late	imaginal disc-derived appendage development	0.00087996	94	GO:0048737
late	appendage development	0.000938824	95	GO:0048736
late	appendage morphogenesis	0.000960599	93	GO:0035107
late	regulation of organelle organization	0.00104633	109	GO:0033043
late	modification-dependent macromolecule catabolic process	0.00106917	80	GO:0043632
late	imaginal disc-derived appendage morphogenesis	0.00122345	92	GO:0035114
late	enzyme linked receptor protein signaling pathway	0.00124733	79	GO:0007167
late	regulation of supramolecular fiber organization	0.00124828	37	GO:1902903
late	cytokinesis	0.00124831	42	GO:0000910
late	cell cycle	0.00127929	180	GO:0007049
late	regulation of cellular metabolic process	0.00142145	380	GO:0031323
late	cytoskeleton-dependent cytokinesis	0.00152819	40	GO:0061640
late	cellular macromolecule catabolic process	0.00222446	111	GO:0044265
late	defense response to other organism	0.00227384	79	GO:0098542
late	regulation of anatomical structure morphogenesis	0.0027799	72	GO:0022603
late	regulation of response to stress	0.00288862	77	GO:0080134
late	synaptic growth at neuromuscular junction	0.00293047	47	GO:0051124
late	cellular component biogenesis	0.00330648	283	GO:0044085
late	regulation of catabolic process	0.00331356	61	GO:0009894
late	positive regulation of developmental process	0.0035505	66	GO:0051094
late	regulation of cellular component size	0.00366944	55	GO:0032535
late	regulation of cell morphogenesis	0.00367842	48	GO:0022604
late	response to fungus	0.00371548	27	GO:0009620
late	intracellular signal transduction	0.00395026	156	GO:0035556
late	positive regulation of signal transduction	0.00424578	93	GO:0009967
late	regulation of actin filament organization	0.00433388	30	GO:0110053
late	response to wounding	0.00493367	43	GO:0009611
late	regulation of Ras protein signal transduction	0.00574081	37	GO:0046578
late	intracellular transport	0.00590181	159	GO:0046907
late	eye morphogenesis	0.00616832	84	GO:0048592
late	sensory organ morphogenesis	0.00616832	84	GO:0090596
late	regulation of molecular function	0.00664969	109	GO:0065009
late	regulation of cell death	0.00764657	78	GO:0010941
late	actin polymerization or depolymerization	0.00769244	29	GO:0008154
late	compound eye morphogenesis	0.00803159	81	GO:0001745
late	vesicle-mediated transport in synapse	0.00816011	40	GO:0099003
late	positive regulation of immune system process	0.00890267	34	GO:0002684
late	mitotic cell cycle	0.00897669	122	GO:0000278
late	lamellipodium assembly	0.00916538	14	GO:0030032
late	lamellipodium organization	0.00916538	14	GO:0097581
late	wound healing	0.00939159	35	GO:0042060
late	synapse organization	0.0101991	80	GO:0050808
late	synaptic vesicle endocytosis	0.0107005	20	GO:0048488
late	macromolecule catabolic process	0.0120802	121	GO:0009057
late	positive regulation of defense response	0.0122041	30	GO:0031349
late	regulation of cellular catabolic process	0.0133009	54	GO:0031329
late	dorsal appendage formation	0.0133481	22	GO:0046843
late	regulation of cell development	0.0137629	80	GO:0060284
late	positive regulation of cytoskeleton organization	0.0145618	24	GO:0051495
late	organelle organization	0.0145925	369	GO:0006996
late	regulation of anatomical structure size	0.0149056	70	GO:0090066
late	taxis	0.0161536	93	GO:0042330
late	multicellular organismal process	0.0164387	643	GO:0032501
late	Arp2/3 complex-mediated actin nucleation	0.0164574	11	GO:0034314
late	regulation of cell shape	0.0169474	27	GO:0008360
late	positive regulation of supramolecular fiber organization	0.0174387	23	GO:1902905
late	regulation of synapse assembly	0.0176043	40	GO:0051963
late	regulation of small GTPase mediated signal transduction	0.0176129	38	GO:0051056
late	muscle structure development	0.0205651	66	GO:0061061
late	positive regulation of cell projection organization	0.0210148	26	GO:0031346
late	cell death	0.0224952	100	GO:0008219
late	positive regulation of growth	0.0227422	39	GO:0045927
late	mitotic cytokinesis	0.0240878	27	GO:0000281
late	cell maturation	0.030529	56	GO:0048469
late	regulation of catalytic activity	0.0310728	93	GO:0050790
late	regulation of immune response	0.0319091	49	GO:0050776
late	regulation of neurogenesis	0.0363198	67	GO:0050767
late	regulation of synapse structure or activity	0.0372482	53	GO:0050803
late	positive regulation of protein complex assembly	0.0374063	25	GO:0031334
late	synaptic vesicle recycling	0.037645	21	GO:0036465
late	positive regulation of lamellipodium assembly	0.0377448	8	GO:0010592
late	positive regulation of lamellipodium organization	0.0377448	8	GO:1902745
late	endocytic recycling	0.0392694	17	GO:0032456
late	endosome transport via multivesicular body sorting pathway	0.0399096	14	GO:0032509
late	multivesicular body sorting pathway	0.0399096	14	GO:0071985
late	cellular protein modification process	0.0412243	263	GO:0006464
late	protein modification process	0.0412243	263	GO:0036211
late	positive regulation of immune response	0.04298	30	GO:0050778
late	regulation of synapse organization	0.0433803	47	GO:0050807
late	neuromuscular junction development	0.0448721	53	GO:0007528
late	positive regulation of cellular protein metabolic process	0.0462498	73	GO:0032270
late	establishment of localization	0.0467672	352	GO:0051234
late	stem cell population maintenance	0.0486487	34	GO:0019827
late	maintenance of cell number	0.0486487	34	GO:0098727
Stage	GO molecular function	p-value	Num. Genes	GO ID
late	protein binding	1.57861e-22	525	GO:0005515
late	enzyme binding	1.27951e-06	127	GO:0019899
late	protein domain specific binding	0.000101301	33	GO:0019904
late	binding	0.00173705	894	GO:0005488
late	transcription factor binding	0.00269657	56	GO:0008134
late	small GTPase binding	0.00394306	53	GO:0031267
late	GTPase binding	0.00593522	56	GO:0051020
late	Ras GTPase binding	0.0122056	51	GO:0017016
late	enzyme regulator activity	0.0176553	81	GO:0030234
late	cytoskeletal protein binding	0.0356349	80	GO:0008092
Stage	Pathway	p-value	Num. Genes	Pathway ID
late	Drosophila signaling pathways	3.15294e-08	79	R-DME-5252538
late	Immune System	4.19526e-07	210	R-DME-168256
late	Wingless pathway	6.28755e-07	34	R-DME-209412
late	Signal Transduction	3.47121e-06	201	R-DME-162582
late	Signaling by Receptor Tyrosine Kinases	4.71506e-06	65	R-DME-9006934
late	Cytokine Signaling in Immune system	6.14019e-06	54	R-DME-1280215
late	Adaptive Immune System	1.13741e-05	90	R-DME-1280218
late	WG ligand not bound to FZ receptors	2.36227e-05	29	R-DME-209441
late	Signaling by WNT	2.74555e-05	58	R-DME-195721
late	Ubiquitination and degradation of phosphorylated ARM	3.88374e-05	28	R-DME-209461
late	Signaling by Interleukins	4.57597e-05	47	R-DME-449147
late	Ubiquitination and proteolysis of phosphorylated CI	6.92232e-05	29	R-DME-209360
late	Innate Immune System	0.000137163	155	R-DME-168249
late	Fc epsilon receptor (FCERI) signaling	0.000166918	32	R-DME-2454202
late	Signaling by Rho GTPases	0.000959129	47	R-DME-194315
late	N-HH ligand not bound to PTC receptor complex	0.001063	30	R-DME-209446
late	Generic Transcription Pathway	0.00134402	94	R-DME-212436
late	Deubiquitination	0.00134452	59	R-DME-5688426
late	Class I MHC mediated antigen processing & presentation	0.00136192	67	R-DME-983169
late	Degradation of NF-kappa-B inhibitor, CACT	0.00140272	23	R-DME-209406
late	Ub-specific processing proteases	0.00163999	50	R-DME-5689880
late	Hedgehog pathway	0.00167459	33	R-DME-209392
late	Degradation of beta-catenin by the destruction complex	0.00173895	29	R-DME-195253
late	Degradation of CLK	0.00365214	20	R-DME-538848
late	Antigen processing: Ubiquitination & Proteasome degradation	0.00417449	61	R-DME-983168
late	Endocytosis	0.00494088	35	4144
late	Interleukin-1 family signaling	0.00560387	29	R-DME-446652
late	Interleukin-1 signaling	0.00626614	28	R-DME-9020702
late	RNA Polymerase II Transcription	0.007132	118	R-DME-73857
late	N-HH ligand bound to PTC receptor complex	0.00807324	29	R-DME-209452
late	TCF dependent signaling in response to WNT	0.00866235	42	R-DME-201681
late	Beta-catenin independent WNT signaling	0.0091334	33	R-DME-3858494
late	Toll pathway	0.0149076	23	R-DME-209449
late	Regulation of RAS by GAPs	0.0149076	23	R-DME-5658442
late	Degradation of PER	0.0167788	21	R-DME-432524
late	Nuclear CI is degraded	0.0173359	20	R-DME-216167
late	Circadian Clock pathway	0.0195913	30	R-DME-432626
late	TCR signaling	0.0225559	23	R-DME-202403
late	Membrane Trafficking	0.0289852	109	R-DME-199991
late	Vesicle-mediated transport	0.0289852	109	R-DME-5653656
late	Neddylation	0.0377133	42	R-DME-8951664
late	RHO GTPases Activate WASPs and WAVEs	0.0387063	14	R-DME-5663213
late	CLEC7A (Dectin-1) signaling	0.0481592	26	R-DME-5607764
late	PCP/CE pathway	0.0498715	28	R-DME-4086400
late	C-type lectin receptors (CLRs)	0.0498715	28	R-DME-5621481
Stage	Protein Domain Enrichment	p-value	Num. Genes	Prot. Domain ID
late	Immune-induced protein Dim	0.00643773	9	IPR013172
Stage	GO biological process	p-value	Num. Genes	GO ID
prepupal	response to bacterium	0.000376665	20	GO:0009617
prepupal	response to biotic stimulus	0.0272685	22	GO:0009607
prepupal	response to external biotic stimulus	0.0272685	22	GO:0043207
prepupal	response to other organism	0.0272685	22	GO:0051707
Stage	GO molecular function	p-value	Num. Genes	GO ID
prepupal	glutathione transferase activity	0.0266248	7	GO:0004364
Stage	Pathway	p-value	Num. Genes	Pathway ID
prepupal
Stage	Protein Domain Enrichment	p-value	Num. Genes	Prot. Domain ID
prepupal	Immune-induced protein Dim	0.000168186	6	IPR013172
prepupal	Glutathione S-transferase, C-terminal	0.0481702	7	IPR004046
Stage	GO biological process	p-value	Num. Genes	GO ID
all
Stage	GO molecular function	p-value	Num. Genes	GO ID
all
Stage	Pathway	p-value	Num. Genes	Pathway ID
all
Stage	Protein Domain Enrichment	p-value	Num. Genes	Prot. Domain ID
all	Immune-induced protein Dim	1.49535e-07	6	IPR013172
