# Supplementary material for: Dynamics and stage-specificity of between-population gene expression divergence in the Drosophila melanogaster larval fat body
Source: PLoS Genet. 2023 Apr 26;19(4):e1010730. doi: 10.1371/journal.pgen.1010730 (PMC10166500; doi:10.1371/journal.pgen.1010730)
Supplement: S7 Table — Pearson’s correlation is shown above the diagonal and the associated Bonferroni-corrected P-value is shown below the diagonal. (XLSX) [file pgen.1010730.s007.xlsx]

## Sheet: S7 Table
S7 Table: Correlation of gene expression between populations for genes privately differentially expressed between developmental stages in either the Netherlands or Zambia. Pearson's correlation is shown above the diagonal and the associated Bonferroni-corrected P-value is shown below the diagonal.
	Privately differentially expressed in:
	Netherlands			Zambia
	early	late	prepupal	early	late	prepupal
early		0.068	0.518		0.358	0.622
late	4.74E -03		0.525	1.32E -15		0.412
prepupal	1.32E -15	1.32E -15		1.32E -15	1.32E -15
