# Supplementary material for: Dynamics and stage-specificity of between-population gene expression divergence in the Drosophila melanogaster larval fat body
Source: PLoS Genet. 2023 Apr 26;19(4):e1010730. doi: 10.1371/journal.pgen.1010730 (PMC10166500; doi:10.1371/journal.pgen.1010730)
Supplement: S8 Table — Shown are the number of high FST outlier SNPs in known, experimentally validated cis-regulatory elements associated with genes differentially expressed across all examined stages and containing an excess of highly differentiated SNPs in their gene regions. (XLSX) [file pgen.1010730.s008.xlsx]

## Sheet: S8 Table
S8 Table: Known cis-regulatory elements associated with genes showing strong population differentiation at the sequence and expression level. Shown are the number of high FST outlier SNPs in known, experimentally validated cis-regulatory elements associated with genes differentially expressed across all examined stages and containing an excess of highly differentiated SNPs in their gene regions.
Genea	Popb	Regulatory Element Name	REDfly ID	Chromc	Startc	Endc	Size (bp)	High FST SNPsd
Cyp6a8	ZI	Cyp6a8_p0.199SH	RFRC:0000003505.004	2R	14888975	14889185	211	3
Cyp6a8	ZI	Cyp6a8_p0.761X	RFRC:0000003506.004	2R	14889185	14889747	563	0
Trpm	ZI	Trpm_GMR19F01	RFRC:0000024340.002	2R	15279363	15279792	430	1
Trpm	ZI	Trpm_GMR19G02	RFRC:0000024352.001	2R	15278282	15279278	997	8
Trpm	ZI	Trpm_GMR19G03	RFRC:0000024353.001	2R	15279899	15280956	1058	11
Trpm	ZI	Trpm_GMR19G04	RFRC:0000024354.001	2R	15281352	15282431	1080	16
Trpm	ZI	Trpm_GMR20A09	RFRC:0000024382.001	2R	15282972	15284943	1972	2
Trpm	ZI	Trpm_GMR20B09	RFRC:0000024394.001	2R	15275459	15277726	2268	17
Trpm	ZI	Trpm_GMR20B10	RFRC:0000024395.001	2R	15291601	15293871	2271	10
Trpm	ZI	Trpm_GMR20G07	RFRC:0000024446.001	2R	15284923	15288327	3405	18
Trpm	ZI	Trpm_GMR21C04	RFRC:0000024488.002	2R	15287141	15290965	3825	23
CadN	NL	CadN_6512	RFRC:0000001143.004	2L	17752450	17752943	494	0
CadN	NL	CadN_CRM6246+6247	RFRC:0000022617.002	2L	17735735	17736314	580	7
CadN	NL	CadN_CRM6248	RFRC:0000022618.002	2L	17740448	17740767	320	0
CadN	NL	CadN_CRM6249	RFRC:0000022619.002	2L	17743687	17744018	332	1
CadN	NL	CadN_CRM6250	RFRC:0000022620.002	2L	17748642	17749052	411	1
CadN	NL	CadN_CRM6251	RFRC:0000022621.002	2L	17752439	17752779	341	0
CadN	NL	CadN_CRM6252+6253	RFRC:0000022622.002	2L	17755588	17756306	719	4
CadN	NL	CadN_CRM6254	RFRC:0000022623.002	2L	17757165	17757484	320	1
CadN	NL	CadN_GMR30H04	RFRC:0000025375.001	2L	17650465	17651007	543	3
CadN	NL	CadN_GMR30H05	RFRC:0000025376.001	2L	17720107	17720691	585	7
CadN	NL	CadN_GMR30H08	RFRC:0000025379.002	2L	17718270	17718942	673	6
CadN	NL	CadN_GMR31A06	RFRC:0000025389.001	2L	17666742	17667733	992	7
CadN	NL	CadN_GMR31A11	RFRC:0000025394.001	2L	17665454	17666638	1185	5
CadN	NL	CadN_GMR31A12	RFRC:0000025395.001	2L	17664199	17665406	1208	1
CadN	NL	CadN_GMR31B01	RFRC:0000025396.001	2L	17655880	17657088	1209	2
CadN	NL	CadN_GMR31B07	RFRC:0000025402.001	2L	17651336	17652704	1369	7
CadN	NL	CadN_GMR31B09	RFRC:0000025404.001	2L	17659571	17660985	1415	13
CadN	NL	CadN_GMR31C03	RFRC:0000025410.002	2L	17662244	17664116	1873	11
CadN	NL	CadN_GMR31C08	RFRC:0000025414.001	2L	17715874	17717875	2002	5
CadN	NL	CadN_GMR31D03	RFRC:0000025421.001	2L	17725335	17727901	2567	12
CadN	NL	CadN_GMR31D05	RFRC:0000025423.001	2L	17762549	17765130	2582	5
CadN	NL	CadN_GMR31E01	RFRC:0000025431.001	2L	17770393	17773220	2828	6
CadN	NL	CadN_GMR31E02	RFRC:0000025432.001	2L	17652870	17655705	2836	14
CadN	NL	CadN_GMR31E03	RFRC:0000025433.001	2L	17721074	17723961	2888	5
CadN	NL	CadN_GMR31F10	RFRC:0000025452.002	2L	17772477	17775632	3156	17
CadN	NL	CadN_GMR31F11	RFRC:0000025453.002	2L	17748291	17751446	3156	16
CadN	NL	CadN_GMR31G01	RFRC:0000025455.002	2L	17734845	17738025	3181	29
CadN	NL	CadN_GMR31G04	RFRC:0000025458.001	2L	17667958	17671152	3195	15
CadN	NL	CadN_GMR31G11	RFRC:0000025463.001	2L	17767961	17771291	3331	9
CadN	NL	CadN_GMR31H04	RFRC:0000025468.002	2L	17756962	17760335	3374	8
CadN	NL	CadN_GMR32A05	RFRC:0000025480.002	2L	17778137	17781663	3527	16
CadN	NL	CadN_GMR32B01	RFRC:0000025487.002	2L	17729345	17733005	3661	20
CadN	NL	CadN_GMR32B08	RFRC:0000025493.002	2L	17731752	17735456	3705	38
CadN	NL	CadN_GMR32C01	RFRC:0000025497.002	2L	17745598	17749357	3760	28
CadN	NL	CadN_GMR32C08	RFRC:0000025502.002	2L	17739846	17743667	3822	27
CadN	NL	CadN_GMR32D06	RFRC:0000025512.002	2L	17753646	17757548	3903	22
CadN	NL	CadN_GMR32D11	RFRC:0000025516.002	2L	17742631	17746576	3946	29
CadN	NL	CadN_GMR32D12	RFRC:0000025517.002	2L	17722702	17726648	3947	23
CadN	NL	CadN_GMR32E02	RFRC:0000025519.002	2L	17676896	17680849	3954	11
CadN	NL	CadN_GMR32E04	RFRC:0000025521.001	2L	17683383	17687342	3960	16
CadN	NL	CadN_GMR32E09	RFRC:0000025525.002	2L	17764529	17768512	3984	14
CadN	NL	CadN_GMR32E10	RFRC:0000025526.002	2L	17750818	17754808	3991	16
CadN	NL	CadN_GMR32E12	RFRC:0000025528.002	2L	17670088	17674087	4000	26
CadN	NL	CadN_GMR32F03	RFRC:0000025531.001	2L	17680046	17684107	4062	42
CadN	NL	CadN_GMR32F05	RFRC:0000025533.001	2L	17759656	17763746	4091	14
CadN	NL	CadN_GMR32F07	RFRC:0000025535.001	2L	17774524	17778714	4191	45
CadN	NL	CadN_GMR32F11	RFRC:0000025539.002	2L	17673479	17677963	4485	20
fiz	NL	fiz_CG9509_upstream_region	RFRC:0000002475.003	X	14909008	14910193	1186	7
Gr28b	NL	Gr28b_Gr28A3	RFRC:0000031138.002	2L	7462248	7466492	4245	30
Gr28b	NL	Gr28b_Gr28b.a	RFRC:0000031328.002	2L	7462249	7463659	1411	8
Gr28b	NL	Gr28b_Gr28b.c	RFRC:0000031329.001	2L	7458758	7460074	1317	19
Gr28b	NL	Gr28b_Gr28b.d	RFRC:0000031330.001	2L	7457376	7458145	770	12
Gr28b	NL	Gr28b_Gr28b.b	RFRC:0000031331.001	2L	7460575	7461663	1089	0
wb	NL	wb_GMR16C01	RFRC:0000024050.002	2L	14302496	14304270	1775	8
wb	NL	wb_GMR16C05	RFRC:0000024054.001	2L	14264025	14265895	1871	11
wb	NL	wb_GMR16D05	RFRC:0000024063.001	2L	14308228	14310552	2325	14
wb	NL	wb_GMR16E10	RFRC:0000024078.001	2L	14303338	14306200	2863	14
wb	NL	wb_GMR16G12	RFRC:0000024101.002	2L	14300145	14303365	3221	10
wb	NL	wb_GMR16H02	RFRC:0000024103.002	2L	14264958	14268221	3264	19
wb	NL	wb_GMR16H08	RFRC:0000024109.002	2L	14266785	14270089	3305	33
wb	NL	wb_GMR17A02	RFRC:0000024113	2L	14257357	14260712	3356	30
wb	NL	wb_GMR17B12	RFRC:0000024135.001	2L	14251678	14255259	3582	27
wb	NL	wb_GMR17E07	RFRC:0000024164.002	2L	14305338	14309274	3937	16
wb	NL	wb_GMR18B04	RFRC:0000024217.001	2L	14299045	14300707	1663	13
wb	NL	wb_GMR19E01	RFRC:0000024330.001	2L	14309887	14313824	3938	25
ATP7	NL	ATP7_5DAG4	RFRC:0000000744.003	X	11854774	11855378	605	2
CG7460	NL	CG7460_GMR52H10	RFRC:0000027066.001	3L	17738820	17740641	1822	7
aGene with which regulatory element is associated. Genes with no known, experimentally validated cis-regulatory elements were excluded from the analysis.
bPopulation (Pop) in which gene was detected as up-regulated.
cChromosomal (Chrom) location in FlyBase release version 6.
dNumber of highly differentiated SNPs in regulatory element.
