# Supplementary material for: Dynamics and stage-specificity of between-population gene expression divergence in the Drosophila melanogaster larval fat body
Source: PLoS Genet. 2023 Apr 26;19(4):e1010730. doi: 10.1371/journal.pgen.1010730 (PMC10166500; doi:10.1371/journal.pgen.1010730)
Supplement: S9 Table — Shown are motifs that were detected as enriched in regulatory elements associated with genes containing an excess of highly differentiated SNPs in their gene regions and up-regulated in either the Netherlands (NL) or Zambia (ZI) across all examined stages. (XLSX) [file pgen.1010730.s009.xlsx]

## Sheet: S9 Table
S9 Table: Enriched motifs in regulatory elements associated with genes showing strong population differentiation at the sequence and expression level. Shown are motifs that were detected as enriched in regulatory elements associated with genes containing an excess of highly differentiated SNPs in their gene regions and up-regulated in either the Netherlands (NL) or Zambia (ZI) across all examined…
Genea	Pop.b	Consensusc	IDd	Database	P-value
br	ZI	RTAAWWRACAARWN	MA0010.1	JASPAR CORE INSECTS	0.0287
prd	ZI	WGTAACHGW	MA0239.1	JASPAR CORE INSECTS	0.0407
ovo	ZI	WGTAACHGW	MA0126.1	JASPAR CORE INSECTS	0.0407
HLH4C	ZI	MAMMMCACCTGMGVC	OTF0258.1	OnTheFly	0.00162
scrt	ZI	RCCACCTGTTGMD	FBgn0004880_3	Fly Factor Survey	0.00318
aGene associated with enriched motif.
bRegulatory elements associated with up-regulation of genes in the NL or ZI population were tested for an enrichment of motifs in comparison to the other population. The population in which the enrichment was detected is shown.
cConsensus sequence computed from motif.
dMEME Suite motif ID.
