# Supplementary material for: Dynamics and stage-specificity of between-population gene expression divergence in the Drosophila melanogaster larval fat body
Source: PLoS Genet. 2023 Apr 26;19(4):e1010730. doi: 10.1371/journal.pgen.1010730 (PMC10166500; doi:10.1371/journal.pgen.1010730)
Supplement: S10 Table — Shown are the number of genes detected as up-regulated (up) in pairwise comparisons of the analyzed German strains (1 and 2) when MU17 is included (with MU17) or excluded (no MU17) in our intrapopulation analysis. (XLSX) [file pgen.1010730.s010.xlsx]

## Sheet: S10 Table
S10 Table: Number of genes detected as differentially expressed in the German population when MU17 is included or excluded in the analysis. Shown are the number of genes detected as up-regulated (up) in pairwise comparisons of the analyzed German strains (1 and 2) when MU17 is included (with MU17) or excluded (no MU17) in our intrapopulation analysis.
Comparison		Genes up in strain 1		Genes up in strain 2
Stain 1	Strain 2	with MU17	no MU17	with MU17	no MU17
MU14	MU10	1029	971	1035	1003
MU14	MU12	1324	1296	1274	1225
MU14	MU26	1110	1093	1027	969
MU12	MU10	1023	1006	1012	959
MU26	MU10	928	931	813	755
MU26	MU12	1250	1233	1203	1167
