# Supplementary material for: Dynamics and stage-specificity of between-population gene expression divergence in the Drosophila melanogaster larval fat body
Source: PLoS Genet. 2023 Apr 26;19(4):e1010730. doi: 10.1371/journal.pgen.1010730 (PMC10166500; doi:10.1371/journal.pgen.1010730)
Supplement: S1 Data — A) Results of WGCNA and DESeq2 analyses for Dutch (NL) and Zambian (ZI) populations. Log2 fold change and adjusted P-values for within and between population comparisons for early (PS12), late (PS79) and prepupal (WPP) stages as well as adjusted P-values from likelihood ratio test (LRT) for an interaction between stage and population are shown. WGCNA module membership is also shown as well as total (kTotal) and within module (kWithin) connectivity. B) Results of DESeq2 analysis for the German (MU) population during the late stage. Log2 fold change and adjusted P-values are shown. C) Relative gene expression in TPM for Dutch and Zambian populations. D) Mapping bias in Dutch and Zambian populations. E) Body weight of groups of 5 flies in RNAi and control strains. (XLSX) [file pgen.1010730.s011.xlsx]

## Sheet: A) DeSeq2 and WGCNA NL and ZI
FBgn	CGnum	Chrom	Length	PS12_log2(NL/ZI)	padj_PS12	PS79_log2(NL/ZI)	padj_PS79	WPP_log2(NL/ZI)	padj_WPP	ZI_PS12vsPS79_log2(PS79/PS12)	padj_ZI_PS12vsPS79	ZI_PS12vsWPP_log2(WPP/PS12)	padj_ZI_PS12vsWPP	ZI_PS79vsWPP_log2(WPP/PS79)	padj_ZI_PS79vsWPP	NL_PS12vsPS79_log2(PS79/PS12)	padj_NL_PS12vsPS79	NL_PS12vsWPP_log2(WPP/PS12)	padj_NL_PS12vsWPP	NL_PS79vsWPP_log2(WPP/PS79)	padj_NL_PS79vsWPP	LRT_padj	module	kTotal	kWithin
FBgn0000003	CR32864	3R	299	0.397925	0.142387	-0.0523959	0.827847	0.0500672	0.9929	0.143639	0.561521	0.0637177	0.832767	-0.0799216	0.794862	-0.306682	0.133078	-0.28414	0.166751	0.0225415	0.96674	0.308105	brown	321.188	0.495842
FBgn0000008	CG6741	2R	5173	-0.490189	0.118681	-0.261975	0.262283	0.0805019	0.976893	3.35616	8.49e-68	4.70233	3.84e-134	1.34616	2.43e-11	3.58438	2.26e-73	5.27302	7.16e-161	1.68864	7.25e-18	0.246608	blue	1910.81	0.705123
FBgn0000014	CG10325	3R	5269	0.0113625	0.982105	-0.287999	0.175211	0.179671	0.841776	0.585824	0.00210881	0.404659	0.0410996	-0.181165	0.50711	0.286463	0.159546	0.572967	0.00205372	0.286504	0.297515	0.298032	blue	715.038	0.539922
FBgn0000015	CG11648	3R	8184	-0.148463	0.607268	0.135696	0.443442	0.160739	0.805267	-0.0155665	0.945437	-0.150768	0.443246	-0.135201	0.548483	0.268593	0.103905	0.158435	0.3735	-0.110158	0.711978	0.386348	grey	26.065	0.07692
FBgn0000017	CG4032	3L	12564	0.0564176	0.849355	-0.206229	0.179671	-0.246168	0.363012	0.710721	5.56e-08	0.703968	5.09e-08	-0.00675235	0.980141	0.448073	0.0011425	0.401382	0.00314543	-0.0466912	0.889421	0.332401	blue	991.9	0.604732
FBgn0000018	CG6093	2L	1794	0.205392	0.603433	-0.107434	0.676583	-0.0374095	0.993558	0.048324	0.876774	-0.596221	0.00677348	-0.644544	0.0109184	-0.264502	0.253811	-0.839022	8.08e-05	-0.57452	0.0264758	0.624496	turquoise	713.394	0.348498
FBgn0000024	CG17907	3R	7980	-0.263813	0.470139	-0.256535	0.278785	-0.053557	0.993196	0.473721	0.0334032	0.28749	0.237629	-0.186231	0.541542	0.481	0.0280955	0.497747	0.019628	0.0167469	0.979269	0.76699	blue	385.813	0.275292
FBgn0000028	CG9151	X	4343	-0.42609	0.541895	0.516145	0.227017	-0.481417	0.693593	-0.346927	0.469138	0.191888	0.729638	0.538814	0.298973	0.595308	0.148762	0.13656	0.784397	-0.458748	0.452304	0.198768	brown	142.746	0.187754
FBgn0000032	CG7899	3R	1944	0.201632	0.548192	-0.210369	0.314319	0.202304	0.774225	0.661202	0.000289133	0.748484	2.38e-05	0.0872818	0.763662	0.249201	0.213262	0.749156	2.12e-05	0.499955	0.0178665	0.277441	blue	1002.85	0.713245
FBgn0000036	CG5610	3R	11027	0.00358411	0.997645	0.428923	0.163429	0.19562	0.924318	-0.211624	0.554245	0.0987878	0.819203	0.310412	0.427113	0.213715	0.486678	0.290824	0.353626	0.0771089	0.910921	0.621213	green	88.1746	0.0799373
FBgn0000037	CG4356	2R	5425	-0.224232	0.728748	0.58827	0.0951252	0.0610766	0.993558	-0.0576644	0.90565	0.225354	0.611719	0.283018	0.543983	0.754838	0.0241757	0.510662	0.144521	-0.244176	0.684986	0.281932	green	558.225	0.595661
FBgn0000038	CG11348	3L	2460	-0.370133	0.626103	0.525806	0.226472	-0.157455	0.976893	-0.0068451	0.990962	0.235946	0.67592	0.242791	0.684375	0.889093	0.0335378	0.448624	0.331487	-0.440469	0.489318	0.331676	brown	290.967	0.292353
FBgn0000039	CG6844	3R	2387	-0.052209	0.94578	1.45785	1.69e-05	-0.0343108	0.994668	-0.617703	0.102955	0.28959	0.494744	0.907293	0.0239125	0.892356	0.0066461	0.307488	0.420697	-0.584868	0.160707	0.0062327	red	480.722	0.739739
FBgn0000042	CG4027	X	2863	0.00797543	0.985621	-0.576856	0.000953642	0.144514	0.865125	0.887138	1.09e-08	1.19806	1.82e-15	0.310921	0.145154	0.302307	0.0808377	1.3346	4.95e-19	1.03229	9.08e-11	0.0215232	blue	1318.83	0.694963
FBgn0000043	CG12051	2R	1626	0.123559	0.691736	-0.534148	0.00217347	-0.0314173	0.993558	0.620416	9.08e-05	0.86854	1.02e-08	0.248123	0.254896	-0.0372915	0.848383	0.713563	3.27e-06	0.750855	4.51e-06	0.0441021	blue	725.384	0.421786
FBgn0000044	CG10067	2R	1724	0.101018	0.934954	1.27018	0.0328287	1.36718	0.073615	-1.8233	0.000649771	-2.73952	6.46e-08	-0.916218	0.202558	-0.654138	0.26205	-1.47335	0.00575765	-0.819214	0.293531	0.260217	turquoise	810.806	0.409372
FBgn0000045	CG7478	3L	1619	1.6653	0.00162685	1.4932	0.00346455	1.32879	0.0330059	-0.431956	0.469569	-0.0548114	0.947941	0.377144	0.591809	-0.604062	0.233671	-0.391329	0.469109	0.212733	0.840349	0.901849	magenta	115.076	0.511292
FBgn0000046	CG18290	3R	1853	0.899852	0.00223988	1.29738	1.83e-06	0.930306	0.00390677	-0.843324	0.00186582	-0.860255	0.00123226	-0.016931	0.975372	-0.445797	0.103293	-0.8298	0.00110696	-0.384003	0.317364	0.573866	purple	324.4	0.727024
FBgn0000047	CG5178	3R	1595	-0.499859	0.37682	0.361463	0.349998	-0.0470187	0.99424	-0.525772	0.171548	0.047666	0.93298	0.573438	0.201034	0.33555	0.37414	0.500507	0.178474	0.164956	0.818219	0.288557	brown	292.967	0.470676
FBgn0000052	CG9127	2L	4337	-0.542446	0.00605951	-1.01352	1.43e-09	-0.539265	0.00919331	1.0057	3e-10	0.733055	5.48e-06	-0.272641	0.231026	0.534622	0.00168011	0.736236	4.5e-06	0.201614	0.458854	0.152445	blue	589.306	0.347987
FBgn0000053	CG31628	2L	4718	-0.123995	0.807846	-0.583096	0.032327	0.12054	0.9756	2.20209	2.83e-22	1.82052	9.8e-16	-0.381573	0.251627	1.74299	4.56e-14	2.06505	4.86e-20	0.322063	0.39805	0.208532	blue	1341.48	0.781036
FBgn0000055	CG3481	2L	2080	0.488258	0.203237	0.164241	0.593201	-0.0618214	0.993558	-1.43437	4.37e-09	-2.40918	1.53e-24	-0.974812	0.000451477	-1.75839	4.02e-13	-2.95926	1.4e-36	-1.20087	4.29e-06	0.407562	turquoise	1943.39	0.972956
FBgn0000056	CG3484	2L	2080	0.471461	0.229576	0.175607	0.569669	-0.100962	0.97738	-1.43027	6.39e-09	-2.42011	1.99e-24	-0.989838	0.000392586	-1.72612	1.7e-12	-2.99253	6.99e-37	-1.26641	1.26e-06	0.389032	turquoise	1932.17	0.968914
FBgn0000057	CG5124	2R	2291	0.359399	0.0481297	-0.53211	0.000231723	-0.0499537	0.981346	1.04718	4.18e-16	0.204712	0.201042	-0.842465	6.86e-10	0.155667	0.305628	-0.204641	0.17756	-0.360308	0.0274231	0.000254012	tan	107.441	0.528339
FBgn0000061	CG3935	2L	1806	-0.689668	0.313905	0.442557	0.348337	-0.249254	0.951143	-0.290534	0.593032	0.24616	0.675961	0.536694	0.348528	0.841691	0.061705	0.686573	0.137278	-0.155117	0.874152	0.241193	brown	484.813	0.676473
FBgn0000063	CG7643	3R	2141	0.0385065	0.961123	0.307108	0.395604	-0.127791	0.976893	0.172916	0.692936	0.331181	0.410074	0.158266	0.751929	0.441517	0.203081	0.164884	0.683181	-0.276633	0.630031	0.679702	yellow	48.7544	0.0227053
FBgn0000064	CG6058	3R	2636	0.0957687	0.804724	-0.656868	0.000987865	-0.593224	0.00954111	-0.65954	0.000349937	-0.86083	1.14e-06	-0.20129	0.449957	-1.41218	6.14e-16	-1.54982	1.23e-19	-0.137647	0.699943	0.0313023	yellow	1281.69	0.758812
FBgn0000071	CG2198	3R	1833	-0.0971038	0.866816	-0.869641	0.00222261	-0.201296	0.90674	3.94526	5.52e-61	4.52379	2.02e-80	0.578521	0.0836484	3.17273	4.03e-39	4.41959	1.05e-76	1.24687	2.88e-06	0.161074	blue	1780.29	0.863115
FBgn0000075	CG10501	2L	1792	-0.417353	0.532282	0.43092	0.273608	-0.240742	0.932563	0.018069	0.971512	0.37398	0.39176	0.355911	0.479193	0.866342	0.0218565	0.550592	0.171131	-0.315751	0.615145	0.291125	green	403.699	0.326236
FBgn0000077	CG12127	X	1422	0.319434	0.376528	-0.452457	0.0542403	-0.18414	0.873802	0.688169	0.00131153	0.59813	0.00541899	-0.0900393	0.788379	-0.0837224	0.740224	0.0945557	0.725962	0.178278	0.65502	0.0982114	black	347.386	0.447621
FBgn0000078	CG17876	2R	1606	-1.27592	0.0909658	-1.16964	0.0555453	-2.2718	0.000181723	1.41465	0.013183	1.29888	0.0214802	-0.115773	0.903861	1.52093	0.00713821	0.302997	0.653897	-1.21794	0.0775263	0.39156	purple	89.5313	0.204791
FBgn0000079	CG18730	2R	1668	-1.18482	0.182133	-1.5244	0.0207576	-2.51105	0.000138048	1.53354	0.0138497	1.51055	0.013227	-0.0229912	0.985255	1.19396	0.0611727	0.184329	0.814361	-1.00964	0.228418	0.385746	purple	88.4503	0.220185
FBgn0000083	CG5730	3R	1457	0.0139637	0.974897	-0.298087	0.127176	0.0833621	0.976591	-0.39513	0.0329064	-0.723574	1.42e-05	-0.328444	0.149981	-0.707181	3.31e-05	-0.654176	9.22e-05	0.0530051	0.903933	0.347813	turquoise	1218.9	0.572085
FBgn0000084	CG9579	X	1247	0.0218084	0.95509	-0.331481	0.0662298	-0.210983	0.674761	0.22365	0.239311	-0.0451423	0.861648	-0.268792	0.216126	-0.12964	0.474918	-0.277934	0.108771	-0.148294	0.611756	0.386642	red	299.385	0.225029
FBgn0000092	CG2650	X	1013	-0.128955	0.903209	0.660997	0.2018	-0.0505619	0.994668	-0.271825	0.667768	0.167257	0.816941	0.439082	0.515452	0.518128	0.308815	0.24565	0.674539	-0.272478	0.768832	0.497858	green	168.908	0.202332
FBgn0000097	CG3166	2L	4936	-0.0100046	0.988414	-0.540669	0.0264138	0.173341	0.89614	3.28016	8.11e-56	3.72041	3.04e-72	0.440246	0.121928	2.7495	3.81e-38	3.90376	4.26e-78	1.15426	1.46e-07	0.133457	blue	1875.21	0.821958
FBgn0000100	CG7490	3L	1328	0.149825	0.665957	-0.321409	0.116729	-0.0952187	0.966404	-0.275753	0.191363	-0.565512	0.00175551	-0.289759	0.240952	-0.746987	2.98e-05	-0.810556	2.95e-06	-0.0635686	0.886845	0.281455	yellow	1575.93	0.982732
FBgn0000108	CG7727	X	6331	-0.0431081	0.940753	0.419389	0.130469	-0.0355714	0.993884	0.0147744	0.967804	0.430807	0.113922	0.416032	0.208553	0.477271	0.0720282	0.438343	0.100909	-0.0389278	0.955996	0.411218	yellow	214.6	0.142072
FBgn0000109	CG18315	3L	924	0.216857	0.547336	-0.387422	0.0832692	-0.119166	0.951605	0.0212521	0.942799	0.283914	0.216322	0.262662	0.343639	-0.583027	0.0041938	-0.0521088	0.841253	0.530918	0.0228825	0.184941	green	165.661	0.185002
FBgn0000114	CG31762	2L	4147	0.00612049	0.989327	-0.361151	0.0313464	0.146356	0.836378	0.960481	2.04e-11	1.03954	1.7e-13	0.0790638	0.739345	0.593209	7.97e-05	1.17978	4.4e-17	0.586571	0.000214457	0.1185	blue	1611.21	0.944368
FBgn0000115	CG6025	3L	863	0.356196	0.193525	-0.302609	0.150639	-0.179673	0.843047	-0.346682	0.0910114	-0.538764	0.0037533	-0.192083	0.476169	-1.00549	1.51e-08	-1.07463	8.03e-10	-0.0691463	0.878428	0.0837063	yellow	1498.39	0.840159
FBgn0000116	CG32031	3L	2415	-0.119277	0.825176	0.186406	0.539549	0.0341508	0.994668	-0.654262	0.0137084	-0.518475	0.054903	0.135787	0.733713	-0.348579	0.206602	-0.365048	0.187911	-0.0164687	0.98222	0.745935	yellow	422.354	0.246884
FBgn0000117	CG11579	X	3220	0.242979	0.311159	-0.363785	0.0288007	-0.0464315	0.985103	0.293775	0.0747539	0.358263	0.0205011	0.0644886	0.788682	-0.31299	0.0483706	0.0688526	0.713332	0.381842	0.0317536	0.0599935	black	345.672	0.638162
FBgn0000119	CG5912	2R	6024	-0.179997	0.571815	-0.416023	0.0308645	-0.280597	0.473188	0.323513	0.092878	0.542318	0.00157856	0.218806	0.367007	0.0874866	0.664344	0.441719	0.0120632	0.354232	0.114086	0.690563	blue	536.787	0.366097
FBgn0000120	CG5711	2L	2327	-0.127839	0.895641	0.767451	0.100173	0.0992021	0.993558	-0.19152	0.749345	0.301136	0.606334	0.492657	0.411049	0.70377	0.121186	0.528178	0.270013	-0.175592	0.853223	0.391046	green	392.634	0.383031
FBgn0000121	CG5962	3L	1547	-0.663767	0.287847	0.703652	0.0911342	-0.0501528	0.994668	-0.311974	0.522641	0.0461321	0.944703	0.358106	0.515138	1.05544	0.00829799	0.659746	0.121939	-0.395698	0.52654	0.105111	green	193.473	0.212258
FBgn0000137	CG3258	X	2430	-0.104371	0.898412	0.759552	0.0623372	-0.159012	0.976893	-0.532594	0.216904	0.307576	0.515884	0.84017	0.067125	0.331329	0.410699	0.252936	0.563343	-0.0783935	0.934926	0.222288	red	223.414	0.36755
FBgn0000139	CG6677	3R	1949	0.433513	0.0829589	0.245956	0.237337	0.0758169	0.976893	-0.0128684	0.962031	-0.299466	0.154375	-0.286598	0.259454	-0.200426	0.3184	-0.657163	0.000294586	-0.456737	0.0416905	0.488358	turquoise	495.832	0.242704
FBgn0000140	CG6875	3R	6338	-0.292628	0.402636	0.404148	0.0659901	0.25491	0.687862	0.0516721	0.860202	0.11823	0.685724	0.0665576	0.842065	0.748448	0.000219681	0.665767	0.000994255	-0.0826813	0.857056	0.104101	yellow	380.466	0.251744
FBgn0000146	CG6137	2L	2825	-0.00163743	0.999201	-0.0648126	0.832918	0.266032	0.785816	0.533244	0.0487872	0.383027	0.183766	-0.150217	0.688577	0.470069	0.0850409	0.650697	0.012178	0.180628	0.698664	0.66309	turquoise	579.596	0.226491
FBgn0000147	CG3068	3R	1577	2.42635	2.28e-22	0.58898	0.0466257	0.431466	0.517613	0.321195	0.351734	0.181432	0.659641	-0.139763	0.752302	-1.51618	7.12e-11	-1.81346	1.19e-14	-0.297276	0.497613	1.73e-07	magenta	183.325	0.669851
FBgn0000150	CG2210	3R	727	0.136974	0.788177	-0.060269	0.848938	-0.284706	0.754158	-1.32355	2.18e-08	-2.10598	2.7e-20	-0.782436	0.00583882	-1.52079	1.02e-10	-2.52766	7.29e-29	-1.00687	9.83e-05	0.565815	turquoise	1921.38	0.960246
FBgn0000152	CG9703	X	2575	0.042151	0.921733	-0.603856	0.00263984	-0.153686	0.892068	0.580684	0.00195547	-0.0522365	0.862208	-0.63292	0.00227733	-0.0653229	0.768651	-0.248073	0.236882	-0.18275	0.581835	0.109947	grey	286.193	0.58768
FBgn0000153	CG7811	2L	2135	-0.253327	0.665995	-0.0550895	0.867077	-0.241462	0.807088	1.12173	3.07e-05	2.57782	2.83e-26	1.45609	1.74e-09	1.31997	2.84e-06	2.58969	1.57e-23	1.26972	2.69e-07	0.854321	turquoise	1305.55	0.647343
FBgn0000157	CG3629	2R	3094	-0.555707	0.324188	-0.0526127	0.904393	-0.0848128	0.993196	-0.147431	0.755869	0.331787	0.434662	0.479218	0.296674	0.355664	0.35855	0.802682	0.0243746	0.447018	0.393551	0.584852	green	317.049	0.146649
FBgn0000158	CG10422	3R	1894	-0.299337	0.680976	0.405546	0.322951	0.338676	0.845734	-0.0847814	0.874793	0.0715851	0.906562	0.156367	0.788816	0.620102	0.119231	0.709599	0.0705469	0.0894971	0.923925	0.423842	green	257.604	0.220223
FBgn0000163	CG5055	X	10439	-0.486945	0.0417037	-0.359267	0.0610627	-0.0843173	0.973622	1.14253	4.75e-12	1.92464	1.14e-33	0.782112	8.35e-06	1.27021	1.32e-13	2.32727	7.65e-46	1.05706	2.83e-10	0.339236	turquoise	1761.66	0.791487
FBgn0000166	CG1034	3R	2536	-0.27441	0.578468	0.398898	0.173878	0.180304	0.934851	-0.0985086	0.792119	-0.126018	0.752187	-0.0275093	0.955209	0.5748	0.0403072	0.328696	0.27691	-0.246104	0.59425	0.280639	green	259.931	0.3271
FBgn0000173	CG18319	X	2003	0.176386	0.56809	-0.465891	0.0122646	-0.0128557	0.995104	0.458621	0.00890555	0.458408	0.00744575	-0.00021314	0.999432	-0.183656	0.325756	0.269166	0.139257	0.452822	0.0218423	0.0736073	blue	546.587	0.348525
FBgn0000179	CG3578	X	5613	-0.0927029	0.852087	0.343967	0.181578	-0.203861	0.865125	-0.251893	0.36897	0.121979	0.715877	0.373873	0.22477	0.184777	0.471236	0.0108218	0.972994	-0.173955	0.692186	0.292739	brown	249.079	0.392807
FBgn0000180	CG4722	2L	3276	-0.646859	0.0695621	0.40734	0.164699	0.0304836	0.994668	-0.476446	0.0996083	-0.105503	0.790745	0.370943	0.301273	0.577753	0.0393509	0.57184	0.0395317	-0.00591305	0.992722	0.058791	brown	276.522	0.413253
FBgn0000181	CG3644	2R	1474	0.0396871	0.926144	-0.458084	0.0277904	-0.242525	0.677809	-0.185308	0.42741	-0.453331	0.0188925	-0.268023	0.298973	-0.68308	0.000248505	-0.735543	4.56e-05	-0.0524628	0.914016	0.262294	yellow	1223.66	0.89756
FBgn0000182	CG4824	2L	4022	-0.861499	0.239349	0.877644	0.0828497	0.25601	0.957194	-0.472427	0.405306	0.143752	0.841135	0.61618	0.332083	1.26672	0.00909697	1.26126	0.00824952	-0.00545523	0.996162	0.08302	yellow	235.502	0.136638
FBgn0000183	CG6605	2L	5361	0.17127	0.631996	-0.232481	0.267616	0.132624	0.925094	0.459251	0.0194815	0.376024	0.0602444	-0.0832266	0.777643	0.0554998	0.805233	0.337378	0.090812	0.281878	0.299698	0.332401	blue	463.121	0.337982
FBgn0000206	CG8285	3R	3013	0.257357	0.657787	0.950534	0.00319404	0.0189776	0.996592	-0.231905	0.562055	0.0907461	0.851785	0.322651	0.463651	0.461272	0.145353	-0.147633	0.696529	-0.608905	0.108019	0.153681	red	335.231	0.713035
FBgn0000212	CG5942	3L	5553	-0.134064	0.669762	-0.202333	0.272813	-0.0411022	0.993196	0.136011	0.514073	0.127479	0.565697	-0.0085321	0.978928	0.0677411	0.725258	0.22044	0.225196	0.152699	0.598473	0.815809	black	226.296	0.279071
FBgn0000221	CG4934	X	1450	0.288975	0.403484	-0.00297836	0.992665	0.0184273	0.995104	-0.200819	0.437598	-0.325377	0.168096	-0.124558	0.700421	-0.492772	0.0220929	-0.595925	0.00436911	-0.103152	0.823192	0.614303	turquoise	795.198	0.386485
FBgn0000228	CG14025	2L	4666	0.042555	0.903649	-0.445297	0.00914146	0.0158831	0.994668	0.522589	0.000819995	0.305603	0.0684979	-0.216986	0.31262	0.0347377	0.855079	0.278931	0.0939103	0.244193	0.279737	0.114048	blue	652.712	0.440244
FBgn0000229	CG5680	2L	1797	0.399435	0.165566	-0.325476	0.14425	0.218015	0.783597	0.246416	0.296431	-0.129355	0.647826	-0.375771	0.1489	-0.478495	0.0200931	-0.310775	0.145659	0.16772	0.649693	0.0811196	brown	532.278	0.681684
FBgn0000233	CG12653	X	2934	-0.627945	0.29678	0.597489	0.155929	0.0616774	0.993558	-0.678533	0.1029	0.0656587	0.914891	0.744191	0.125133	0.546902	0.182004	0.755281	0.0561896	0.20838	0.783367	0.145724	brown	341.741	0.503876
FBgn0000239	CG9242	2L	3116	0.060969	0.893476	0.0845231	0.736493	0.0331244	0.993558	-1.12945	7.05e-09	-1.52376	1e-15	-0.394311	0.143724	-1.1059	1.67e-08	-1.55161	2.75e-16	-0.445709	0.0861891	0.986996	turquoise	1919.51	0.951648
FBgn0000241	CG17632	2R	2738	-0.391718	0.765012	-1.23872	0.0881154	-0.13855	0.993558	1.49545	0.0305893	0.83235	0.280013	-0.663103	0.478336	0.648454	0.366793	1.08552	0.117317	0.437064	0.735471	0.565815	turquoise	106.844	0.0450332
FBgn0000244	CG9379	3R	4774	-0.0466749	0.916171	-0.577273	0.00668322	-0.245447	0.732832	-0.282195	0.209211	-1.73348	1.89e-21	-1.45128	6.01e-14	-0.812793	2.05e-05	-1.93225	1.1e-25	-1.11946	2.76e-08	0.239846	turquoise	966.806	0.499967
FBgn0000246	CG17604	3R	2629	0.73626	0.0587383	0.0186885	0.960506	0.556363	0.29416	0.578499	0.0712465	0.221927	0.592249	-0.356572	0.37693	-0.139072	0.669838	0.0420306	0.910212	0.181103	0.750511	0.269235	pink	58.5253	0.208479
FBgn0000247	CG31037	3R	7026	0.0775075	0.831307	-0.201344	0.304718	-0.0310164	0.993558	-0.0798957	0.736898	-0.229393	0.255686	-0.149497	0.55379	-0.358747	0.0482775	-0.337916	0.0611971	0.0208303	0.966089	0.587467	green	990.575	0.741631
FBgn0000250	CG5848	2L	2356	0.0740444	0.841045	-0.665423	0.000273895	0.0710031	0.976893	0.324439	0.0897248	0.0451313	0.871213	-0.279308	0.230932	-0.415028	0.021128	0.0420901	0.851846	0.457118	0.0236442	0.0140069	red	103.481	0.166526
FBgn0000251	CG1759	2L	2570	-0.575206	0.344268	0.626011	0.131879	-0.14646	0.976893	-0.618043	0.140313	0.101695	0.860235	0.719738	0.135433	0.583174	0.147586	0.530441	0.197429	-0.0527329	0.960336	0.145142	brown	192.657	0.26205
FBgn0000253	CG8472	2R	5672	0.350815	0.204698	0.103837	0.64275	0.778817	0.000120797	0.143105	0.549874	-0.0977986	0.720233	-0.240903	0.350609	-0.103873	0.62273	0.330203	0.0904772	0.434076	0.054286	0.0923341	grey	78.2763	0.557193
FBgn0000256	CG3399	2L	4537	1.75214	6.23e-37	1.87237	4.23e-41	1.41634	4.5e-22	-0.478429	0.00201059	-0.738911	5.16e-07	-0.260482	0.215282	-0.358193	0.0176948	-1.0747	3.05e-15	-0.716511	1.54e-06	0.175907	magenta	255.84	0.829906
FBgn0000257	CG12230	X	3173	0.107831	0.75293	-0.315651	0.0982757	-0.229901	0.657639	0.0939465	0.684725	-0.0318915	0.911865	-0.125838	0.623566	-0.329536	0.0702697	-0.369624	0.038218	-0.0400883	0.930467	0.2726	green	397.099	0.444436
FBgn0000259	CG15224	X	3121	0.194771	0.573362	-0.253219	0.2379	0.125072	0.936976	0.187512	0.425477	0.380372	0.0585501	0.19286	0.478336	-0.260478	0.205045	0.310673	0.12428	0.571151	0.00687933	0.290062	blue	214.502	0.114664
FBgn0000261	CG6871	3L	1993	0.383411	0.153824	-0.0586391	0.803601	0.194601	0.803782	0.125097	0.612793	-0.122831	0.64253	-0.247928	0.340664	-0.316953	0.112775	-0.311641	0.117679	0.00531185	0.991302	0.338229	brown	456.895	0.561497
FBgn0000273	CG4379	2L	5312	-0.00529806	0.99259	-0.263872	0.160468	0.092235	0.95916	0.0729429	0.754591	0.087982	0.720507	0.0150392	0.961772	-0.185632	0.312098	0.185515	0.324672	0.371147	0.0752621	0.389764	black	217.018	0.36554
FBgn0000274	CG12066	3R	1349	0.165035	0.829937	1.1142	0.00400649	0.152919	0.976893	-0.368479	0.416507	-0.0919808	0.875936	0.276499	0.616444	0.580684	0.123897	-0.104097	0.825475	-0.684781	0.138562	0.178748	red	210.926	0.478628
FBgn0000276	CG1365	3R	339	1.68395	0.0714832	-0.403573	0.632776	0.558804	0.894135	0.334298	0.729394	-0.493841	0.612855	-0.828139	0.402813	-1.75322	0.0152256	-1.61899	0.0229027	0.134238	0.9444	0.234149	yellow	47.904	0.0180611
FBgn0000277	CG1367	3R	355	2.63079	0.000690886	-0.358863	0.675517	-0.0117481	0.997597	0.353698	0.714832	0.0567323	0.9647	-0.296966	0.793853	-2.63595	0.000144315	-2.58581	0.000134694	0.0501494	0.98105	0.0538668	turquoise	45.6418	0.0149966
FBgn0000278	CG1878	3R	425	1.56361	0.079955	-0.563631	0.476949	-0.466815	0.932563	-1.43683	0.0458244	-1.85584	0.00586408	-0.419013	0.68584	-3.56407	2.51e-08	-3.88627	6.31e-10	-0.322198	0.831587	0.12954	turquoise	667.11	0.314094
FBgn0000279	CG1373	3R	386	2.58278	0.000188395	0.423383	0.582697	0.271588	0.976893	-0.826058	0.281105	-1.17799	0.0935934	-0.351929	0.729271	-2.98546	1.49e-06	-3.48918	7.36e-09	-0.503723	0.684219	0.110888	turquoise	398.135	0.175414
FBgn0000283	CG6384	3R	4176	0.180074	0.48212	-0.219638	0.181648	0.191279	0.668839	0.280149	0.0814546	0.0828595	0.697693	-0.197289	0.329419	-0.119563	0.463816	0.0940642	0.591889	0.213627	0.323843	0.156077	black	183.329	0.302185
FBgn0000286	CG11924	2L	4231	-0.510113	0.0385332	-0.749958	0.000187543	0.0211184	0.994668	0.673171	0.000361962	0.470272	0.0159154	-0.202899	0.455796	0.433327	0.0313732	1.0015	2.78e-08	0.568177	0.00788651	0.0514845	blue	695.842	0.459486
FBgn0000287	CG4881	2L	5189	-0.699143	0.0831153	0.685462	0.0275483	-0.136901	0.976591	-0.27554	0.439442	0.259558	0.476336	0.535098	0.149809	1.10906	0.000129788	0.8218	0.00573575	-0.287264	0.54485	0.016622	green	599.2	0.568417
FBgn0000289	CG8367	2R	5066	-0.086812	0.761398	-0.658293	4.24e-06	-0.105992	0.909553	0.737631	3.17e-08	0.564424	2.83e-05	-0.173207	0.372226	0.16615	0.28221	0.545244	5.97e-05	0.379094	0.0194516	0.0240956	blue	940.112	0.671774
FBgn0000299	CG4145	2L	6101	0.40058	0.0683965	0.34511	0.0607702	0.917361	5e-08	-0.570556	0.000506645	-1.07958	1.92e-12	-0.509024	0.00741047	-0.626025	0.000118933	-0.562799	0.000439781	0.0632268	0.872013	0.0790552	purple	607.58	0.691423
FBgn0000303	CG12345	3R	4011	-0.465671	0.465225	0.686981	0.0949567	0.0104223	0.997597	-0.780829	0.0495544	-0.000102351	0.999882	0.780727	0.0974094	0.371823	0.359699	0.47599	0.244062	0.104168	0.909701	0.164052	brown	253.233	0.417278
FBgn0000307	CG5813	2L	6624	0.0662928	0.86826	-0.243023	0.236367	0.120382	0.936976	0.669188	0.000191513	0.419034	0.0264033	-0.250154	0.317553	0.359872	0.0623389	0.473123	0.0098998	0.113251	0.759453	0.40366	blue	714.232	0.550208
FBgn0000308	CG9553	2L	2091	0.15209	0.637003	-0.363443	0.05846	0.244395	0.594551	0.710809	2.34e-05	0.648323	0.000102177	-0.0624857	0.825089	0.195276	0.300829	0.740628	6.24e-06	0.545352	0.00404661	0.0813477	blue	1036.75	0.771997
FBgn0000316	CG2945	X	2110	0.248116	0.349765	-0.376307	0.0401622	-0.120635	0.919811	-0.193464	0.327028	-0.352146	0.0409844	-0.158681	0.505339	-0.817887	2.34e-07	-0.720896	4.4e-06	0.0969906	0.778146	0.0788431	yellow	1212.28	0.786867
FBgn0000317	CG7595	2L	7404	0.611471	0.00631729	-0.0229574	0.928811	-0.174662	0.865125	-0.702519	0.000236917	-0.653984	0.000559404	0.0485353	0.884661	-1.33695	1.82e-13	-1.44012	9.15e-16	-0.103169	0.806448	0.0401842	turquoise	1160.14	0.538891
FBgn0000318	CG11024	2L	689	0.0227214	0.946353	-0.731663	9.16e-07	-0.649542	3.96e-05	0.564456	8.34e-05	0.555184	8.75e-05	-0.00927199	0.974432	-0.189928	0.236375	-0.11708	0.498727	0.0728482	0.819917	0.00302325	black	266.235	0.444294
FBgn0000319	CG9012	X	5793	0.124405	0.619575	-0.479865	0.000881213	0.0200553	0.993558	0.341655	0.0152679	0.445784	0.000753875	0.104129	0.605793	-0.262615	0.0659152	0.341434	0.0118757	0.604049	1.17e-05	0.0182569	blue	439.173	0.294728
FBgn0000320	CG9554	2L	3320	-0.477434	0.275382	-0.691362	0.017519	-0.0322033	0.994668	1.63637	1.17e-10	0.62104	0.0275399	-1.01533	0.000393066	1.42244	7.59e-08	1.06627	6.66e-05	-0.356172	0.39188	0.299795	turquoise	431.17	0.144215
FBgn0000326	CG9858	2R	1844	0.0970079	0.795667	-0.0970958	0.661735	0.13232	0.925318	-0.428263	0.0259738	-0.975822	1.49e-08	-0.547559	0.0103016	-0.622367	0.000609685	-0.940511	5.07e-08	-0.318144	0.208473	0.69369	turquoise	1663.91	0.858554
FBgn0000330	CG3035	X	1774	0.0560018	0.901189	-0.294258	0.200683	0.160619	0.899376	-0.256915	0.283549	-0.503564	0.0153878	-0.246649	0.3896	-0.607174	0.00326453	-0.398947	0.0603283	0.208227	0.552327	0.347813	yellow	810.356	0.520442
FBgn0000337	CG1555	2R	1790	-0.330405	0.684937	0.497826	0.277001	0.412756	0.824426	-0.194086	0.73263	-0.301079	0.600761	-0.106994	0.881049	0.634145	0.156986	0.442082	0.358046	-0.192063	0.828304	0.396746	green	119.285	0.124296
FBgn0000339	CG5855	2L	1132	0.160644	0.618377	-0.739713	3e-05	-0.252113	0.563113	0.915352	2.04e-08	0.83349	2.86e-07	-0.0818617	0.761339	0.0149947	0.945521	0.420733	0.0159771	0.405738	0.0520512	0.007405	blue	824.934	0.612037
FBgn0000346	CG1618	X	3087	-0.819275	0.064571	-0.546493	0.134574	-0.647591	0.277123	0.185377	0.670359	0.0244764	0.966358	-0.160901	0.753318	0.458159	0.207106	0.19616	0.634119	-0.261999	0.678881	0.863025	magenta	51.2075	0.154861
FBgn0000351	CG11330	2L	1655	0.310496	0.654925	0.343419	0.393899	0.0415102	0.994668	0.200228	0.682625	0.601035	0.125528	0.400807	0.417859	0.23315	0.559873	0.332049	0.415764	0.098899	0.910385	0.827673	yellow	130.168	0.0754099
FBgn0000352	CG1708	2R	4763	-0.112255	0.690791	-0.344633	0.0299798	0.00102183	0.998716	0.34486	0.0229844	0.17707	0.30725	-0.16779	0.406993	0.112482	0.492727	0.290347	0.0575425	0.177865	0.442252	0.316308	blue	522.644	0.373336
FBgn0000357	CG6517	3L	649	0.345474	0.708819	0.79501	0.128856	-0.151556	0.983412	-0.100439	0.886724	0.268587	0.696807	0.369026	0.601569	0.349097	0.501652	-0.228443	0.698834	-0.577541	0.43677	0.450504	grey	48.6329	0.13119
FBgn0000358	CG6524	3L	651	-0.49053	0.557252	0.817752	0.110393	-0.312273	0.932563	-0.701761	0.185217	0.0799444	0.9162	0.781705	0.202886	0.60652	0.223697	0.258201	0.650093	-0.34832	0.688902	0.172815	brown	354.327	0.652105
FBgn0000359	CG1478	X	1116	-0.411395	0.583589	0.58183	0.203227	0.312016	0.905584	-0.508976	0.293535	-0.239599	0.681749	0.269377	0.667248	0.48425	0.276863	0.483812	0.29306	-0.000437547	0.999661	0.296845	brown	186.218	0.277835
FBgn0000360	CG11213	X	1249	-0.657734	0.339223	0.47303	0.326668	-0.613177	0.578097	-0.665264	0.166115	0.0429444	0.953101	0.708208	0.207641	0.4655	0.320702	0.0875013	0.878428	-0.377999	0.621251	0.18416	brown	133.231	0.222135
FBgn0000370	CG8669	2L	2515	0.246007	0.340724	-0.405532	0.0213678	0.152443	0.841648	0.451095	0.00586671	0.211285	0.260487	-0.23981	0.269841	-0.200443	0.248444	0.117722	0.531659	0.318165	0.124218	0.0351686	black	452.256	0.830471
FBgn0000376	CG2714	X	3837	-0.332772	0.33477	0.0300367	0.908148	-0.412918	0.246309	0.0934315	0.74272	0.395151	0.0671811	0.301719	0.2674	0.456241	0.0401563	0.315006	0.177673	-0.141235	0.729223	0.351486	turquoise	414.915	0.182009
FBgn0000377	CG3193	X	2332	0.136968	0.666943	-0.149656	0.446089	0.0435039	0.993196	-0.190233	0.35101	-0.433762	0.0115544	-0.24353	0.293661	-0.476857	0.00550833	-0.527227	0.00153829	-0.0503695	0.908019	0.553213	yellow	1339.94	0.746501
FBgn0000382	CG3954	X	7664	0.0658041	0.85016	-0.119764	0.528009	-0.0541144	0.981652	0.228077	0.223806	0.603387	9.7e-05	0.37531	0.0588255	0.0425096	0.825428	0.483469	0.00225917	0.440959	0.0164643	0.757231	blue	605.425	0.369227
FBgn0000384	CG17678	2L	2764	0.0697293	0.852387	-0.401071	0.0370449	-0.0505102	0.98838	0.26092	0.191731	0.0435907	0.877052	-0.217329	0.368545	-0.20988	0.268541	-0.0766488	0.724848	0.133232	0.69008	0.22598	black	517.759	0.560154
FBgn0000392	CG11181	2L	4306	0.259525	0.471634	0.0390495	0.884308	0.027924	0.994668	-0.0887778	0.760362	-0.0417075	0.904235	0.0470703	0.896147	-0.309254	0.165279	-0.273309	0.234738	0.0359448	0.950125	0.726021	turquoise	35.0435	0.011164
FBgn0000394	CG12410	X	1893	0.485594	0.0968845	-0.137095	0.583582	0.421892	0.250093	0.375128	0.114123	0.309129	0.205762	-0.0659997	0.852623	-0.247561	0.282284	0.245427	0.295901	0.492988	0.053245	0.148744	black	145.117	0.188049
FBgn0000395	CG15671	2R	4329	0.237217	0.39215	0.164505	0.389471	0.579084	0.00372816	-0.0481565	0.840033	-0.34209	0.0550965	-0.293933	0.190748	-0.120869	0.517231	-0.000222993	0.999075	0.120646	0.706721	0.264128	magenta	51.3631	0.132208
FBgn0000404	CG5940	3L	2916	-0.0884559	0.847473	-0.570358	0.0113835	-0.385155	0.317908	0.533714	0.0127393	0.717804	0.000340563	0.184091	0.528267	0.0518113	0.840237	0.421105	0.0578748	0.369294	0.193754	0.358677	blue	511.817	0.3432
FBgn0000405	CG3510	2R	2633	0.0388459	0.940913	-0.0694459	0.789533	0.140081	0.93639	0.659015	0.00272438	0.697594	0.00112713	0.038579	0.917186	0.550723	0.016198	0.798829	0.000188143	0.248105	0.462067	0.811614	blue	1339.32	0.634707
FBgn0000406	CG13279	2L	1557	0.734446	0.0431247	0.838531	0.00653545	0.566017	0.258879	-2.03395	1.26e-14	-3.0143	1.86e-31	-0.98035	0.00180583	-1.92986	3.78e-13	-3.18273	3.93e-35	-1.25286	1.52e-05	0.825643	turquoise	1814.14	0.865406
FBgn0000411	CG5893	3L	2935	-0.316066	0.576261	0.249638	0.482802	-0.335041	0.775009	-0.196555	0.626759	0.262103	0.508264	0.458658	0.261991	0.369149	0.271731	0.243129	0.506498	-0.12602	0.859962	0.392461	brown	349.239	0.597136
FBgn0000412	CG9745	3R	1811	-0.0204786	0.955813	-0.436028	0.0100638	0.00556083	0.997597	0.157942	0.4069	-0.0115538	0.966797	-0.169496	0.442362	-0.257607	0.121187	0.0144857	0.944985	0.272093	0.19907	0.156778	red	493.019	0.795655
FBgn0000414	CG9695	3L	8461	-0.286951	0.342267	0.640173	0.000613188	0.918954	2.95e-07	0.432854	0.0229034	0.679566	9.26e-05	0.246712	0.311895	1.35998	1.75e-15	1.88547	4.77e-30	0.525492	0.0060943	4.93e-05	turquoise	919.177	0.407014
FBgn0000416	CG12070	3R	3440	0.413735	0.0537463	0.0297695	0.888489	0.468854	0.0293593	0.36395	0.0379512	0.271231	0.135479	-0.0927194	0.715318	-0.0200157	0.92114	0.32635	0.0551101	0.346365	0.0951366	0.20632	black	190.303	0.174315
FBgn0000422	CG10697	2L	2797	0.109704	0.873848	-0.302857	0.376008	-0.204289	0.928104	1.03128	0.000700756	1.41789	8.68e-07	0.386607	0.343414	0.618722	0.0582105	1.1039	0.000203916	0.485174	0.245699	0.680724	turquoise	941.458	0.462715
FBgn0000426	CG16792	2R	467	0.602328	0.105955	0.0697308	0.838868	-0.238226	0.8531	0.0489116	0.905012	1.00283	9.63e-05	0.953916	0.000993182	-0.483685	0.0894792	0.162274	0.610713	0.645959	0.0439062	0.158078	turquoise	57.3671	0.0221018
FBgn0000427	CG2175	X	5696	-0.402795	0.161066	-0.120296	0.588077	-0.00383705	0.997597	0.239493	0.283163	0.471494	0.0133389	0.232001	0.367293	0.521991	0.00983738	0.870451	2.97e-06	0.34846	0.159371	0.412549	turquoise	969.526	0.414244
FBgn0000439	CG2189	3R	2739	-1.01394	0.0117016	0.487861	0.166436	0.0732341	0.993558	-0.352518	0.35926	0.0137334	0.981179	0.366251	0.412195	1.14928	0.000525902	1.10091	0.000777508	-0.048376	0.956459	0.0185135	brown	558.924	0.551799
FBgn0000442	CG3324	2L	2583	-0.00789311	0.995774	1.19833	0.0043984	0.468448	0.740117	-0.730743	0.0943956	-0.578081	0.197524	0.152661	0.817889	0.475484	0.247685	-0.10174	0.841546	-0.577224	0.295311	0.16696	black	141.907	0.213662
FBgn0000447	CG9741	3R	1472	0.415467	0.0675326	0.265343	0.176187	0.302215	0.422921	-0.965392	4.11e-09	-1.38471	7.49e-18	-0.419315	0.0563115	-1.11552	6.51e-12	-1.49796	6.05e-21	-0.382443	0.0824287	0.845327	turquoise	1822.79	0.880756
FBgn0000448	CG33183	2R	7925	-0.301122	0.492742	-0.533717	0.0174414	0.078934	0.976893	2.26754	7.57e-29	3.06679	1.51e-53	0.799248	0.000177337	2.03495	9.38e-21	3.44685	2.7e-61	1.4119	5.59e-13	0.175787	blue	1813.4	0.806855
FBgn0000449	CG12028	3L	1975	-0.60388	0.301105	0.60225	0.13421	-0.447325	0.735315	-0.607361	0.133869	-0.359317	0.423343	0.248044	0.655851	0.598768	0.127114	-0.202763	0.670975	-0.801531	0.0843304	0.0994315	black	83.2824	0.122425
FBgn0000451	CG6611	3L	2426	-0.196416	0.765252	0.211742	0.572876	0.174245	0.961608	0.028871	0.950925	0.0834208	0.871213	0.0545499	0.924218	0.437029	0.212576	0.454082	0.202095	0.0170532	0.983077	0.676421	green	186.141	0.17893
FBgn0000454	CG9285	3R	2047	0.330159	0.136625	-0.398247	0.0201993	0.21097	0.639638	1.32903	3.32e-20	1.44759	3.6e-24	0.118565	0.611165	0.600623	9.15e-05	1.32841	1.47e-20	0.727783	4.03e-06	0.011424	blue	1541.25	0.904095
FBgn0000455	CG5663	3R	1951	-0.0322777	0.924262	-0.363576	0.0260616	0.0619872	0.976893	0.709496	6.28e-07	0.693878	8.23e-07	-0.0156185	0.954154	0.378198	0.0138877	0.788143	1.6e-08	0.409945	0.0157457	0.185273	blue	1402.77	0.929642
FBgn0000459	CG9908	X	3247	-0.306397	0.63718	0.692422	0.0721541	0.173325	0.971861	-0.583891	0.136248	-0.118314	0.827205	0.465577	0.335813	0.414929	0.270613	0.361408	0.361289	-0.0535205	0.956418	0.211617	brown	414.995	0.627048
FBgn0000463	CG3619	3R	5278	-0.238397	0.60205	-0.0589502	0.843296	-0.290822	0.697515	0.217315	0.465583	0.603597	0.0109911	0.386282	0.209952	0.396762	0.129273	0.551172	0.0281025	0.15441	0.744147	0.799731	turquoise	460.337	0.232669
FBgn0000464	CG10443	2L	8637	0.0913572	0.760195	-0.0300488	0.874749	-0.0584705	0.976893	0.162189	0.36871	0.22602	0.176461	0.0638305	0.786689	0.0407832	0.817852	0.076192	0.677648	0.0354089	0.927378	0.789948	blue	122.929	0.0887751
FBgn0000473	CG9438	2R	1674	-1.36862	0.0034736	0.0856973	0.871521	-0.495385	0.732481	-2.20026	1.5e-08	-3.23289	1.23e-17	-1.03262	0.0411248	-0.745952	0.0861491	-2.35966	1.02e-09	-1.6137	0.000197141	0.110985	turquoise	1221.81	0.581236
FBgn0000477	CG7780	3R	1228	-0.796098	0.00684223	-0.43616	0.121295	-0.601054	0.111172	-1.57765	2.31e-11	-2.58942	1.38e-29	-1.01176	0.000156533	-1.21771	4.56e-07	-2.39437	2.32e-25	-1.17666	4.17e-06	0.661605	turquoise	1411	0.683919
FBgn0000479	CG32498	X	11128	-0.581953	0.00525639	-0.853902	2.22e-06	-0.5795	0.00671067	0.432481	0.0190533	0.597808	0.000494717	0.165327	0.5132	0.160532	0.421577	0.600261	0.000594441	0.439729	0.0386792	0.535789	purple	350.293	0.653475
FBgn0000482	CG3093	X	3161	-0.0910579	0.800442	-0.462731	0.0137827	-0.0720021	0.976893	0.465779	0.00842513	0.121289	0.613528	-0.34449	0.120294	0.0941055	0.636005	0.140344	0.48889	0.0462388	0.917532	0.285323	black	245.531	0.434095
FBgn0000489	CG6117	3L	2881	0.74138	0.0310268	0.12407	0.689951	-0.103072	0.976893	0.787216	0.00394655	1.17858	3.23e-06	0.391368	0.254605	0.169907	0.562856	0.334133	0.244735	0.164226	0.750588	0.141121	turquoise	280.427	0.103951
FBgn0000490	CG9885	2L	4230	0.46235	0.120626	0.362703	0.114606	0.159493	0.889223	0.305373	0.214677	1.64461	2.57e-18	1.33924	1.08e-11	0.205727	0.366821	1.34176	9.56e-13	1.13603	7.25e-09	0.623263	turquoise	658.37	0.341231
FBgn0000492	CG1897	3R	2552	-0.218089	0.478681	-0.272923	0.164788	0.210004	0.718547	0.0579635	0.812696	0.209771	0.3158	0.151807	0.549841	0.00312933	0.988807	0.637864	0.000169267	0.634735	0.000595688	0.182662	turquoise	226.543	0.111439
FBgn0000499	CG18361	X	2844	0.0644432	0.85377	-0.425288	0.0136684	-0.0722087	0.976893	0.609401	9.06e-05	0.526	0.00076236	-0.0834007	0.732723	0.11967	0.509388	0.389348	0.0172872	0.269678	0.21998	0.160204	blue	785.579	0.558988
FBgn0000504	CG11094	3R	6941	0.221321	0.331356	0.0419642	0.815903	0.136023	0.850352	-0.368493	0.0125747	-0.820197	1.24e-09	-0.451704	0.00658135	-0.54785	8.84e-05	-0.905495	1.54e-11	-0.357645	0.0392088	0.723792	turquoise	1546.76	0.799641
FBgn0000520	CG2711	X	2002	-0.0643695	0.874869	-0.149881	0.504342	-0.131678	0.934975	-0.262724	0.232052	-0.367691	0.069348	-0.104967	0.724053	-0.348235	0.0868009	-0.434999	0.0288637	-0.086764	0.84538	0.95463	yellow	773.541	0.433752
FBgn0000524	CG3929	X	3828	0.0334748	0.931589	-0.452598	0.0122644	-0.168301	0.811558	0.521933	0.00176159	0.576788	0.000361986	0.054855	0.840276	0.0358606	0.860061	0.375012	0.0295876	0.339152	0.112944	0.205455	blue	792.346	0.568759
FBgn0000527	CG3331	3R	3142	-0.164776	0.772342	-0.0774683	0.804438	-0.407707	0.428606	2.05731	2.97e-17	4.25984	4.07e-74	2.20252	6.1e-21	2.14462	1.16e-17	4.0169	6.69e-63	1.87228	1.99e-15	0.683792	turquoise	1476.51	0.713024
FBgn0000529	CG10604	2L	2012	-0.306656	0.711789	0.884041	0.0628149	0.388365	0.850352	-0.752139	0.119144	-0.303277	0.602599	0.448862	0.475815	0.438558	0.345764	0.391744	0.425291	-0.0468139	0.967909	0.22655	black	247.138	0.300708
FBgn0000533	CG4920	3R	1527	2.67442	4.45e-22	1.4677	7.71e-07	1.42213	7.16e-06	0.172233	0.694492	0.0946707	0.854391	-0.0775627	0.887322	-1.03449	5.27e-05	-1.15762	4.4e-06	-0.123132	0.840679	0.0185135	magenta	180.587	0.952709
FBgn0000535	CG10952	X	9503	-0.204049	0.736788	0.728063	0.0311225	0.182568	0.951599	-0.549889	0.107094	-0.0969253	0.841438	0.452964	0.278537	0.382223	0.248145	0.289691	0.408146	-0.0925312	0.903284	0.177667	brown	498.709	0.666319
FBgn0000536	CG3525	X	4627	0.120081	0.818322	-0.398213	0.155015	0.148947	0.951605	1.01971	2.68e-05	-0.130487	0.723885	-1.1502	8.17e-06	0.501414	0.0569336	-0.101621	0.746081	-0.603035	0.0449429	0.310251	grey	105.548	0.768736
FBgn0000541	CG32346	3L	9296	0.0561093	0.876468	-0.309296	0.0937092	-0.0290232	0.993558	0.417721	0.0156549	0.26965	0.143762	-0.148072	0.539131	0.0523157	0.79025	0.184517	0.323497	0.132202	0.673028	0.355336	black	531.434	0.802888
FBgn0000542	CG2904	X	6863	-0.362599	0.406001	0.20431	0.495699	-0.0933337	0.981346	0.0398738	0.917518	0.434461	0.121403	0.394587	0.251627	0.606783	0.0241587	0.703727	0.00651155	0.0969436	0.873198	0.387306	green	688.242	0.356015
FBgn0000543	CG5714	3L	2204	0.0404382	0.921733	-0.307266	0.121974	-0.0414919	0.993558	0.641878	0.000277108	0.834242	8.25e-07	0.192364	0.444846	0.294174	0.126818	0.752312	1.1e-05	0.458138	0.0279878	0.442801	blue	1216.2	0.724353
FBgn0000546	CG1765	2R	8415	-0.101795	0.816405	-0.235639	0.325853	-0.0103482	0.997597	-0.612881	0.00403593	-1.97033	1.53e-24	-1.35745	6.05e-11	-0.746724	0.000332164	-1.87889	2.32e-22	-1.13216	7.46e-08	0.788579	turquoise	1301.11	0.688738
FBgn0000547	CG12676	2L	6378	-0.103613	0.817326	-0.720653	0.000663488	-0.630842	0.00756001	0.992836	2.87e-07	1.50709	3.03e-16	0.514257	0.0250891	0.375795	0.0940451	0.979862	6.48e-07	0.604067	0.00700317	0.159597	blue	959.023	0.50844
FBgn0000557	CG1873	3R	2606	-0.263698	0.845329	-0.225111	0.774088	-0.313479	0.974028	-0.497728	0.541113	-0.141123	0.893233	0.356605	0.71617	-0.459141	0.518769	-0.190904	0.815568	0.268237	0.854602	0.99619	grey	5.50102	0.0406254
FBgn0000559	CG2238	2L	3008	0.141957	0.657001	-0.304604	0.105016	-0.0549392	0.982626	-0.143833	0.502897	-0.371053	0.0341922	-0.227219	0.329243	-0.590394	0.000411791	-0.567949	0.000503057	0.0224453	0.963246	0.260412	yellow	1401.71	0.955403
FBgn0000560	CG7383	3L	1800	-0.603741	0.395359	0.221733	0.662754	-0.0976006	0.993558	-0.409956	0.428385	0.19315	0.753664	0.603106	0.287924	0.415518	0.377438	0.699291	0.124528	0.283773	0.729876	0.460634	brown	371.569	0.583496
FBgn0000562	CG4051	2R	4428	0.326419	0.201974	0.0763103	0.718502	0.197043	0.762039	-0.374751	0.0430056	-0.614697	0.000263475	-0.239946	0.317118	-0.62486	0.000245831	-0.744073	6.06e-06	-0.119213	0.728875	0.654805	turquoise	1420.08	0.715768
FBgn0000565	CG7266	3L	1090	-0.232798	0.619849	-0.548037	0.0506846	-0.137816	0.961313	1.29942	6.86e-08	1.46086	5.8e-10	0.161436	0.675137	0.984185	7.34e-05	1.55584	3.34e-11	0.571657	0.0663218	0.563936	blue	1312.63	0.777699
FBgn0000566	CG5345	2R	1478	0.017415	0.970071	-0.456034	0.0332376	-0.26142	0.642427	-0.428057	0.038237	-0.984809	6.35e-08	-0.556753	0.0138695	-0.901506	1.36e-06	-1.26364	1.75e-12	-0.362139	0.157994	0.31137	yellow	1486.49	0.845893
FBgn0000567	CG32180	3L	6239	0.0911794	0.78314	-0.620525	0.000272834	0.0894641	0.95916	0.728682	2.98e-06	-0.000733833	0.997768	-0.729416	1.38e-05	0.0169773	0.932827	-0.0024492	0.991491	-0.0194265	0.966089	0.010347	tan	221.24	0.624086
FBgn0000568	CG8127	3L	8236	-0.267168	0.376417	-0.700367	0.000243156	-0.297187	0.45314	1.50818	2.7e-19	2.05108	1.89e-35	0.542893	0.00943139	1.07499	4.67e-10	2.02106	2.33e-34	0.946072	1.63e-07	0.259015	blue	1677.93	0.832839
FBgn0000575	CG1007	3L	2049	0.641498	0.00437494	-0.456715	0.0330341	0.391031	0.247744	0.631703	0.00115389	0.255418	0.266128	-0.376285	0.135433	-0.46651	0.0203562	0.00495049	0.9862	0.47146	0.0430507	0.00124471	black	99.8763	0.127651
FBgn0000576	CG2988	3R	2478	-0.223585	0.779137	0.42577	0.343252	-0.317517	0.886742	-0.532874	0.247131	0.312525	0.543525	0.845399	0.0874537	0.116481	0.802869	0.218592	0.648581	0.102111	0.918828	0.429519	brown	220.32	0.40212
FBgn0000577	CG9015	2R	2792	-0.696129	0.184968	0.527576	0.181637	-0.127976	0.981346	-0.630376	0.106612	-0.0273223	0.9647	0.603053	0.198513	0.593329	0.119231	0.54083	0.163081	-0.0524981	0.958293	0.116926	brown	526.265	0.962547
FBgn0000578	CG15112	2R	4417	-0.110782	0.772504	-0.195023	0.344262	0.000688424	0.999057	0.739984	3.38e-05	1.24499	1.42e-13	0.505006	0.0158198	0.655744	0.000392631	1.35646	1.66e-15	0.700717	0.000180589	0.779924	blue	1556.95	0.693924
FBgn0000579	CG17654	2L	2664	0.566573	0.0214725	0.00536847	0.984432	-0.0795973	0.976893	-1.14809	1.37e-09	-1.17784	2.88e-10	-0.0297437	0.934831	-1.7093	4.4e-20	-1.82401	2.11e-23	-0.114709	0.782737	0.113612	turquoise	1647.74	0.786424
FBgn0000581	CG7776	2R	10794	-0.0357228	0.918471	-0.489785	0.00277486	-0.174831	0.751312	0.540374	0.000316445	0.515655	0.000510405	-0.024719	0.927842	0.0863119	0.620805	0.376547	0.0147536	0.290235	0.147189	0.179083	blue	857.694	0.617903
FBgn0000588	CG14941	2L	1704	-0.50979	0.292759	0.181306	0.607753	-0.324682	0.78084	-0.232527	0.541113	0.150922	0.724948	0.383449	0.347148	0.458569	0.164756	0.33603	0.339698	-0.122539	0.861165	0.329237	brown	77.0782	0.0959198
FBgn0000591	CG8365	3R	769	-0.331216	0.723661	0.908983	0.0809895	-0.112784	0.993196	-0.572268	0.314135	0.475759	0.401245	1.04803	0.0743482	0.667931	0.187168	0.694191	0.174653	0.0262606	0.982384	0.219592	green	211.977	0.185032
FBgn0000592	CG6917	3L	1837	0.767374	0.0253907	1.49526	1.37e-07	1.37492	1.12e-05	-2.30281	8.38e-19	-3.61924	6.18e-43	-1.31643	1.71e-05	-1.57492	2.1e-09	-3.01169	7.02e-32	-1.43678	3.82e-07	0.222219	turquoise	1340.22	0.597537
FBgn0000606	CG2328	2R	1406	-0.554306	0.43213	0.978962	0.0327488	-0.0643928	0.993558	-0.876547	0.051206	0.0944115	0.885657	0.970958	0.0609095	0.656721	0.139351	0.584324	0.199299	-0.0723966	0.94693	0.0820024	brown	215.042	0.318569
FBgn0000611	CG8933	X	2930	0.161229	0.552546	-0.349584	0.0348656	-0.0630322	0.976893	0.49193	0.0010186	0.55457	0.000130772	0.0626402	0.794157	-0.0188833	0.918746	0.330309	0.0317866	0.349192	0.0561879	0.124721	blue	840.284	0.645167
FBgn0000615	CG8994	2R	2631	0.0230861	0.956482	-0.306474	0.11991	-0.189911	0.791059	0.0612878	0.805523	-0.162682	0.476336	-0.22397	0.36185	-0.268272	0.158061	-0.375679	0.0400779	-0.107407	0.766852	0.490956	green	695.679	0.621973
FBgn0000617	CG6474	X	1124	0.153934	0.708358	-0.738629	0.000596787	-0.370199	0.357159	0.913245	3.71e-06	0.726534	0.000285638	-0.186711	0.517772	0.0206819	0.937383	0.202401	0.400584	0.181719	0.629136	0.0402211	black	580.896	0.671291
FBgn0000618	CG15191	X	503	0.0404947	0.939498	-0.4828	0.0587638	-0.238983	0.806441	0.11136	0.720734	0.0771854	0.830241	-0.034175	0.933681	-0.411934	0.0984749	-0.202292	0.453768	0.209642	0.621273	0.365081	red	199.378	0.355643
FBgn0000625	CG10488	3L	3148	-0.800506	0.0951502	0.454251	0.236787	-0.134237	0.976893	-0.389618	0.345376	0.138192	0.789822	0.527809	0.250928	0.865139	0.0166556	0.80446	0.0251963	-0.0606791	0.947188	0.096969	brown	434.429	0.612728
FBgn0000629	CG6502	3L	2650	0.0939673	0.798971	-0.457446	0.0183789	-0.226897	0.689363	0.334558	0.0848835	0.137921	0.567906	-0.196637	0.43025	-0.216855	0.264298	-0.182944	0.370049	0.0339116	0.9444	0.169497	black	416.433	0.521213
FBgn0000633	CG17716	2R	5978	-0.195032	0.711118	0.0890686	0.780029	0.418902	0.425667	0.288591	0.366283	1.02909	3.21e-05	0.740502	0.0124156	0.572691	0.0409691	1.64303	1.48e-11	1.07034	3.64e-05	0.335958	turquoise	1006.55	0.527559
FBgn0000635	CG3665	X	4893	-0.481099	0.123115	-0.104995	0.701418	-0.0750124	0.982626	-1.28008	1.32e-09	-1.76397	1.09e-17	-0.483889	0.0908779	-0.903972	3.63e-05	-1.35788	8.46e-11	-0.453906	0.118099	0.44721	turquoise	1570.9	0.76825
FBgn0000636	CG5803	2L	4084	-0.592994	0.049974	-0.215835	0.392857	-0.312749	0.553903	0.0499933	0.875733	0.73029	0.000427209	0.680297	0.00439153	0.427152	0.0847297	1.01054	3.65e-06	0.583384	0.0206667	0.549784	turquoise	588.96	0.293474
FBgn0000639	CG17285	3L	3465	-0.364993	0.168758	-0.892282	1.65e-06	-0.303507	0.442474	1.33522	4.21e-15	1.44522	7.34e-18	0.109999	0.694244	0.807929	5.04e-06	1.5067	2.15e-19	0.698774	0.000258419	0.109062	blue	1392.83	0.840242
FBgn0000640	CG3763	2L	1074	0.234543	0.414751	-0.292478	0.12748	-0.0384971	0.993558	-0.0956758	0.678823	-0.21673	0.284938	-0.121054	0.637926	-0.622697	0.00023194	-0.48977	0.00374265	0.132927	0.684044	0.175213	green	899.678	0.707016
FBgn0000644	CG4015	X	963	0.754839	0.141588	1.82931	3.92e-08	1.1125	0.00211097	0.0452364	0.934706	0.930987	0.00875725	0.88575	0.036333	1.11971	0.000432979	1.28865	2.67e-05	0.168943	0.78051	0.164816	greenyellow	257.544	0.820097
FBgn0000658	CG10917	2R	3551	-0.471807	0.345604	0.668931	0.0431217	-0.249266	0.880774	-0.351486	0.335546	0.411802	0.226794	0.763288	0.0355095	0.789253	0.0118992	0.634343	0.0473154	-0.15491	0.806125	0.0602073	brown	636.48	0.617026
FBgn0000659	CG10002	3R	4289	-0.59161	0.369047	0.496983	0.268505	-0.0681436	0.993558	-0.57024	0.216903	-0.015301	0.983299	0.554939	0.308861	0.518353	0.23152	0.508166	0.251875	-0.0101877	0.991839	0.241996	brown	457.818	0.74876
FBgn0000662	CG6315	2R	2567	0.0235798	0.954739	-0.446827	0.0188588	0.0946849	0.962324	0.467995	0.00880836	0.23021	0.258778	-0.237785	0.318233	-0.00241166	0.99117	0.301315	0.102886	0.303727	0.200278	0.127852	black	465.409	0.587856
FBgn0000667	CG4376	X	4868	0.00183742	0.998674	-0.207804	0.317234	0.220718	0.723185	0.365646	0.0663621	0.108323	0.68183	-0.257323	0.304301	0.156005	0.443888	0.327203	0.090188	0.171198	0.594899	0.343561	black	324.622	0.471944
FBgn0000709	CG1484	X	4827	0.00433793	0.993731	-0.0940793	0.638529	0.0341776	0.993558	0.202679	0.309934	0.17834	0.39077	-0.0243389	0.935359	0.104262	0.584968	0.20818	0.266051	0.103918	0.759924	0.874656	blue	259.534	0.194341
FBgn0000711	CG2096	X	3883	-0.13409	0.704363	-0.375702	0.0628456	0.144906	0.892977	0.114348	0.634797	0.113109	0.662393	-0.001239	0.99653	-0.127264	0.536981	0.392105	0.0363359	0.51937	0.0117319	0.213551	black	184.173	0.260684
FBgn0000715	CG2346	2R	1427	0.00201563	0.999358	0.498891	0.344609	0.398352	0.879717	-0.239661	0.706709	-0.275796	0.683331	-0.0361349	0.967431	0.257215	0.625454	0.120541	0.843163	-0.136674	0.907062	0.770411	brown	139.716	0.146498
FBgn0000719	CG9559	X	5256	-0.269819	0.381981	-0.544946	0.00646214	0.178584	0.834446	1.39386	4.8e-16	1.13142	4.9e-11	-0.26244	0.296054	1.11874	2.14e-10	1.57983	1.62e-20	0.46109	0.0343712	0.0651606	blue	1532.94	0.811686
FBgn0000721	CG10033	2L	4595	0.21098	0.469767	-0.397285	0.0327488	0.312845	0.33108	0.794725	8.59e-07	0.619869	0.00013916	-0.174857	0.468152	0.18646	0.310722	0.721733	6.1e-06	0.535273	0.00368765	0.0266802	blue	883.008	0.572644
FBgn0000723	CG8874	3R	4958	0.116156	0.776862	0.071788	0.769206	-0.184207	0.850352	0.114922	0.669018	0.299217	0.185083	0.184295	0.520751	0.0705539	0.764005	-0.00114538	0.996916	-0.0716993	0.882167	0.592153	turquoise	14.0638	0.00305726
FBgn0000808	CG1505	X	2234	-0.228347	0.759312	0.240488	0.574527	0.209584	0.955792	-0.101769	0.845579	-0.033708	0.959203	0.0680607	0.915891	0.367066	0.366045	0.404223	0.334103	0.0371571	0.970681	0.663267	brown	171.811	0.209557
FBgn0000810	CG3218	X	3052	0.027433	0.955857	-0.03669	0.890698	0.152596	0.919171	-0.116569	0.67566	-0.188249	0.487236	-0.0716801	0.836118	-0.180692	0.435602	-0.0630855	0.816622	0.117606	0.787434	0.840441	yellow	60.4721	0.0318407
FBgn0000826	CG11420	X	1114	0.6594	0.182504	0.636627	0.100108	-0.266823	0.913095	-0.502725	0.217957	-0.146261	0.782835	0.356464	0.482701	-0.525499	0.14121	-1.07248	0.00163769	-0.546985	0.275977	0.184941	blue	178.702	0.104644
FBgn0000927	CG2707	X	2235	-0.582408	0.433553	0.475125	0.336506	-0.53374	0.712205	-0.492719	0.347698	0.0692267	0.923948	0.561946	0.350311	0.564814	0.234213	0.117894	0.839083	-0.446919	0.54485	0.238623	brown	293.001	0.583316
FBgn0000928	CG2706	X	3502	-0.555283	0.189944	0.401101	0.191357	-0.150897	0.958932	-0.292724	0.384759	0.167175	0.665719	0.459899	0.207207	0.663661	0.0246077	0.571562	0.0564326	-0.092099	0.889538	0.118245	green	291.514	0.221156
FBgn0000964	CG10034	2L	3492	-0.552565	0.142068	-0.062488	0.846244	-0.30135	0.727049	0.0519684	0.890276	0.432555	0.117176	0.380587	0.261214	0.542045	0.0512388	0.68377	0.010092	0.141725	0.791436	0.487948	turquoise	562.707	0.232977
FBgn0000996	CG8171	2R	3138	-0.100275	0.813174	-0.726399	0.000535202	-0.323935	0.461922	0.552677	0.00600475	0.414452	0.0465711	-0.138225	0.635285	-0.0734477	0.759749	0.190791	0.414954	0.264239	0.399293	0.160283	blue	178.823	0.0870689
FBgn0001075	CG3352	2L	16852	0.150964	0.73294	0.626652	0.00936622	-0.00818325	0.997597	-0.0168332	0.958086	0.500713	0.0289817	0.517546	0.0606179	0.458855	0.0486698	0.341565	0.152296	-0.117289	0.802374	0.191291	red	471.473	0.485745
FBgn0001077	CG2047	3R	1774	-0.519444	0.414751	0.609981	0.143791	-0.103434	0.990332	-0.499406	0.255572	0.0758346	0.900882	0.57524	0.253798	0.630019	0.117032	0.491844	0.24087	-0.138175	0.874337	0.178911	brown	447.694	0.751262
FBgn0001078	CG4059	3L	6060	0.0241453	0.953813	0.404339	0.048432	0.124632	0.938959	-1.03194	1.75e-09	-1.10957	7.21e-11	-0.077629	0.800211	-0.651744	0.000228853	-1.00908	4.86e-09	-0.357336	0.14462	0.398588	blue	1447.95	0.733607
FBgn0001079	CG6551	X	3251	-0.0111108	0.980191	-0.258222	0.167796	-0.0523939	0.984172	0.166779	0.417586	0.134001	0.552113	-0.0327784	0.910359	-0.0803319	0.680666	0.0927177	0.653437	0.17305	0.544604	0.607282	black	278.346	0.540874
FBgn0001083	CG1500	X	4698	-0.117271	0.86246	0.59622	0.081735	0.0975	0.983412	-0.371402	0.317674	0.0856078	0.860312	0.45701	0.277745	0.342089	0.310025	0.300378	0.397617	-0.0417102	0.962234	0.335029	brown	338.295	0.42195
FBgn0001084	CG13396	2L	1688	-0.127028	0.801657	-0.158757	0.572876	-0.0247666	0.994668	0.0566997	0.86983	-0.00833079	0.984897	-0.0650304	0.871789	0.0249707	0.93482	0.0939303	0.764114	0.0689597	0.910385	0.930324	grey	10.2058	0.0728281
FBgn0001085	CG17697	3L	3817	-0.561823	0.0743867	-0.408614	0.0836613	-0.414021	0.30676	0.776206	0.000278784	0.624962	0.00404525	-0.151245	0.632861	0.929415	4e-05	0.772764	0.000716094	-0.156651	0.712831	0.878881	blue	556.564	0.292512
FBgn0001086	CG4274	2L	1996	-0.0951529	0.847473	-0.146046	0.577195	-0.313657	0.619883	0.289941	0.27104	0.243532	0.37974	-0.0464087	0.904067	0.239048	0.341818	0.0250277	0.936163	-0.21402	0.593003	0.812459	turquoise	54.6844	0.0184076
FBgn0001087	CG10986	X	4147	0.21913	0.443155	-0.117236	0.556086	0.238601	0.592571	0.0759613	0.744176	-0.147339	0.503373	-0.2233	0.336065	-0.260405	0.147411	-0.127868	0.513914	0.132537	0.675534	0.331737	brown	356.338	0.487862
FBgn0001089	CG9092	2L	2345	-0.153737	0.771896	-0.405737	0.110775	0.288573	0.671406	2.20382	4.67e-23	3.22678	6.44e-50	1.02296	1.06e-05	1.95182	4.92e-17	3.66909	2.65e-61	1.71727	1.99e-15	0.167703	blue	1692.4	0.754494
FBgn0001090	CG7088	X	2406	-0.40124	0.305287	0.267779	0.316274	0.0568974	0.993558	-0.0997733	0.765401	0.26023	0.365466	0.360003	0.256434	0.569245	0.0247046	0.718367	0.00291947	0.149122	0.751526	0.220751	yellow	790.487	0.483357
FBgn0001091	CG12055	2R	1480	0.19528	0.547336	-0.386052	0.0546186	-0.376991	0.213579	-0.691507	9.21e-05	-0.937317	3.28e-08	-0.24581	0.32393	-1.27284	5.85e-14	-1.50959	6.53e-20	-0.236748	0.396995	0.0910524	turquoise	1638.82	0.771681
FBgn0001092	CG8893	X	1443	0.914055	0.000357419	0.204736	0.455952	-0.0180616	0.995104	-0.963464	2.65e-05	-0.726765	0.0017752	0.236699	0.485265	-1.67278	3.9e-14	-1.65888	2.19e-14	0.0139011	0.982384	0.0517429	turquoise	1086.22	0.503877
FBgn0001098	CG5320	3R	2195	0.039881	0.964245	0.478556	0.256577	0.190923	0.968189	-2.26279	1.13e-10	-3.44756	4.25e-24	-1.18477	0.00513395	-1.82411	3.33e-07	-3.29652	3.67e-22	-1.47241	0.000147914	0.745275	turquoise	1907.36	0.92979
FBgn0001099	CG33756	3L	1175	-0.0457938	0.956513	-0.0242512	0.956511	-0.0980416	0.991431	0.21599	0.629134	-0.271557	0.568025	-0.487547	0.300171	0.237533	0.540825	-0.323805	0.437187	-0.561337	0.258563	0.989459	grey	29.5045	0.141725
FBgn0001104	CG10060	3L	2067	-0.0751157	0.873099	-0.331609	0.159904	-0.0385178	0.993558	1.24272	5.56e-10	2.73368	2.4e-46	1.49096	1.76e-13	0.986226	1.74e-06	2.77028	4.33e-47	1.78405	2.36e-19	0.629468	turquoise	1479.29	0.67994
FBgn0001105	CG10545	X	5321	0.261404	0.275787	-0.257606	0.135315	0.135405	0.866158	0.470403	0.00244927	0.500976	0.000895429	0.030573	0.909509	-0.0486078	0.789276	0.374976	0.0156806	0.423584	0.0162725	0.111361	blue	674.567	0.51377
FBgn0001108	CG9206	3L	4550	0.0754582	0.817003	-0.402222	0.0185673	0.0459521	0.987659	0.107352	0.59849	-0.0956759	0.668239	-0.203028	0.347025	-0.370328	0.0219023	-0.125182	0.489202	0.245146	0.271825	0.120138	green	492.956	0.516886
FBgn0001112	CG1152	3R	2899	-0.368875	0.472457	0.812808	0.0112727	-0.397643	0.641064	-0.69201	0.0267714	0.0301212	0.952612	0.722131	0.0466242	0.489673	0.117595	0.00135243	0.997707	-0.488321	0.228671	0.0205689	brown	171.751	0.298022
FBgn0001114	CG9280	2L	3373	-0.226809	0.476543	-0.300823	0.144806	0.15416	0.880976	-0.305191	0.140755	-0.54562	0.00272694	-0.240429	0.345707	-0.379205	0.049559	-0.164652	0.433436	0.214554	0.47042	0.260217	green	542.679	0.349581
FBgn0001122	CG2204	2R	5457	0.253572	0.41572	-0.341096	0.0911342	-0.312041	0.408743	0.455358	0.0167994	0.568883	0.00153582	0.113525	0.679336	-0.13931	0.498365	0.00327086	0.990045	0.14258	0.684044	0.097505	black	306.599	0.434552
FBgn0001123	CG2835	2R	1859	0.294681	0.269141	-0.284376	0.137356	0.112714	0.936976	0.428807	0.0163395	0.345403	0.0570537	-0.0834031	0.757244	-0.150251	0.429345	0.163437	0.40372	0.313688	0.169709	0.11772	black	435.613	0.679592
FBgn0001124	CG8430	2R	1683	0.538598	0.0436812	0.302222	0.196171	0.252697	0.718547	-0.116115	0.678711	-0.696448	0.000607937	-0.580333	0.0180977	-0.352491	0.110703	-0.98235	5.26e-07	-0.629859	0.00637312	0.647695	turquoise	785.453	0.406186
FBgn0001125	CG4233	2L	1575	0.711009	0.0123136	0.786766	0.00205318	0.596467	0.0775439	-0.643299	0.00830157	-0.700342	0.0029032	-0.0570428	0.888549	-0.567542	0.0205257	-0.814884	0.000373264	-0.247341	0.536054	0.873415	purple	497.965	0.69175
FBgn0001128	CG9042	2L	2503	1.14717	3.39e-07	0.638444	0.00903722	0.459057	0.23636	-1.52557	2.79e-13	-1.8934	2.98e-20	-0.367839	0.223324	-2.03429	5.44e-23	-2.58152	3.99e-37	-0.547226	0.0412581	0.15746	turquoise	1538.48	0.711231
FBgn0001133	CG33133	2R	1894	0.272748	0.28488	-0.0826531	0.6776	0.106275	0.943048	-0.11792	0.57847	-0.178495	0.378706	-0.0605756	0.821291	-0.473321	0.00432891	-0.344969	0.0416867	0.128352	0.684044	0.396319	turquoise	410.065	0.177907
FBgn0001134	CG7446	3L	4071	-0.16247	0.634045	-0.119319	0.581017	0.16972	0.860797	-0.172863	0.441046	-0.624753	0.000534588	-0.45189	0.0475976	-0.129712	0.531689	-0.292563	0.146089	-0.16285	0.629169	0.479488	turquoise	326.981	0.16184
FBgn0001137	CG17610	2L	1718	-0.654567	0.117968	-0.318223	0.229188	0.36908	0.48803	1.40661	5.19e-09	1.35168	1.69e-08	-0.0549272	0.890755	1.74296	8.7e-11	2.37533	2.58e-20	0.632376	0.0188863	0.0514845	blue	1604.55	0.627302
FBgn0001138	CG9656	3R	4090	-0.250247	0.683388	0.143216	0.703509	-0.219043	0.924459	-0.0017733	0.996988	0.483286	0.159664	0.485059	0.239869	0.391689	0.255622	0.514489	0.130352	0.1228	0.8671	0.668716	yellow	341.082	0.168008
FBgn0001139	CG8384	3R	3975	-0.0971506	0.765012	-0.558558	0.00116834	-0.251236	0.506937	0.401989	0.0165628	0.306917	0.074854	-0.095072	0.698851	-0.0594183	0.754568	0.152831	0.408659	0.212249	0.396257	0.20632	black	461.616	0.78755
FBgn0001142	CG2718	2L	2396	0.085999	0.84466	-0.414677	0.0696718	0.027587	0.994668	2.09567	9.28e-29	2.21832	1.95e-32	0.12265	0.697088	1.59499	9.97e-17	2.15991	7.02e-31	0.564914	0.0164643	0.259253	blue	1692.12	0.906588
FBgn0001145	CG1743	X	1990	0.573193	0.182504	-0.457844	0.149144	0.642818	0.147112	2.65993	1.15e-23	1.48511	5e-08	-1.17482	8.58e-05	1.62889	2.28e-09	1.55474	7.06e-09	-0.0741574	0.918914	0.0389507	blue	700.832	0.43657
FBgn0001147	CG2692	2R	2237	-0.996148	0.0315671	0.222061	0.59443	0.0595508	0.993558	-0.369039	0.388214	-0.160977	0.757193	0.208062	0.699166	0.84917	0.0267194	0.894722	0.0170659	0.045552	0.963806	0.0922695	green	296.287	0.22709
FBgn0001148	CG3388	2R	1649	-0.428501	0.546495	0.70093	0.100108	-0.00209603	0.998716	-0.259362	0.611114	0.0847219	0.89483	0.344084	0.541922	0.870068	0.0326669	0.511127	0.240327	-0.358942	0.592864	0.199943	brown	519.414	0.58604
FBgn0001149	CG10045	3R	843	0.70717	0.00046361	0.842823	9.89e-06	1.69871	4.86e-22	-1.35045	4.99e-15	-1.73641	1.12e-24	-0.385966	0.104776	-1.21479	3.21e-12	-0.744875	2.39e-05	0.469917	0.031205	0.00180783	purple	481.426	0.686545
FBgn0001150	CG7952	X	1780	-0.431479	0.438479	0.512204	0.146084	0.363365	0.749153	-0.234933	0.568835	-0.00746788	0.99001	0.227465	0.634524	0.708749	0.0359748	0.787376	0.0165064	0.0786266	0.922801	0.162907	green	253.142	0.276497
FBgn0001168	CG6494	3L	2335	-0.0133042	0.983893	-0.169704	0.544606	0.116152	0.974931	-0.124019	0.699656	-0.0442847	0.911379	0.0797344	0.838175	-0.280419	0.274277	0.0851716	0.774967	0.365591	0.281082	0.741094	brown	110.735	0.112645
FBgn0001169	CG5460	3R	6004	-0.147858	0.647226	-0.4255	0.0225536	-0.149331	0.868086	0.346312	0.0597375	0.230058	0.245222	-0.116254	0.64905	0.0686703	0.731536	0.228585	0.225374	0.159915	0.595514	0.497323	black	446.501	0.630636
FBgn0001170	CG11607	2L	1662	-0.813598	0.139524	0.768029	0.0562721	0.0304057	0.995104	-0.408478	0.362589	0.0423011	0.947713	0.450779	0.382194	1.17315	0.00231399	0.886305	0.0256734	-0.286843	0.669086	0.044676	green	402.989	0.428625
FBgn0001179	CG8019	3L	2604	0.209683	0.490725	0.0865214	0.680732	0.0857405	0.975144	-0.119153	0.600792	-0.0313795	0.914612	0.0877738	0.748568	-0.242315	0.194489	-0.155322	0.43627	0.0869929	0.816685	0.869636	yellow	155.852	0.0687462
FBgn0001180	CG9786	3R	3338	-0.257182	0.73815	1.02422	0.0147453	0.436612	0.752104	-0.500081	0.275012	0.0400277	0.952871	0.540109	0.310101	0.781318	0.0533683	0.733821	0.0686341	-0.0474971	0.964713	0.136819	green	412.953	0.445861
FBgn0001185	CG4694	2L	2378	0.317213	0.114034	0.128816	0.432298	0.10196	0.924811	0.247593	0.123108	0.266991	0.0842054	0.0193976	0.940306	0.0591961	0.72113	0.0517378	0.775296	-0.00745823	0.983162	0.586505	blue	96.8282	0.0297239
FBgn0001186	CG3001	X	4139	0.0768408	0.884664	0.14265	0.623776	0.135836	0.957861	-0.331953	0.24188	-0.812492	0.00059539	-0.480539	0.126721	-0.266144	0.3143	-0.753497	0.00146648	-0.487353	0.11784	0.981995	turquoise	797.205	0.411272
FBgn0001187	CG8094	2R	1493	0.311315	0.404264	0.536325	0.0243862	1.28201	1.06e-09	0.481662	0.0415879	1.57248	4.96e-15	1.09081	5.7e-07	0.706671	0.00123986	2.54317	1.53e-38	1.8365	5.25e-20	0.0203869	turquoise	769.254	0.372728
FBgn0001189	CG3095	X	3038	0.170315	0.603433	-0.150923	0.465111	0.206337	0.743483	0.142103	0.531785	0.121927	0.621853	-0.0201757	0.949804	-0.179135	0.357599	0.157948	0.436513	0.337084	0.147189	0.381864	black	181.309	0.287428
FBgn0001197	CG5499	3R	1169	0.237889	0.527307	-0.377734	0.113281	-0.102094	0.976591	-0.414892	0.0723296	-0.436054	0.0507482	-0.0211617	0.957522	-1.03052	4.48e-07	-0.776037	0.000149352	0.254479	0.462193	0.206542	yellow	818.691	0.496871
FBgn0001202	CG10653	2L	2317	0.260884	0.323628	-0.261796	0.149983	0.0848843	0.966387	0.509102	0.00189116	0.438888	0.00763386	-0.0702145	0.785917	-0.0135774	0.94791	0.262888	0.131781	0.276466	0.21652	0.145901	blue	534.92	0.398785
FBgn0001206	CG1619	X	4696	-0.0903925	0.812757	0.201713	0.314677	-0.0316846	0.993558	0.0123653	0.962031	-0.0969602	0.714848	-0.109325	0.691728	0.304471	0.114367	-0.0382522	0.875408	-0.342723	0.148195	0.554437	grey	22.4976	0.138182
FBgn0001208	CG7399	3L	1821	-0.107665	0.788691	-0.355373	0.103644	-0.141075	0.922725	-0.0756633	0.783868	-0.928425	5.4e-07	-0.852761	3.01e-05	-0.323371	0.121765	-0.961834	1.77e-07	-0.638463	0.00278348	0.68381	yellow	914.745	0.552553
FBgn0001215	CG9983	3R	2265	0.307242	0.305695	-0.259049	0.2241	0.182017	0.836378	0.181811	0.438315	0.159303	0.525235	-0.0225077	0.94784	-0.38448	0.0532654	0.0340781	0.891096	0.418558	0.0749102	0.163249	black	148.355	0.204945
FBgn0001216	CG8937	3L	2611	0.238987	0.703769	0.683092	0.0556173	0.145506	0.976893	-0.229087	0.592236	0.0896264	0.862208	0.318713	0.497133	0.215018	0.550231	-0.0038544	0.993211	-0.218872	0.72887	0.533848	red	102.627	0.122615
FBgn0001217	CG7756	3R	2174	-0.0441178	0.949475	1.07045	0.000392263	0.310564	0.785816	-0.249452	0.511723	0.130141	0.768432	0.379594	0.356402	0.865111	0.00295799	0.484824	0.123611	-0.380288	0.370195	0.0699487	red	458.321	0.645205
FBgn0001218	CG4147	X	3185	0.163249	0.68917	0.178124	0.474855	0.219642	0.805351	-1.41836	1.1e-12	-1.2045	1.38e-09	0.213861	0.485017	-1.40348	2.53e-12	-1.1481	7.59e-09	0.25538	0.453913	0.984335	turquoise	1048.44	0.470635
FBgn0001220	CG8542	2R	2922	0.400827	0.114045	-0.23244	0.26364	-0.170181	0.849851	-0.732047	4.03e-05	-0.559049	0.00196929	0.172998	0.514053	-1.36531	1.65e-15	-1.13006	2.88e-11	0.235257	0.412606	0.0788431	turquoise	1003.57	0.44963
FBgn0001222	CG5748	2R	2897	0.0506665	0.872223	-0.358758	0.0232928	-0.179164	0.701038	0.246016	0.126769	0.222025	0.169666	-0.0239908	0.925825	-0.163409	0.300936	-0.00780589	0.968923	0.155603	0.519449	0.21833	black	295.65	0.562716
FBgn0001223	CG4460	3L	1900	0.378279	0.60205	-0.99804	0.0204206	-0.902684	0.132101	1.81029	1.57e-06	2.36106	9.76e-11	0.550771	0.304641	0.433971	0.311484	1.0801	0.00547894	0.646127	0.236466	0.0720869	blue	813.566	0.46303
FBgn0001224	CG4463	3L	884	-0.37424	0.615255	-0.725252	0.105654	0.0183395	0.997597	3.67052	3.64e-23	4.22026	9.61e-31	0.549739	0.321022	3.31951	7.52e-19	4.61284	1.28e-36	1.29333	0.00322042	0.510745	blue	1789.39	0.819301
FBgn0001225	CG4183	3L	1010	-0.131963	0.867025	-0.997653	0.0114509	-0.587533	0.461835	2.42011	7.98e-13	2.80017	3.31e-17	0.380061	0.461271	1.55442	9.58e-06	2.3446	2.33e-12	0.790181	0.0794021	0.332401	blue	1491.51	0.690063
FBgn0001226	CG4466	3L	1632	0.128635	0.825176	-0.613017	0.0438489	0.0730897	0.991859	2.69984	9.07e-27	2.76941	1.98e-28	0.0695661	0.881622	1.95819	3.12e-14	2.71386	2.12e-27	0.755673	0.0161753	0.187696	blue	1644.38	0.839859
FBgn0001227	CG4167	3L	1733	-1.13194	0.00184039	-0.708596	0.0183733	-0.353883	0.615987	0.836444	0.00281054	1.79614	8.15e-13	0.959693	0.000610137	1.25979	5.78e-05	2.57419	1.3e-19	1.31441	1.43e-06	0.223367	turquoise	1123.77	0.547277
FBgn0001228	CG4456	3L	1900	0.440659	0.425444	-0.748601	0.0333434	-1.10479	0.00296323	0.980314	0.00249548	1.57996	1.47e-07	0.599644	0.137279	-0.208945	0.568205	0.0345051	0.936353	0.243451	0.694101	0.0121433	blue	129.513	0.0725956
FBgn0001229	CG4190	3L	987	-0.258258	0.787238	-1.07846	0.0289842	-0.772688	0.394517	2.38629	3.28e-08	3.12187	9.1e-14	0.735584	0.215909	1.56608	0.000636799	2.60744	1.05e-09	1.04136	0.0564537	0.555322	turquoise	1264.13	0.552087
FBgn0001230	CG5436	3R	2231	-0.844216	0.227886	-0.346129	0.528005	-0.810943	0.387913	0.78862	0.13019	1.22288	0.00896111	0.434261	0.517782	1.28671	0.00643288	1.25615	0.00642868	-0.030553	0.981923	0.741834	turquoise	452.692	0.204434
FBgn0001233	CG1242	3L	2960	0.0535837	0.917225	-1.05063	6.35e-06	-0.643379	0.031225	0.357098	0.167463	0.411042	0.0941339	0.0539442	0.890159	-0.747119	0.000975108	-0.28592	0.252779	0.461199	0.112944	0.0138684	red	118.903	0.180416
FBgn0001234	CR31400	3R	21216	0.0700057	0.868282	-0.409951	0.0584851	-0.208845	0.788545	1.02723	3.08e-08	1.20447	3.03e-11	0.177243	0.530932	0.547274	0.00583975	0.925623	4.7e-07	0.378349	0.136413	0.308365	blue	1292.02	0.845041
FBgn0001235	CG17117	3R	6557	-0.065014	0.86826	-0.248876	0.213364	0.104197	0.952111	0.342254	0.0795171	0.516013	0.0035161	0.173759	0.494547	0.158392	0.426183	0.685224	6.44e-05	0.526832	0.00789015	0.455259	blue	802.62	0.523405
FBgn0001247	CG5517	3L	3439	0.299923	0.283241	-0.229246	0.258716	0.0825205	0.976893	-0.0860977	0.725956	-0.363362	0.0562946	-0.277265	0.25443	-0.615267	0.00055536	-0.580765	0.000930097	0.034502	0.9444	0.194588	yellow	1221.83	0.742912
FBgn0001248	CG7176	3L	2026	1.18125	3.1e-06	0.329863	0.23656	0.0846563	0.981598	-1.02409	1.87e-05	-1.60585	2.09e-12	-0.581756	0.0576818	-1.87548	3.88e-16	-2.70244	1.62e-33	-0.826962	0.00193113	0.022866	turquoise	1641.5	0.812023
FBgn0001250	CG9623	X	5818	0.723365	2.18e-05	0.416739	0.0260246	0.0966803	0.95725	-1.17523	5.8e-14	-0.890233	1.24e-08	0.285	0.210701	-1.48186	2.81e-22	-1.51692	1.53e-23	-0.035058	0.937805	0.0837511	blue	1109.04	0.508022
FBgn0001253	CG32356	3L	6099	-0.290399	0.376528	0.38742	0.0584851	-0.211445	0.735367	0.097942	0.705096	0.910085	1.54e-07	0.812143	1.71e-05	0.775761	4.16e-05	0.989038	5.32e-08	0.213278	0.465782	0.0644058	turquoise	1159.43	0.586212
FBgn0001254	CG1934	3L	1708	-0.563068	0.346361	-0.0590415	0.881783	-0.238378	0.890286	1.50405	2.05e-06	3.1492	7.82e-27	1.64515	4.4e-08	2.00808	1.73e-09	3.47389	2.52e-28	1.46581	1.35e-06	0.60294	turquoise	1412.49	0.691393
FBgn0001255	CG2723	3R	1094	-0.452196	0.490725	0.0844873	0.847063	0.0909876	0.991859	0.609574	0.123824	0.941251	0.00777704	0.331677	0.502149	1.14626	0.00181402	1.48443	1.96e-05	0.338178	0.566656	0.550986	turquoise	680.817	0.331382
FBgn0001256	CG10717	3L	1230	-0.349439	0.65752	-0.0787459	0.878782	-0.656376	0.487063	0.0702689	0.908299	0.217624	0.710316	0.147355	0.820468	0.340962	0.45907	-0.0893125	0.872892	-0.430274	0.537909	0.660732	grey	28.4628	0.163826
FBgn0001257	CG15009	3L	2355	0.541492	0.0827604	-0.487733	0.0584851	0.492879	0.225333	0.174503	0.560174	-1.16097	1.96e-07	-1.33547	1.47e-08	-0.854722	0.00018714	-1.20958	3.57e-08	-0.354859	0.301604	0.0120075	turquoise	558.602	0.275154
FBgn0001258	CG10160	3L	1778	-0.0245779	0.970635	0.0481699	0.899946	-0.260103	0.873802	-0.896426	0.00206109	-0.683453	0.0204191	0.212973	0.632676	-0.823678	0.00535048	-0.918977	0.00151664	-0.0952991	0.898896	0.78523	turquoise	548.049	0.21279
FBgn0001259	CG16993	3L	3062	-0.444049	0.411984	0.587755	0.0886586	-0.149069	0.976591	-0.157714	0.713597	0.201783	0.647094	0.359497	0.415218	0.874089	0.00704363	0.496762	0.153173	-0.377327	0.446609	0.128329	brown	371.376	0.393566
FBgn0001263	CG3504	2R	2331	0.115887	0.868645	0.634451	0.085736	0.247219	0.916829	-0.719797	0.0426165	-0.514763	0.163731	0.205034	0.691728	-0.201233	0.584282	-0.383431	0.297718	-0.182198	0.792256	0.583225	blue	106.801	0.0619611
FBgn0001269	CG17835	2R	4776	-0.400834	0.418063	0.495641	0.118236	-0.140565	0.973622	-0.17451	0.649671	0.418142	0.193749	0.592652	0.102578	0.721965	0.0163278	0.678412	0.0231932	-0.0435533	0.956516	0.153491	brown	792.308	0.585743
FBgn0001276	CG13201	2R	727	0.0548079	0.918447	-0.274984	0.273198	0.00329866	0.997597	0.581152	0.0132059	0.422291	0.0859126	-0.158861	0.632982	0.25136	0.320256	0.370781	0.134769	0.119422	0.804016	0.610387	blue	394.019	0.303889
FBgn0001280	CG7933	3R	682	0.177484	0.61641	-0.367294	0.0892139	-0.189805	0.843047	-0.29831	0.173389	-0.83496	6.75e-06	-0.53665	0.0205968	-0.843088	7.03e-06	-1.20225	5.05e-11	-0.359162	0.17967	0.210048	yellow	1550.53	0.816501
FBgn0001285	CG8579	2R	1397	-0.274721	0.705887	0.505583	0.188706	0.196517	0.95725	0.441065	0.298178	0.508775	0.213628	0.06771	0.911649	1.22137	0.000712072	0.980012	0.0075078	-0.241356	0.718341	0.396428	yellow	329.319	0.20216
FBgn0001291	CG2275	2R	1565	0.052426	0.904947	-0.765711	0.000211831	-0.110645	0.957861	0.654719	0.000815885	0.0889465	0.765364	-0.565772	0.0136125	-0.163418	0.458201	-0.0741241	0.767505	0.089294	0.841629	0.0353035	black	160.064	0.243099
FBgn0001296	CG12286	3R	2321	-0.203078	0.727699	0.251836	0.464025	0.105495	0.981346	0.284412	0.437793	-0.866413	0.00327822	-1.15082	0.000283299	0.739326	0.0151363	-0.55784	0.0723583	-1.29717	1.87e-05	0.610404	turquoise	133.455	0.0568253
FBgn0001297	CG33956	3R	4574	0.0332397	0.939292	-0.467534	0.0232549	-0.00406002	0.997597	0.472176	0.0155154	0.343552	0.0900725	-0.128623	0.648536	-0.0285983	0.901405	0.306253	0.126795	0.334851	0.186947	0.193323	blue	282.927	0.190235
FBgn0001301	CG7210	2L	5476	-0.242961	0.417204	-0.468448	0.0155772	0.0191152	0.994668	0.798598	2.86e-06	-0.0853406	0.748408	-0.883938	9.25e-07	0.57311	0.00130742	0.176735	0.384083	-0.396375	0.0723088	0.239846	tan	115.869	0.724348
FBgn0001308	CG7765	2R	3718	0.243693	0.310125	-0.342555	0.0411261	-0.0385727	0.993196	-0.0484484	0.81962	-0.219681	0.203664	-0.171233	0.422749	-0.634696	1.65e-05	-0.501947	0.000636794	0.132749	0.628681	0.0733575	green	1104.71	0.848758
FBgn0001311	CG2666	3R	5524	-0.179949	0.721872	0.502548	0.0727126	-0.0913796	0.981346	-0.170959	0.609523	0.433063	0.11515	0.604021	0.0518003	0.511539	0.0566965	0.521632	0.0492296	0.0100931	0.986903	0.200978	brown	786.435	0.627288
FBgn0001316	CG17046	3L	8706	-0.127	0.69501	-0.0731838	0.721785	0.169319	0.814773	-0.098374	0.66221	-0.0744091	0.769682	0.0239649	0.936709	-0.0445575	0.824412	0.22191	0.228909	0.266467	0.264674	0.49801	grey	47.7886	0.121088
FBgn0001319	CG10197	2R	3926	-0.236493	0.721306	0.447474	0.230552	-0.381424	0.751335	-0.234538	0.590876	0.321336	0.441653	0.555874	0.207429	0.449429	0.214598	0.176405	0.672358	-0.273024	0.658405	0.255866	brown	338.179	0.565429
FBgn0001320	CG4717	3L	2100	-0.295327	0.700143	0.658698	0.136454	-0.0778034	0.993558	-0.517664	0.268006	0.0888513	0.890602	0.606515	0.256498	0.436361	0.312862	0.306375	0.510675	-0.129986	0.892281	0.290798	brown	370.725	0.470101
FBgn0001321	CG6217	3R	2674	0.0909472	0.899919	0.815442	0.0186186	-0.203094	0.936976	-0.225556	0.596898	0.659552	0.0447196	0.885108	0.0174024	0.498938	0.140377	0.365511	0.308729	-0.133428	0.850565	0.132522	red	332.363	0.429881
FBgn0001323	CG4761	3L	3909	-0.238883	0.655114	0.199506	0.54216	-0.098417	0.981346	0.0547863	0.894212	0.636318	0.0247271	0.581531	0.095786	0.493175	0.0980424	0.776783	0.00519417	0.283608	0.540608	0.594525	turquoise	216.286	0.105396
FBgn0001324	CG8491	3L	7740	-0.166108	0.552653	-0.302138	0.0743258	-0.101631	0.936786	0.452204	0.00349377	0.337484	0.0341901	-0.11472	0.613669	0.316173	0.0523528	0.40196	0.00975136	0.0857869	0.78906	0.694913	blue	788.666	0.545444
FBgn0001325	CG3340	2R	4411	0.159617	0.663869	-0.360322	0.0951489	0.209047	0.785296	0.151219	0.54384	0.162681	0.527519	0.0114616	0.976069	-0.36872	0.0719375	0.212111	0.329735	0.58083	0.00712102	0.147159	blue	58.618	0.0196209
FBgn0001330	CG3228	X	3927	-0.290446	0.528041	0.710044	0.015424	0.12175	0.976893	-1.23455	1.15e-06	-0.855915	0.000798791	0.378631	0.310101	-0.234055	0.416302	-0.443719	0.115079	-0.209664	0.675138	0.0775341	blue	423.946	0.311525
FBgn0001341	CG6189	X	3680	-0.148773	0.736535	0.0920996	0.746849	0.318075	0.644528	-1.00829	4.42e-06	-1.0971	4.23e-07	-0.0888144	0.817724	-0.767416	0.000777123	-0.630254	0.00585649	0.137161	0.774452	0.442216	blue	806.496	0.397583
FBgn0001404	CG9659	X	3595	0.34172	0.332301	-0.523526	0.0293638	0.197073	0.855908	0.991477	2.34e-06	0.281454	0.275318	-0.710024	0.0037587	0.126231	0.61102	0.136806	0.600709	0.0105752	0.984929	0.0441021	black	159.525	0.190537
FBgn0001491	CG1639	X	934	0.292583	0.428768	-0.0980984	0.71851	0.121035	0.965919	-0.398321	0.104279	-0.900728	2.89e-05	-0.502407	0.0783318	-0.789002	0.000311277	-1.07228	4.13e-07	-0.283274	0.430426	0.538743	turquoise	1517.7	0.76554
FBgn0001565	CG1666	X	2116	0.238883	0.337705	-0.291964	0.0841166	-0.0178673	0.994668	0.774804	1.1e-07	0.658951	6.56e-06	-0.115852	0.60958	0.243957	0.137581	0.402201	0.0088672	0.158244	0.53849	0.117219	blue	951.566	0.71692
FBgn0001612	CG10988	X	3571	0.404282	0.121843	0.238957	0.258263	0.441408	0.127701	-0.121274	0.625408	-0.534767	0.00458334	-0.413493	0.0846677	-0.286599	0.15181	-0.497642	0.00783372	-0.211043	0.494279	0.762719	turquoise	427.462	0.200789
FBgn0001624	CG1725	X	7249	0.167445	0.513654	-0.264417	0.098518	0.0616089	0.976893	0.297027	0.0563606	0.28508	0.0621291	-0.0119464	0.964536	-0.134835	0.39675	0.179245	0.260409	0.31408	0.0809455	0.16696	blue	427.519	0.275598
FBgn0001941	CG9078	2L	1784	0.36364	0.222128	-0.0241837	0.926974	-0.194046	0.841648	-0.469958	0.0259567	-0.467169	0.0233609	0.00278921	0.993761	-0.857783	9.59e-06	-1.02486	6.03e-08	-0.167073	0.659371	0.217095	turquoise	1337.18	0.633695
FBgn0001942	CG9075	2L	2021	0.140674	0.648301	-0.399841	0.027339	-0.0569376	0.981598	0.0664731	0.773511	-0.126622	0.570762	-0.193095	0.403599	-0.474042	0.00439973	-0.324233	0.056617	0.149809	0.608218	0.135221	green	894.206	1
FBgn0001961	CG8978	2L	1732	0.104122	0.727931	-0.606045	0.00012495	-0.334107	0.164074	0.618145	2.54e-05	0.509912	0.000545267	-0.108233	0.632378	-0.0920214	0.592556	0.0716833	0.702318	0.163705	0.517025	0.0197855	black	489.638	0.791446
FBgn0001965	CG7793	2L	5635	-0.192046	0.397719	-0.46881	0.00106613	-0.141862	0.796801	0.254855	0.082538	0.248407	0.0851339	-0.00644877	0.980256	-0.0219091	0.895713	0.298591	0.0328035	0.3205	0.0506814	0.268785	blue	408.136	0.224749
FBgn0001967	CG16880	2L	852	-0.418259	0.26596	-0.965172	1.98e-05	-0.559994	0.0523087	1.09887	2.15e-07	1.62795	7.79e-16	0.529083	0.0365275	0.551955	0.0274351	1.48622	8.45e-12	0.934261	3.99e-05	0.302789	blue	1145.02	0.604722
FBgn0001970	CG7480	2L	2160	0.144053	0.765146	-0.0986543	0.723978	0.205134	0.869854	0.4472	0.0813185	0.163816	0.62083	-0.283383	0.382863	0.204493	0.434425	0.224897	0.408293	0.0204045	0.976528	0.678806	grey	114.266	0.313224
FBgn0001977	CG4180	2L	2358	-0.0805096	0.821662	-0.759053	9.1e-06	-0.298975	0.362074	1.19521	1.8e-14	1.26206	2.46e-16	0.0668486	0.802404	0.51667	0.00240607	1.0436	2.49e-11	0.526927	0.0040327	0.0514933	blue	1385.25	0.859502
FBgn0001978	CG3647	2L	4145	0.213967	0.395986	-0.0795603	0.666225	0.3439	0.150675	-0.219054	0.213747	-0.453719	0.00264781	-0.234665	0.254884	-0.512582	0.000699948	-0.323787	0.038047	0.188795	0.434361	0.217906	turquoise	464.31	0.223733
FBgn0001981	CG3758	2L	2273	-0.5466	0.303361	0.280655	0.444727	-0.226341	0.926476	-0.137836	0.75791	0.115752	0.815721	0.253588	0.58958	0.689419	0.0481032	0.436011	0.243321	-0.253408	0.67517	0.277774	brown	262.908	0.324031
FBgn0001983	CG4158	2L	2222	-0.219876	0.782677	1.01967	0.01812	-0.545395	0.596794	-0.828398	0.0536585	0.231089	0.669221	1.05949	0.0242782	0.411145	0.331215	-0.0944294	0.855639	-0.505574	0.397491	0.0446265	brown	200.604	0.201147
FBgn0001986	CG4152	2L	3585	-0.0342917	0.928868	-0.0704538	0.736994	0.116261	0.936976	-0.610757	0.000247157	-0.787013	1.19e-06	-0.176256	0.479718	-0.64692	0.000118033	-0.636461	0.000124817	0.0104585	0.982384	0.767893	turquoise	1292.37	0.626426
FBgn0001987	CG3903	2L	4468	0.822254	5.82e-05	0.00255937	0.993321	0.0524322	0.993196	-0.656665	0.000783374	-0.867696	4.06e-06	-0.211031	0.460658	-1.47636	5.89e-16	-1.63752	1.23e-19	-0.161158	0.668612	0.0210474	turquoise	1352.66	0.656023
FBgn0001989	CG13240	2L	992	0.14224	0.703529	-0.184186	0.414103	-0.0478574	0.993558	-0.566723	0.00400669	-0.778489	3.03e-05	-0.211766	0.446845	-0.893149	1.92e-06	-0.968586	1.28e-07	-0.0754373	0.871936	0.566724	turquoise	1651.48	0.783584
FBgn0001990	CG4148	2L	2033	0.053808	0.903649	-0.278211	0.207892	0.0150394	0.995104	0.344672	0.11766	0.170349	0.514841	-0.174323	0.542247	0.0126535	0.960446	0.131581	0.581046	0.118927	0.768555	0.511441	black	322.356	0.642616
FBgn0001991	CG4894	2L	9425	-2.51545	4.31e-14	-1.57732	4.96e-06	-1.86661	1.04e-07	-0.383084	0.333188	-0.383012	0.336252	7.15e-05	0.999885	0.555048	0.14504	0.265833	0.530054	-0.289215	0.658127	0.224915	pink	131.669	0.657125
FBgn0001992	CG4163	2L	2787	0.430792	0.316556	0.714763	0.0156402	0.198906	0.91877	-0.313603	0.349243	-0.0560888	0.901384	0.257514	0.521805	-0.0296317	0.927497	-0.287975	0.343509	-0.258343	0.576006	0.487511	purple	76.3182	0.143068
FBgn0001994	CG7664	2L	4402	0.0894642	0.804724	-0.316581	0.103536	-0.0585414	0.981652	-0.0715075	0.770346	-0.0180101	0.953356	0.0534974	0.856228	-0.477553	0.00736798	-0.166016	0.404739	0.311537	0.187909	0.340051	green	259.871	0.343029
FBgn0001995	CG5818	2L	1012	0.323483	0.340482	0.00690461	0.981414	-0.119391	0.963117	-0.404933	0.0844558	-0.456473	0.0421846	-0.0515398	0.890192	-0.721512	0.000662119	-0.899347	1.3e-05	-0.177836	0.664913	0.412165	turquoise	1212.87	0.585289
FBgn0002021	CG10655	2L	1708	0.0302622	0.942901	-0.355375	0.0870353	-0.0419017	0.993558	-0.158978	0.496063	-0.181942	0.436538	-0.0229648	0.945868	-0.544615	0.00408372	-0.254106	0.21251	0.290509	0.284408	0.386348	green	299.316	0.288318
FBgn0002022	CG10449	2L	1698	-0.085224	0.845159	-0.357417	0.118521	-0.26026	0.689363	-0.597208	0.00403593	-1.12108	4.93e-09	-0.523872	0.0355095	-0.869401	1.25e-05	-1.29612	9.09e-12	-0.426715	0.102404	0.692234	yellow	1618.8	0.820177
FBgn0002023	CG10699	2L	3643	-0.258506	0.728748	0.505722	0.226436	0.0534909	0.993825	-0.161414	0.757243	0.156982	0.783487	0.318396	0.559301	0.602815	0.132056	0.468979	0.261089	-0.133836	0.87988	0.432969	green	493.641	0.501096
FBgn0002031	CG10691	2L	2022	0.362699	0.1931	-0.145431	0.517645	-0.175189	0.8531	-0.849988	3.18e-06	-1.251	1.23e-12	-0.401012	0.100492	-1.35812	2.09e-14	-1.78889	9.62e-25	-0.43077	0.0701882	0.156957	turquoise	1931.06	0.954886
FBgn0002036	CG10561	2L	2052	0.253162	0.48248	0.0338469	0.896036	0.0665969	0.982018	0.189326	0.459102	0.398675	0.0649449	0.209349	0.465163	-0.0299888	0.904373	0.21211	0.357255	0.242099	0.45138	0.76102	blue	115.807	0.065559
FBgn0002044	CG10084	2L	4151	-0.0319446	0.932662	-0.584021	0.000727267	-0.155065	0.839373	0.617412	0.000104333	0.70761	4.68e-06	0.0901974	0.718569	0.0653359	0.731584	0.584489	0.000202892	0.519153	0.00354179	0.105813	blue	872.343	0.600943
FBgn0002069	CG3821	2R	2246	0.224307	0.376417	-0.479399	0.00396475	-0.161887	0.797317	-0.212835	0.235359	-0.079953	0.723306	0.132882	0.55379	-0.916541	2.85e-10	-0.466147	0.00192762	0.450394	0.0090116	0.0253728	green	418.511	0.457053
FBgn0002121	CG2671	2L	5528	0.200014	0.594113	0.0158584	0.95383	-0.137912	0.93639	-0.67949	0.00087137	-1.10617	8.91e-09	-0.42668	0.10557	-0.863646	1.47e-05	-1.4441	2.57e-14	-0.58045	0.013308	0.581878	turquoise	1817.81	0.923941
FBgn0002174	CG5504	2R	1959	0.447944	0.0691075	0.316423	0.137431	0.518295	0.0465959	-0.796425	1.33e-05	-0.884833	8.21e-07	-0.0884085	0.771889	-0.927946	2.1e-07	-0.814483	4.48e-06	0.113464	0.768555	0.787574	turquoise	920.709	0.421439
FBgn0002183	CG1828	3L	3690	0.225948	0.527307	-0.153798	0.512739	0.108068	0.963117	0.0900489	0.745411	-0.0712362	0.82096	-0.161285	0.584312	-0.289697	0.177391	-0.189116	0.407307	0.100581	0.816116	0.471324	brown	305.27	0.373319
FBgn0002283	CG4195	3L	1404	-0.12748	0.75102	-0.118636	0.6276	0.0169464	0.995104	-0.35929	0.107839	-0.591739	0.00341166	-0.232449	0.422419	-0.350445	0.106733	-0.447312	0.0352342	-0.096867	0.833188	0.881	turquoise	531.541	0.255132
FBgn0002284	CG4097	3L	944	0.22235	0.384407	-0.40247	0.0174299	-0.107043	0.928104	0.461189	0.00316875	0.533584	0.000383109	0.0723942	0.766429	-0.16363	0.334671	0.204191	0.227635	0.367821	0.0486357	0.0586335	blue	500.565	0.348094
FBgn0002306	CG2507	3R	6236	-0.110825	0.838496	0.581433	0.035851	0.134962	0.96359	-0.0715738	0.844259	0.263643	0.40208	0.335216	0.336392	0.620685	0.017519	0.50943	0.0539726	-0.111254	0.843774	0.232449	green	717.742	0.70053
FBgn0002354	CG7620	3R	551	0.358185	0.476108	0.266761	0.446528	-0.186878	0.955184	-0.551106	0.0948853	-0.677821	0.0306922	-0.126715	0.800211	-0.64253	0.0355278	-1.22288	3.41e-05	-0.580354	0.163069	0.498346	turquoise	1166	0.586831
FBgn0002413	CG2048	3R	4156	0.158289	0.645508	-0.298253	0.144667	0.146703	0.891498	0.502979	0.00721558	0.846126	9.46e-07	0.343147	0.147983	0.0464376	0.831343	0.83454	1.26e-06	0.788103	2.31e-05	0.215736	blue	814.156	0.508181
FBgn0002431	CG9484	3R	9083	0.153168	0.604794	-0.270137	0.132961	0.0453504	0.990268	-0.12064	0.560647	-0.38897	0.0177027	-0.26833	0.210109	-0.543945	0.00065411	-0.496787	0.00153861	0.0471573	0.908333	0.239981	yellow	1360.44	0.879526
FBgn0002440	CG12755	3L	2321	0.482325	0.342238	1.43637	0.000150745	0.262039	0.924942	-1.56899	6.7e-06	-1.10649	0.00112713	0.462501	0.391146	-0.614944	0.0648322	-1.32678	4.16e-05	-0.711834	0.103384	0.111225	blue	824.666	0.512346
FBgn0002441	CG5954	3R	5398	0.182216	0.545486	0.14443	0.451237	0.267982	0.474301	0.0615149	0.792664	-0.0247203	0.930582	-0.0862353	0.740676	0.0237288	0.906675	0.0610455	0.771223	0.0373167	0.93192	0.885344	grey	40.3443	0.295983
FBgn0002466	CG10522	3L	6084	-0.0110749	0.98395	-0.239692	0.258983	-0.176292	0.850229	0.524335	0.00753493	0.485065	0.0129332	-0.0392696	0.904233	0.295717	0.15954	0.319848	0.128878	0.0241309	0.964713	0.742197	blue	728.183	0.522337
FBgn0002521	CG17743	4	2381	-0.0312607	0.945753	-0.471537	0.0288594	0.00295323	0.997597	0.587129	0.00309995	0.442261	0.0300767	-0.144868	0.619133	0.146853	0.509574	0.476475	0.0175891	0.329622	0.22674	0.250802	blue	764.826	0.569858
FBgn0002522	CG1264	3R	2775	-0.136636	0.855686	0.28546	0.478866	-0.271732	0.894135	-0.172299	0.716019	0.363883	0.390681	0.536182	0.246938	0.249798	0.522803	0.228788	0.583946	-0.0210098	0.982384	0.566055	brown	250.95	0.378202
FBgn0002524	CG4162	2L	2991	0.211021	0.520978	-0.478755	0.0177024	0.000370724	0.999405	0.452744	0.0187526	0.555677	0.00226255	0.102933	0.717403	-0.237033	0.235047	0.345026	0.072802	0.582059	0.00395909	0.0770319	blue	405.481	0.280368
FBgn0002525	CG6944	2L	3504	-0.0490584	0.916838	-0.486539	0.0327488	-0.0128648	0.996592	0.115119	0.677091	0.0149658	0.967685	-0.100154	0.757448	-0.322361	0.147986	0.0511594	0.848853	0.37352	0.180335	0.284886	red	102.543	0.194861
FBgn0002526	CG10236	3L	11690	0.378294	0.137696	-0.36063	0.0714743	0.268319	0.55068	0.309349	0.125115	0.0493992	0.863429	-0.25995	0.289596	-0.429575	0.0210473	-0.0605758	0.792268	0.368999	0.108265	0.0329666	brown	193.752	0.276357
FBgn0002531	CG11650	2R	1065	-0.0535787	0.958413	0.379836	0.453512	-0.750788	0.454326	-1.6996	5.56e-05	-2.44133	2.37e-09	-0.741726	0.208553	-1.26619	0.0036763	-3.13854	3.16e-14	-1.87235	5.76e-05	0.274258	turquoise	1595.94	0.791958
FBgn0002533	CG8697	2R	927	-0.298609	0.779137	0.661965	0.270918	-0.414388	0.915955	-2.16809	2.45e-05	-3.39707	9.75e-12	-1.22898	0.0712001	-1.20751	0.0276107	-3.51284	3.36e-12	-2.30533	4.25e-05	0.371678	turquoise	1588.76	0.785779
FBgn0002534	CG2043	2R	730	-0.0851094	0.953425	0.476888	0.511485	-0.818077	0.666707	-2.69196	5.73e-06	-3.45276	2.07e-09	-0.760798	0.379601	-2.12996	0.000471747	-4.18572	2.94e-13	-2.05576	0.00235653	0.345305	turquoise	1752.74	0.838448
FBgn0002535	CG2044	2R	792	0.112367	0.934708	0.611756	0.372202	-0.432169	0.923817	-2.18516	0.000195181	-3.46987	5e-10	-1.28471	0.0916685	-1.68577	0.00538492	-4.01441	4.32e-13	-2.32864	0.000201573	0.510622	turquoise	1694.5	0.855035
FBgn0002542	CG2684	3R	3543	-0.317379	0.335313	-0.197808	0.380325	0.27129	0.621734	0.198609	0.412963	0.0663761	0.832619	-0.132233	0.657644	0.318181	0.145785	0.655045	0.000950856	0.336865	0.213675	0.168181	blue	265.53	0.144585
FBgn0002543	CG5481	2L	6206	-0.402925	0.152207	-0.161593	0.487176	0.348813	0.383205	-0.770064	6.21e-05	-0.806329	1.92e-05	-0.0362654	0.918104	-0.528732	0.00907947	-0.0545916	0.831081	0.474141	0.0471198	0.0731601	turquoise	141.532	0.0589212
FBgn0002552	CG11770	2R	3654	-0.184985	0.603433	-0.0184663	0.941349	-0.00773544	0.997597	0.0147858	0.957017	0.101681	0.714546	0.0868949	0.771889	0.181305	0.39247	0.27893	0.182053	0.0976257	0.811285	0.799993	turquoise	74.2092	0.0192193
FBgn0002562	CG2559	X	2625	0.417559	0.299599	0.724435	0.00914146	0.549368	0.184223	-1.94542	1.79e-16	-3.55418	6.94e-54	-1.60876	1.31e-10	-1.63854	8.66e-12	-3.42237	4.96e-50	-1.78383	3.67e-13	0.741362	turquoise	1683.66	0.834017
FBgn0002563	CG4178	2L	2749	-0.0352496	0.953161	0.0526535	0.871703	-0.0144488	0.997597	-1.64158	4.26e-12	-3.06371	9.99e-41	-1.42213	1.82e-08	-1.55368	7.85e-11	-3.04291	2.9e-40	-1.48923	1.91e-09	0.973152	turquoise	1790.09	0.905631
FBgn0002564	CG6821	3L	2501	0.202722	0.714191	0.0968442	0.78424	-0.00443138	0.997597	-1.4928	3.79e-08	-3.19368	7.5e-35	-1.70088	1.74e-09	-1.59867	3.57e-09	-3.40083	1.66e-39	-1.80216	8.78e-11	0.895043	turquoise	1697.49	0.874455
FBgn0002565	CG6806	3L	2477	0.196323	0.541977	-0.271195	0.175965	0.278571	0.505865	-0.468293	0.0110772	-1.1265	9.76e-12	-0.658207	0.000652514	-0.93581	3.73e-08	-1.04425	2.96e-10	-0.10844	0.764867	0.136237	turquoise	1682.4	0.846614
FBgn0002566	CG18028	2L	5316	0.226488	0.401517	-0.191949	0.293711	0.027779	0.993558	0.198232	0.301638	-0.0128038	0.9647	-0.211036	0.345707	-0.220205	0.206602	-0.211513	0.234325	0.008692	0.983077	0.275621	brown	387.334	0.599242
FBgn0002567	CG8024	2R	2771	0.0250755	0.942901	-0.66592	2.41e-05	-0.0465975	0.985977	0.949061	3.55e-11	0.568626	0.000113447	-0.380435	0.0412397	0.258065	0.112595	0.496953	0.000815786	0.238888	0.273241	0.0118766	blue	839.252	0.623801
FBgn0002569	CG8694	2R	2036	-0.637857	0.258805	0.472486	0.267734	-0.13437	0.981386	-1.07398	0.00420563	-0.750343	0.0504758	0.32364	0.561308	0.0363606	0.93798	-0.246856	0.591022	-0.283217	0.694878	0.192351	blue	122.489	0.082263
FBgn0002570	CG8696	2R	1826	-3.94775	7.72e-68	-1.0447	3.96e-05	-1.14866	2.76e-05	-2.56088	5.82e-36	-2.75802	5.56e-41	-0.197141	0.569612	0.342167	0.237845	0.041063	0.909559	-0.301104	0.488333	1.56e-20	turquoise	133.31	0.0261922
FBgn0002571	CG8695	2R	1795	-0.447204	0.566724	0.854383	0.0623372	0.268792	0.936976	-0.416293	0.425059	0.0795139	0.908313	0.495807	0.401513	0.885294	0.0459866	0.79551	0.0756362	-0.0897839	0.933178	0.171613	green	305.047	0.329612
FBgn0002573	CG32120	3L	2451	-0.472836	0.551773	0.424548	0.376454	0.357228	0.880415	0.0401695	0.949375	0.0797947	0.911507	0.0396252	0.960715	0.937554	0.0391629	0.909859	0.0435915	-0.027695	0.98191	0.35274	yellow	299.759	0.205441
FBgn0002576	CG1689	X	3468	-0.605766	0.230501	0.334265	0.384231	-0.42154	0.68594	-0.718239	0.0430131	-0.00389478	0.994259	0.714344	0.089505	0.221793	0.559571	0.180331	0.663669	-0.0414616	0.964866	0.192259	brown	77.485	0.140736
FBgn0002577	CG9369	X	3405	-0.0710622	0.933577	0.489553	0.227094	0.0505863	0.99424	-0.102544	0.844259	0.290943	0.548379	0.393488	0.443985	0.45807	0.243797	0.412592	0.313657	-0.0454786	0.964193	0.586275	brown	327.194	0.339668
FBgn0002579	CG7622	X	592	0.0171301	0.970635	-0.512647	0.0168339	-0.198736	0.81226	-0.118462	0.650079	-0.354846	0.0933457	-0.236383	0.388019	-0.648239	0.000886438	-0.570712	0.00301973	0.0775276	0.867684	0.24429	green	1024.51	0.85414
FBgn0002590	CG8922	X	1380	0.148639	0.671531	-0.300196	0.1477	-0.135803	0.917129	-0.320385	0.120878	-0.595939	0.000986646	-0.275554	0.271213	-0.76922	1.87e-05	-0.88038	4.01e-07	-0.111161	0.767433	0.310723	yellow	1626.24	0.976883
FBgn0002592	CG6104	3R	957	0.00511881	0.998577	0.112706	0.843744	-0.1839	0.97738	0.477732	0.400399	0.144214	0.847149	-0.333517	0.629345	0.585319	0.24776	-0.0448045	0.945345	-0.630123	0.378693	0.914988	green	75.6334	0.0769677
FBgn0002593	CG4087	2L	768	0.142942	0.696432	-0.416787	0.0486425	-0.0909893	0.976591	-0.147809	0.546626	-0.488536	0.0114124	-0.340727	0.177549	-0.707538	0.000164496	-0.722467	7.51e-05	-0.0149291	0.979269	0.198886	yellow	1421.53	0.985286
FBgn0002609	CG8346	3R	1305	-0.512884	0.382325	-0.18821	0.615094	-0.412423	0.654318	0.421656	0.263419	0.77102	0.0166805	0.349364	0.415097	0.74633	0.0413329	0.871481	0.0136772	0.125151	0.868714	0.795577	turquoise	868.92	0.41463
FBgn0002622	CG6779	3R	1133	0.151605	0.660851	-0.278338	0.173632	-0.102072	0.957382	-0.3166	0.120372	-0.587755	0.000995028	-0.271155	0.273084	-0.746543	2.64e-05	-0.841432	9.68e-07	-0.094889	0.807242	0.335269	yellow	1645.81	0.978251
FBgn0002626	CG7939	3R	747	0.179302	0.613901	-0.263941	0.2241	-0.0334371	0.993558	-0.281486	0.205901	-0.586235	0.0020217	-0.304749	0.239661	-0.724729	0.000127336	-0.798974	1.23e-05	-0.0742449	0.871274	0.354659	yellow	1611.23	0.968854
FBgn0002631	CG6096	3R	882	-0.649879	0.481813	0.732066	0.211543	0.452805	0.874134	-0.468826	0.477956	-0.408523	0.565467	0.0603026	0.949804	0.913119	0.103791	0.694161	0.233807	-0.218958	0.854602	0.234413	brown	304.138	0.453629
FBgn0002633	CG8361	3R	982	0.60007	0.462122	0.810003	0.111174	0.0982297	0.993558	0.198215	0.766842	0.378999	0.552001	0.180784	0.811056	0.408148	0.415958	-0.122842	0.839364	-0.530989	0.471344	0.607968	red	154.277	0.328118
FBgn0002638	CG10480	3L	2365	0.306404	0.275382	0.098324	0.656858	0.127822	0.932563	-0.378876	0.0541064	-0.664689	0.00019169	-0.285813	0.253798	-0.586956	0.00121473	-0.843271	1.24e-06	-0.256315	0.362853	0.73262	turquoise	1280.08	0.65602
FBgn0002641	CG1692	X	3209	0.110723	0.774006	-0.0969658	0.679083	-0.341874	0.408743	-0.439257	0.0305802	-0.713798	0.000131348	-0.274541	0.302738	-0.646946	0.000731687	-1.16639	1.83e-10	-0.519449	0.0241254	0.349438	turquoise	1466.11	0.724353
FBgn0002643	CG8118	2R	7884	-0.127303	0.64467	-0.641044	1.54e-05	-0.0947801	0.936976	1.3061	1.28e-22	1.47244	6.57e-29	0.166339	0.410336	0.792361	1.26e-08	1.50496	8.1e-30	0.712603	8.05e-07	0.0439258	blue	1690.11	0.91919
FBgn0002645	CG1483	3R	5818	0.449649	0.0506692	-0.26829	0.173107	0.146774	0.881423	0.906202	6.76e-08	0.900435	5.59e-08	-0.00576652	0.98709	0.188263	0.329295	0.59756	0.000454362	0.409297	0.0553951	0.0542701	blue	941.235	0.700881
FBgn0002673	CG4965	2L	2379	0.191603	0.75008	0.125223	0.726454	-0.0252498	0.995104	0.0624989	0.886709	-0.117422	0.801928	-0.179921	0.695701	-0.00388122	0.991749	-0.334276	0.333502	-0.330394	0.511488	0.893929	blue	51.611	0.0225781
FBgn0002707	CG3697	X	3606	0.0838507	0.851135	-0.167295	0.497315	0.052141	0.993558	-0.192343	0.458998	-0.553035	0.00972952	-0.360692	0.202973	-0.443489	0.0442144	-0.584745	0.00598761	-0.141256	0.742885	0.709083	turquoise	910.654	0.448142
FBgn0002709	CG8923	X	6197	-0.110742	0.792281	0.413487	0.0590813	-0.00801365	0.997597	-0.127585	0.632488	0.0406017	0.902264	0.168187	0.567711	0.396644	0.0616943	0.14333	0.557398	-0.253314	0.413354	0.231381	green	114.604	0.124771
FBgn0002715	CG5303	2R	1594	0.0912489	0.904152	0.202473	0.613501	0.386861	0.763259	-0.085004	0.862661	-0.272984	0.555548	-0.18798	0.725133	0.0262196	0.951371	0.0226281	0.96147	-0.00359147	0.996667	0.854114	grey	12.7075	0.0457488
FBgn0002716	CG7753	2R	2300	0.0550145	0.905321	-0.402955	0.0785825	-0.00231876	0.997597	0.444434	0.0445757	0.309612	0.187063	-0.134822	0.666139	-0.0135355	0.959464	0.252279	0.275658	0.265814	0.41082	0.324235	black	366.119	0.60062
FBgn0002719	CG10120	3R	2906	0.783697	0.0122847	-0.136459	0.666652	-0.738828	0.0317221	-0.317206	0.309093	0.401178	0.171906	0.718384	0.0202181	-1.23736	8.38e-07	-1.12135	5.83e-06	0.116015	0.845507	0.00152446	yellow	128.68	0.0818554
FBgn0002723	CG1705	X	5088	0.146026	0.610207	-0.0667836	0.72163	0.150728	0.839876	0.0609158	0.778451	-0.242863	0.164882	-0.303779	0.132088	-0.151894	0.371898	-0.238161	0.156919	-0.0862668	0.792324	0.595598	turquoise	296.787	0.137428
FBgn0002732	CG8337	3R	676	-0.363482	0.665957	0.113306	0.823883	-0.385668	0.812552	0.188033	0.743919	1.0896	0.00611482	0.901564	0.062503	0.664821	0.153989	1.06741	0.01376	0.40259	0.549598	0.672269	turquoise	674.993	0.357468
FBgn0002733	CG14548	3R	978	0.232569	0.770975	0.190946	0.671516	0.169831	0.976591	0.271969	0.589234	0.852712	0.027816	0.580744	0.238031	0.230346	0.594677	0.789975	0.0409726	0.559629	0.279723	0.99279	turquoise	507.783	0.249351
FBgn0002734	CG8328	3R	1013	-0.99982	0.195805	1.04298	0.0546203	-0.260723	0.966387	-0.448084	0.475843	0.0478411	0.956804	0.495925	0.488304	1.59471	0.0019852	0.786938	0.166378	-0.807775	0.235165	0.0514845	green	198.822	0.237802
FBgn0002735	CG8333	3R	911	-0.390162	0.666943	0.637687	0.226367	-0.249038	0.964698	-0.382039	0.52753	0.226509	0.741765	0.608548	0.350201	0.64581	0.206992	0.367632	0.514216	-0.278178	0.768832	0.333748	brown	186.518	0.235971
FBgn0002736	CG9401	2R	1103	0.136789	0.719287	-0.389899	0.074101	-0.0169208	0.995104	-0.143946	0.567473	-0.561159	0.00418335	-0.417213	0.0962004	-0.670634	0.000594718	-0.714869	0.000177228	-0.044235	0.933707	0.235388	yellow	1332.76	0.865328
FBgn0002772	CG5596	3R	1414	-0.142224	0.885186	0.412188	0.435407	-0.129466	0.990511	-1.60048	0.000352552	-2.54623	3.26e-09	-0.945746	0.113009	-1.04607	0.0260337	-2.53347	4.78e-09	-1.4874	0.00352279	0.679687	turquoise	1651.24	0.833285
FBgn0002773	CG2184	3R	2286	-0.0132199	0.993683	0.627017	0.264965	-0.0289273	0.997571	-1.90031	9.26e-05	-3.33807	4.74e-13	-1.43776	0.0138649	-1.26007	0.0135449	-3.35377	3.6e-13	-2.0937	4.86e-05	0.636154	turquoise	1672.6	0.8523
FBgn0002774	CG11680	2R	4062	0.158378	0.559443	-0.170208	0.312066	0.158388	0.789718	0.238275	0.158362	0.2533	0.121606	0.0150253	0.955969	-0.09031	0.594528	0.25331	0.109209	0.34362	0.0578225	0.284514	blue	382.519	0.273816
FBgn0002775	CG8631	3L	1970	0.204121	0.594598	0.297615	0.19137	-0.0343312	0.993558	0.0309835	0.920602	0.249757	0.310404	0.218774	0.45247	0.124477	0.591098	0.011305	0.968665	-0.113172	0.791042	0.571196	pink	18.974	0.046439
FBgn0002778	CG3297	3L	2491	0.433087	0.150423	-0.101475	0.69857	-0.437017	0.251993	-0.234002	0.36697	-0.0435414	0.901384	0.190461	0.540215	-0.768565	0.000254699	-0.913646	8.93e-06	-0.145081	0.741165	0.0528893	turquoise	301.991	0.125963
FBgn0002780	CG2050	3R	2287	0.0377343	0.928564	-0.00703985	0.978708	0.208539	0.774855	-1.42888	9.53e-17	-1.90058	4.92e-29	-0.471703	0.0402008	-1.47365	1.65e-17	-1.72978	3.02e-24	-0.256124	0.373608	0.741845	turquoise	1871.22	0.907353
FBgn0002781	CG32491	3R	2282	0.129268	0.686423	-0.175223	0.356882	-0.00389875	0.997597	0.242849	0.206974	0.11555	0.617998	-0.127299	0.608331	-0.0616429	0.752149	-0.0176174	0.936653	0.0440255	0.918086	0.513005	black	282.889	0.49058
FBgn0002783	CG18740	3R	3983	0.0153412	0.964631	-0.478317	0.00220789	-0.261507	0.369033	0.0799268	0.68255	-0.276848	0.0749757	-0.356774	0.0450699	-0.413732	0.00518877	-0.553695	8.11e-05	-0.139964	0.585765	0.124253	yellow	656.71	0.504756
FBgn0002787	CG3416	2R	1473	0.230116	0.354358	-0.310723	0.0662298	0.0336595	0.993558	0.580435	0.000101946	0.680013	2.65e-06	0.0995784	0.667251	0.0395952	0.827746	0.483556	0.00114981	0.443961	0.00941071	0.102459	blue	943.147	0.701085
FBgn0002789	CG4696	2R	879	0.0854824	0.909049	0.906322	0.0194432	-0.0106426	0.997597	-1.71021	2.9e-07	-2.10931	2.2e-10	-0.399099	0.450118	-0.889374	0.010609	-2.20544	4.62e-11	-1.31606	0.000661928	0.222602	turquoise	1344.09	0.60454
FBgn0002791	CG3060	2R	2555	0.3888	0.235271	-0.0380736	0.889883	0.177831	0.891142	0.165456	0.55106	-0.109782	0.733615	-0.275239	0.361146	-0.261417	0.261084	-0.320751	0.170287	-0.0593341	0.91429	0.45764	brown	149.361	0.151391
FBgn0002842	CG11308	3L	956	-0.346443	0.695596	0.800621	0.102506	0.633485	0.594551	-0.36746	0.524566	-0.31353	0.617263	0.0539298	0.948774	0.779604	0.103388	0.666398	0.176133	-0.113206	0.918086	0.244325	green	181.742	0.209867
FBgn0002862	CG17956	3R	515	0.320624	0.592657	-0.277855	0.268073	0.451196	0.21525	3.94677	1.63e-54	4.74258	9.93e-80	0.795816	0.000833285	3.34829	2.32e-39	4.87316	8.9e-86	1.52487	5.96e-13	0.120049	blue	1784.53	0.788041
FBgn0002865	CG11719	3R	1319	-1.06877	0.0470391	0.654975	0.140254	-0.257034	0.93811	-0.566667	0.22146	0.0927127	0.884219	0.659379	0.213875	1.15708	0.00606949	0.904452	0.0360665	-0.25263	0.750846	0.0418791	brown	474.989	0.696498
FBgn0002868	CG9470	3R	700	-1.05026	0.139345	-0.790405	0.158672	-0.750931	0.552479	0.661774	0.259982	-0.948505	0.077227	-1.61028	0.00440521	0.921631	0.0827002	-0.649174	0.241773	-1.57081	0.00455236	0.917726	turquoise	43.7468	0.012053
FBgn0002872	CG1960	3L	4117	0.533924	0.0603682	0.594116	0.0100769	0.761414	0.00249227	0.0451149	0.888074	-0.066135	0.849501	-0.11125	0.745755	0.105307	0.662635	0.161356	0.513789	0.0560482	0.916429	0.781645	pink	107.135	0.562488
FBgn0002873	CG12047	X	8643	-0.0893801	0.841357	-0.00313343	0.99156	-0.137003	0.932563	0.471747	0.0269912	0.45181	0.0315679	-0.0199371	0.956581	0.557994	0.00786901	0.404188	0.0627497	-0.153806	0.687552	0.906956	turquoise	488.706	0.197462
FBgn0002878	CG11156	X	4868	0.170162	0.685543	0.278982	0.257797	-0.0767112	0.981598	-0.17676	0.529787	-0.0515681	0.885503	0.125192	0.712302	-0.0679399	0.791828	-0.298441	0.217835	-0.230502	0.533617	0.578349	blue	27.6973	0.0129198
FBgn0002887	CG10890	2L	3950	0.145972	0.669389	-0.123944	0.554095	0.0233269	0.994668	0.26193	0.201875	0.137455	0.572666	-0.124475	0.639789	-0.0079858	0.973238	0.0148103	0.951612	0.0227961	0.964012	0.630422	black	182.022	0.311695
FBgn0002891	CG1925	2R	6750	0.0369544	0.918373	0.183345	0.310083	0.0344424	0.993558	-0.315453	0.0677	-0.440799	0.00594813	-0.125346	0.601569	-0.169063	0.330523	-0.443311	0.00593197	-0.274249	0.216349	0.789424	blue	959.374	0.421038
FBgn0002899	CG7972	3L	3364	-0.03071	0.961123	0.507174	0.0838119	-0.0145517	0.997597	-0.460054	0.121002	-0.295889	0.35877	0.164165	0.69084	0.0778297	0.802039	-0.279731	0.360786	-0.35756	0.379919	0.351486	black	233.447	0.282962
FBgn0002901	CG7347	3L	2816	0.0842405	0.863146	-0.11574	0.671038	0.227343	0.839876	-0.133046	0.655267	-0.622035	0.00729145	-0.488989	0.0971605	-0.333027	0.170428	-0.478932	0.0447232	-0.145905	0.755625	0.638432	turquoise	646.255	0.332865
FBgn0002905	CG6019	3R	6420	0.285792	0.380196	0.284727	0.191277	0.3559	0.367314	0.0308322	0.917294	-0.156966	0.560578	-0.187798	0.512043	0.0297674	0.900325	-0.0868581	0.723325	-0.116625	0.768555	0.96593	magenta	59.847	0.13649
FBgn0002906	CG6920	3R	4806	-0.326333	0.287531	-0.161691	0.464295	-0.251508	0.662203	0.0725291	0.785721	0.212577	0.357079	0.140048	0.617913	0.237171	0.264059	0.287402	0.177511	0.0502315	0.919065	0.858089	turquoise	171.727	0.0575902
FBgn0002914	CG9045	X	2903	0.107908	0.757956	-0.37852	0.0471973	-0.0788593	0.976893	0.571544	0.000899818	0.511178	0.00290838	-0.0603659	0.830924	0.0851153	0.670389	0.32441	0.0745871	0.239295	0.362931	0.221149	blue	781.566	0.594261
FBgn0002917	CG1517	X	7875	-0.480739	0.380196	0.702492	0.055856	-0.0594107	0.993558	-0.666171	0.0643964	-0.0571136	0.917176	0.609058	0.163204	0.517059	0.145859	0.364214	0.331446	-0.152845	0.834188	0.0994315	brown	461.715	0.816025
FBgn0002921	CG5670	3R	5545	-0.135614	0.63718	-0.473649	0.00458913	-0.224082	0.574817	0.229313	0.196318	0.0189563	0.944605	-0.210357	0.321207	-0.108722	0.531715	-0.0695114	0.718088	0.0392102	0.922932	0.364353	red	378.066	0.564447
FBgn0002922	CG10250	3R	1532	0.00660895	0.997631	0.960152	0.0665853	0.0373072	0.995104	-0.431729	0.474934	-0.0107791	0.990038	0.42095	0.547368	0.521814	0.308177	0.0199191	0.976221	-0.501895	0.51991	0.359621	red	112.963	0.228164
FBgn0002924	CG7831	3R	2720	-0.264336	0.532282	-0.175758	0.508408	-0.228585	0.81856	0.183737	0.526319	0.246768	0.377937	0.0630314	0.868951	0.272315	0.287334	0.28252	0.28544	0.0102049	0.986099	0.969058	turquoise	183.102	0.0736133
FBgn0002926	CG10129	3L	8230	-0.0918987	0.873139	0.810397	0.00393747	-0.0656097	0.99327	-0.30156	0.343968	0.0892431	0.828574	0.390803	0.273804	0.600736	0.0266597	0.115532	0.727111	-0.485204	0.156587	0.067803	red	290.301	0.540003
FBgn0002930	CG1857	2R	1633	-0.664973	0.000168355	-0.657147	0.000128935	-0.12003	0.918628	0.191858	0.33064	-0.506211	0.00176539	-0.698069	4.91e-05	0.199683	0.263685	0.0387314	0.855922	-0.160952	0.571238	0.0809743	tan	151.19	0.339159
FBgn0002931	CG11450	2L	2225	-0.288305	0.630607	-1.14265	0.000430039	-0.279344	0.857868	1.2571	2.72e-05	0.584309	0.0811074	-0.672796	0.0795855	0.402759	0.245195	0.59327	0.077028	0.190511	0.765209	0.158078	blue	193.342	0.112166
FBgn0002932	CG11988	3R	3992	-0.21711	0.626103	0.265845	0.325728	0.344951	0.592832	-0.283933	0.318579	-0.470633	0.0658107	-0.1867	0.604789	0.199022	0.454682	0.0914283	0.765798	-0.107594	0.840802	0.291556	grey	13.8158	0.0610538
FBgn0002937	CG9347	3R	2164	-0.135136	0.835259	0.646412	0.0566547	0.161406	0.970053	-0.527502	0.126217	-0.60222	0.0683871	-0.074718	0.890642	0.254046	0.452431	-0.305679	0.394611	-0.559725	0.174701	0.2793	black	331.212	0.542196
FBgn0002938	CG5125	2L	5295	-0.142817	0.799231	0.721706	0.0116868	0.000630643	0.999393	-0.147289	0.685026	0.135937	0.729217	0.283227	0.457397	0.717234	0.00842932	0.279385	0.366041	-0.437849	0.227754	0.113913	green	481.444	0.535434
FBgn0002939	CG31783	2L	1727	-0.437109	0.539207	0.96882	0.0411261	0.245872	0.955184	-1.61963	7.76e-05	-1.0789	0.00810373	0.540735	0.378189	-0.213706	0.643965	-0.395919	0.402048	-0.182214	0.846221	0.120624	blue	243.249	0.169742
FBgn0002940	CG4550	3R	1588	-0.288352	0.830695	0.412912	0.586488	1.61951	0.0700673	-0.455657	0.58443	-0.0854718	0.939186	0.370185	0.705518	0.245608	0.742226	1.82239	0.00367688	1.57679	0.0361095	0.206676	grey	35.6785	0.117092
FBgn0002941	CG6534	3R	2670	-0.68058	0.158864	0.233835	0.550671	-0.346491	0.797062	-0.540226	0.144391	0.0131215	0.982415	0.553348	0.205001	0.374188	0.311102	0.34721	0.370049	-0.0269782	0.97901	0.229404	brown	223.595	0.421748
FBgn0002945	CG11614	3L	5051	-0.57805	0.0112979	-0.160132	0.435932	-0.0937304	0.965547	0.484429	0.00890973	0.736926	1.71e-05	0.252496	0.29333	0.902348	6.32e-07	1.22125	2.36e-12	0.318897	0.183393	0.221058	blue	1168.13	0.500834
FBgn0002948	CG1763	X	2449	-0.135448	0.710901	0.0213805	0.930876	-0.185009	0.827434	-0.0407247	0.881798	0.0150701	0.964588	0.0557948	0.860002	0.116104	0.58578	-0.0344909	0.890052	-0.150594	0.670017	0.762271	grey	5.59198	0.0300979
FBgn0002962	CG5637	3R	2349	-1.02484	0.0147141	0.0849341	0.827237	-0.179424	0.955792	-0.0684301	0.880497	0.145564	0.752704	0.213994	0.644928	1.04134	0.00288465	0.990981	0.00432761	-0.0503635	0.954489	0.109947	turquoise	230.545	0.0896445
FBgn0002973	CG3779	2L	4395	-0.231483	0.510936	-0.380764	0.040669	0.112582	0.936976	1.35159	3.86e-16	1.10193	5.56e-11	-0.249657	0.272654	1.20231	1.49e-11	1.446	8.06e-17	0.24369	0.338306	0.192558	blue	1417.38	0.66769
FBgn0002985	CG3851	2L	2347	-0.517617	0.312165	0.0897005	0.812701	-0.157537	0.968164	0.0501498	0.913388	0.186745	0.667974	0.136596	0.775622	0.657467	0.0499027	0.546826	0.111414	-0.110641	0.879841	0.463434	yellow	238.212	0.118428
FBgn0002989	CG3736	2L	2878	0.0943342	0.85377	0.181939	0.520223	-0.273029	0.765259	-0.309815	0.272509	-0.110836	0.756309	0.198978	0.573522	-0.22221	0.398833	-0.478199	0.058638	-0.255989	0.530857	0.455647	turquoise	53.2408	0.0235522
FBgn0003002	CG1133	3R	2939	-0.365395	0.612735	0.304934	0.503203	-0.0966477	0.993196	-0.378626	0.429726	0.0622558	0.923709	0.440882	0.419677	0.291702	0.50347	0.331003	0.463444	0.0393004	0.97116	0.549802	brown	343.155	0.656563
FBgn0003008	CG3029	2R	823	0.429315	0.112765	-0.546129	0.00903722	-0.10844	0.95725	0.596119	0.00208455	0.51031	0.0088799	-0.0858096	0.776286	-0.379325	0.0639672	-0.0274451	0.913819	0.351879	0.175797	0.0105681	black	335.868	0.659924
FBgn0003009	CG3134	2R	3915	0.0846312	0.910036	0.636477	0.0728708	-0.123108	0.97738	0.00309243	0.995181	0.551371	0.120213	0.548279	0.200929	0.554938	0.108084	0.343632	0.359178	-0.211306	0.735477	0.31159	green	290.657	0.24145
FBgn0003011	CG7411	3R	2158	-0.334195	0.721242	0.553307	0.278785	0.0224618	0.997597	-0.0706267	0.918826	0.143105	0.844472	0.213731	0.768844	0.816875	0.100275	0.499762	0.35368	-0.317114	0.720158	0.475729	green	260.987	0.296798
FBgn0003015	CG10901	3R	2869	-0.153208	0.861739	0.597285	0.179135	0.0713055	0.993558	-0.329551	0.521662	-0.364011	0.489592	-0.0344596	0.964294	0.420942	0.336655	-0.139497	0.792641	-0.560439	0.354996	0.480636	black	115.336	0.162494
FBgn0003016	CG3479	2L	6846	-0.539918	0.0190442	-0.768525	7.38e-05	-0.0970252	0.966387	0.787785	1.27e-05	0.492398	0.00887319	-0.295387	0.237221	0.559178	0.00330819	0.935291	1.2e-07	0.376113	0.116811	0.0938866	blue	729.358	0.476501
FBgn0003023	CG12743	X	3241	0.610499	0.23438	0.571922	0.128698	-0.0409184	0.994668	-0.0448621	0.930083	0.150552	0.77057	0.195414	0.709974	-0.0834393	0.833145	-0.500866	0.171454	-0.417427	0.435084	0.406271	black	75.9253	0.0926333
FBgn0003028	CG6824	X	6763	-0.508761	0.120626	-0.313382	0.206811	0.0873986	0.976893	0.380388	0.126217	0.396044	0.101234	0.0156567	0.969123	0.575767	0.0167395	0.992204	6.67e-06	0.416437	0.154566	0.248599	turquoise	661.982	0.290828
FBgn0003041	CG8114	3L	5047	-0.0433983	0.920742	-0.0870129	0.688062	-0.309636	0.389466	0.550678	0.00289675	0.935588	3.91e-08	0.38491	0.0843575	0.507064	0.00782033	0.669351	0.000210856	0.162287	0.61412	0.609534	turquoise	1163.28	0.537475
FBgn0003042	CG32443	3L	2462	-0.00171501	0.999201	-0.229362	0.355928	-0.33289	0.527278	0.292985	0.254	0.4692	0.0390206	0.176215	0.575785	0.0653388	0.805794	0.138025	0.610799	0.0726861	0.893884	0.631444	blue	185.441	0.116664
FBgn0003044	CG5109	2R	4384	0.0348906	0.934327	-0.456222	0.01812	-0.233982	0.66135	0.461821	0.0114795	0.428372	0.0182215	-0.0334493	0.912693	-0.0292907	0.894734	0.159499	0.444474	0.18879	0.531693	0.239846	blue	273.65	0.152725
FBgn0003046	CG3440	2L	718	-0.042729	0.952525	-0.116793	0.749758	0.477087	0.48636	1.21823	3.12e-05	0.843832	0.00503128	-0.374398	0.369574	1.14417	0.000112233	1.36365	1.67e-06	0.219483	0.70205	0.403316	blue	691.563	0.401695
FBgn0003048	CG3443	X	12119	-0.32637	0.171384	-0.686568	4.96e-05	-0.0718417	0.976893	0.678429	1.8e-05	0.579871	0.000246399	-0.0985573	0.692349	0.318231	0.0659	0.834399	5.44e-08	0.516169	0.00394217	0.0811644	blue	951.536	0.639339
FBgn0003053	CG12212	X	7441	-0.163867	0.783573	0.750078	0.0185797	-0.138464	0.976591	-0.491625	0.134911	0.222209	0.570859	0.713834	0.0457711	0.42232	0.17616	0.247613	0.463051	-0.174708	0.765556	0.102946	brown	434.355	0.690548
FBgn0003057	CG10598	X	1711	-0.561401	0.389329	0.122468	0.800147	-0.578703	0.552306	-0.342345	0.481272	0.150676	0.797081	0.493021	0.354474	0.341524	0.435759	0.133374	0.795146	-0.20815	0.802868	0.430055	brown	213.308	0.400411
FBgn0003060	CG9757	3R	851	0.877514	0.180091	0.961315	0.0731115	-0.859115	0.436316	-1.23733	0.0127641	-0.819611	0.110829	0.41772	0.563821	-1.15353	0.0125137	-2.55624	3.29e-08	-1.40271	0.0147459	0.0508516	blue	596.48	0.281083
FBgn0003062	CG9888	2R	1318	-0.1533	0.710901	0.384332	0.128698	0.0380665	0.993558	-1.58642	1.08e-14	-1.65101	6.24e-16	-0.0645942	0.869286	-1.04879	6.04e-07	-1.45965	2.21e-12	-0.41086	0.181348	0.30831	blue	1589.89	0.700814
FBgn0003065	CG2150	3R	1170	-0.908034	0.18389	0.652417	0.198311	-0.363065	0.892069	-0.593453	0.265257	0.0935496	0.898541	0.687002	0.260222	0.966999	0.0469791	0.638518	0.213559	-0.32848	0.7031	0.115111	brown	228.605	0.392867
FBgn0003067	CG17725	2R	2486	-0.0101192	0.99007	-0.508191	0.0891208	-0.438594	0.456897	0.311186	0.336608	0.484237	0.0955061	0.17305	0.672549	-0.186885	0.535675	0.0557622	0.873811	0.242647	0.612926	0.449963	red	84.3993	0.0562643
FBgn0003068	CG2647	X	4527	-0.420594	0.404264	0.618909	0.0639106	-0.274022	0.8531	-0.5643	0.0888926	-0.0865967	0.855181	0.477704	0.23948	0.475202	0.140904	0.0599758	0.880096	-0.415227	0.365134	0.0865251	brown	278.586	0.424859
FBgn0003071	CG4001	2R	3508	0.644204	0.0021666	0.324757	0.122851	-0.0114384	0.996592	-1.03471	5.63e-09	-0.219601	0.329728	0.815105	3.1e-05	-1.35415	9.25e-15	-0.875244	6.1e-07	0.478909	0.0294669	0.111361	turquoise	304.807	0.118131
FBgn0003074	CG8251	2R	2460	0.474171	0.150423	0.0689432	0.812701	-0.207954	0.857739	-1.59625	1.29e-13	-1.77121	7.22e-17	-0.174953	0.612611	-2.00148	9.32e-21	-2.45333	1.54e-31	-0.45185	0.132699	0.194821	turquoise	1836.89	0.872552
FBgn0003076	CG5165	3L	1843	0.452077	0.176523	0.0400373	0.892259	-0.21573	0.846343	-0.916915	4.02e-05	-1.58429	8.14e-14	-0.667376	0.0127987	-1.32895	9.25e-10	-2.2521	5.55e-27	-0.923143	0.000111694	0.20283	turquoise	1886.7	0.953338
FBgn0003079	CG2845	X	4247	0.268455	0.256395	-0.218579	0.19502	0.0624123	0.976893	0.504276	0.000832278	0.28944	0.0770693	-0.214836	0.295253	0.0172411	0.927207	0.0833966	0.653769	0.0661555	0.848787	0.152081	black	308.54	0.336033
FBgn0003082	CG11205	2R	1915	2.04495	1.72e-17	1.34087	1.25e-07	1.4674	1.78e-09	0.0702937	0.861539	0.41243	0.178084	0.342137	0.359067	-0.633786	0.0057172	-0.165118	0.52867	0.468669	0.104125	0.193795	pink	159.916	0.778756
FBgn0003089	CG9614	3L	2975	0.0241425	0.965246	0.901958	0.00016102	-0.189721	0.88347	-0.360383	0.174426	0.312206	0.235984	0.672589	0.0118817	0.517433	0.0287153	0.0983426	0.733662	-0.41909	0.161272	0.0100763	red	314.19	0.706114
FBgn0003090	CG11084	2R	5224	-0.653677	0.324245	0.45389	0.33597	-0.182607	0.976893	-0.636507	0.17804	-0.119608	0.854391	0.516899	0.368635	0.47106	0.296287	0.351462	0.46147	-0.119598	0.90935	0.253421	brown	453.533	0.868454
FBgn0003091	CG6622	2R	4711	0.218597	0.687795	0.391351	0.181966	-0.727529	0.0268649	0.377424	0.240665	1.48813	1.41e-09	1.11071	2.82e-05	0.550177	0.0529454	0.542006	0.0559031	-0.00817147	0.990255	0.0217678	turquoise	527.075	0.267952
FBgn0003093	CG1954	3R	5529	-0.149058	0.625807	-0.366472	0.0411988	-0.167331	0.81226	0.357036	0.0393632	-0.00614797	0.98381	-0.363184	0.0755497	0.139622	0.444388	-0.0244205	0.910576	-0.164043	0.560397	0.643695	black	159.893	0.242805
FBgn0003116	CG3461	X	1638	0.32588	0.242806	-0.103692	0.631669	0.195275	0.789446	0.478248	0.010876	0.176321	0.450388	-0.301927	0.211169	0.0486759	0.822229	0.0457156	0.846983	-0.00296035	0.995105	0.319408	grey	126.508	0.584342
FBgn0003117	CG3978	3R	3840	-0.486628	0.165578	-0.464428	0.05846	0.0563016	0.993196	0.67302	0.00299537	0.794055	0.00025959	0.121035	0.71873	0.695221	0.00418916	1.33698	1.27e-09	0.641764	0.0101329	0.233871	turquoise	1078.37	0.496016
FBgn0003118	CG17077	3R	4074	-0.0888996	0.79497	-0.209827	0.261122	-0.346604	0.242668	-0.0079813	0.972792	-0.412365	0.0151627	-0.404384	0.048046	-0.128909	0.48782	-0.67007	4.05e-05	-0.541161	0.00368765	0.625604	yellow	354.682	0.226048
FBgn0003124	CG12306	3L	2980	-0.183424	0.626002	-0.147596	0.505671	-0.0646444	0.981598	0.404098	0.0509281	0.55456	0.00359821	0.150462	0.58461	0.439926	0.0346506	0.67334	0.000496721	0.233414	0.439179	0.91778	turquoise	1252.88	0.579449
FBgn0003129	CG9610	3R	2566	-0.026597	0.956842	-0.332023	0.127851	0.178851	0.850804	0.962857	3.98e-07	0.791241	3.57e-05	-0.171616	0.545278	0.657431	0.00110841	0.996689	1.38e-07	0.339258	0.203854	0.264904	blue	1322.73	0.600507
FBgn0003130	CG8246	2R	2458	-0.377795	0.581335	0.875363	0.0348183	-0.234183	0.945678	-0.763603	0.0619374	0.0354818	0.957493	0.799085	0.0956759	0.489554	0.225776	0.179093	0.703283	-0.310461	0.649693	0.0938866	brown	331.477	0.526413
FBgn0003132	CG9156	X	1892	-0.0500925	0.96177	0.501079	0.278332	0.106449	0.993196	0.086503	0.890288	0.0879604	0.900436	0.0014574	0.998241	0.637674	0.158856	0.244502	0.641977	-0.393172	0.584659	0.692335	yellow	53.703	0.0273495
FBgn0003134	CG6593	3R	3210	0.0562163	0.868282	-0.414635	0.013787	-0.303864	0.262206	0.910762	4.38e-10	1.28312	1.29e-19	0.372356	0.0479974	0.439911	0.00539455	0.923038	1.6e-10	0.483127	0.00432222	0.160797	blue	1415.41	0.857869
FBgn0003137	CG33103	3R	9544	0.0265643	0.955403	0.112207	0.647026	-0.0159396	0.995104	-1.02155	1.06e-07	-0.781661	5.35e-05	0.239887	0.401323	-0.935905	1.46e-06	-0.824165	1.82e-05	0.11174	0.7945	0.916071	blue	924.947	0.453387
FBgn0003139	CG12217	X	1675	0.164373	0.618142	-0.314473	0.114606	0.0556696	0.985103	-0.0399555	0.877638	-0.342527	0.0734851	-0.302571	0.20445	-0.518801	0.00421305	-0.45123	0.012453	0.0675712	0.874337	0.225174	green	1134.01	0.773353
FBgn0003141	CG16784	2L	1073	0.573865	0.0756301	0.285399	0.299245	0.559346	0.13463	-0.602454	0.0170054	-1.30929	8.33e-09	-0.706831	0.0125077	-0.89092	0.000182246	-1.3238	4.49e-09	-0.432884	0.185541	0.694218	turquoise	1180.88	0.613446
FBgn0003145	CG6716	2L	2459	-0.813053	0.1382	0.642403	0.132072	-0.22995	0.95128	-0.605265	0.163372	0.00423719	0.994593	0.609502	0.235077	0.850191	0.0352984	0.587339	0.161498	-0.262852	0.726432	0.0784355	brown	324.382	0.616424
FBgn0003149	CG5939	3L	3661	-0.336582	0.263776	0.236503	0.302155	-0.279497	0.668839	-1.23395	3.27e-11	-1.63123	1.16e-18	-0.397274	0.139612	-0.660866	0.000845399	-1.57414	1.71e-16	-0.913274	2.04e-05	0.166075	turquoise	1576.47	0.736872
FBgn0003159	CG2841	X	5069	1.66116	4.59e-11	0.343902	0.23268	0.503703	0.270012	0.526564	0.0653028	0.563978	0.0400153	0.0374147	0.935686	-0.790698	0.00168861	-0.593483	0.0196294	0.197216	0.682886	0.00313457	magenta	74.6716	0.427325
FBgn0003162	CG9441	2R	1793	-0.845604	0.000314075	-0.868089	0.000109245	0.0502138	0.993558	2.09234	2.91e-26	2.09828	1.02e-26	0.00593833	0.988636	2.06985	3.23e-25	2.9941	3.42e-53	0.924242	2.66e-05	0.0152258	blue	1623.85	0.790829
FBgn0003165	CG9755	3R	10223	0.103348	0.736788	-0.240762	0.163376	0.130523	0.879712	0.194879	0.284921	0.176531	0.346969	-0.0183477	0.947742	-0.149231	0.382117	0.203706	0.22977	0.352938	0.0623399	0.252826	blue	190.613	0.111376
FBgn0003169	CG7904	3R	4013	0.0504791	0.909092	-0.118886	0.615094	0.0096726	0.997597	0.074109	0.790159	0.00343231	0.992244	-0.0706767	0.827285	-0.0952561	0.675602	-0.0373742	0.885762	0.0578819	0.908766	0.84828	brown	263.329	0.375077
FBgn0003174	CG11101	2R	5804	-0.785802	0.0246535	0.371562	0.231472	0.00404879	0.997597	-0.483243	0.115461	-0.0437106	0.924555	0.439533	0.235364	0.67412	0.0209783	0.74614	0.0084017	0.07202	0.918447	0.0441021	brown	403.054	0.561886
FBgn0003175	CG4444	2R	8360	0.0717124	0.847473	-0.158521	0.429052	0.376969	0.173499	0.78295	2.87e-06	0.848121	2.26e-07	0.0651719	0.817206	0.552716	0.00154374	1.15338	6.85e-13	0.600662	0.00117743	0.170122	blue	1355.91	0.615195
FBgn0003187	CG6433	2L	3318	1.8036	0.0101802	1.39309	0.0325764	0.750678	0.684931	0.0741333	0.933276	0.476963	0.549287	0.40283	0.652245	-0.336373	0.612875	-0.575956	0.387718	-0.239583	0.861687	0.528979	pink	50.2899	0.180117
FBgn0003189	CG18572	X	7057	-0.151722	0.65099	-0.000900669	0.99787	0.428682	0.123289	-1.56828	2.76e-21	-2.06597	3.35e-36	-0.497697	0.0220127	-1.41745	3.1e-17	-1.48557	2.68e-19	-0.0681148	0.874337	0.137234	turquoise	1650.23	0.776933
FBgn0003204	CG1799	X	2810	-0.199677	0.552546	-0.909892	1.46e-06	-0.0841308	0.976893	2.25752	1.58e-40	1.90029	3.62e-29	-0.357225	0.13918	1.5473	4.69e-19	2.01584	1.14e-32	0.468536	0.0324683	0.0171669	blue	1518.5	0.876302
FBgn0003205	CG9375	3R	1958	0.0224779	0.955813	-0.555271	0.00226209	-0.0234703	0.99424	0.720072	1.12e-05	0.547404	0.000991645	-0.172667	0.476169	0.142322	0.45176	0.501456	0.00272249	0.359134	0.0930345	0.0811196	blue	908.888	0.692697
FBgn0003206	CG1167	3L	1620	0.256693	0.435099	-0.306561	0.158493	0.282289	0.5726	0.167896	0.494821	-0.0301382	0.92691	-0.198034	0.476736	-0.395358	0.0530026	-0.00454184	0.987228	0.390816	0.117007	0.12055	brown	367.829	0.533916
FBgn0003209	CG12437	2L	4275	-0.0630705	0.891114	-0.945162	9.23e-06	-0.449357	0.189393	1.05862	8.74e-08	-0.0132119	0.972073	-1.07184	3.28e-07	0.176532	0.446028	-0.399498	0.0677555	-0.576031	0.0162976	0.0441269	tan	92.3404	0.625267
FBgn0003210	CG11427	X	4813	0.215497	0.414611	-0.316012	0.071459	0.0619759	0.976893	-0.0882274	0.677398	-0.355076	0.0295628	-0.266849	0.204432	-0.619736	5.96e-05	-0.508597	0.000929963	0.111139	0.720086	0.115815	yellow	1172.91	0.758422
FBgn0003218	CG11111	X	7435	-0.581903	0.000132428	-0.570879	9.19e-05	-0.391729	0.0317221	0.112883	0.525664	0.51206	0.000123866	0.399177	0.0128416	0.123907	0.434881	0.702234	1.51e-07	0.578327	6.79e-05	0.623263	purple	373.916	0.603629
FBgn0003227	CG31293	3R	4131	-0.423346	0.367814	0.552179	0.064923	-0.15735	0.955184	-0.181812	0.616529	0.262588	0.444388	0.4444	0.222229	0.793714	0.00534701	0.528584	0.0783741	-0.26513	0.566298	0.0916707	green	413.398	0.371927
FBgn0003231	CG10360	2L	2395	0.128579	0.770993	-0.705711	0.00271379	-0.534539	0.0918649	1.29722	2.92e-10	1.32432	6.9e-11	0.0271089	0.945868	0.462925	0.0433176	0.661206	0.00200349	0.198281	0.610747	0.0596569	blue	867.722	0.611649
FBgn0003248	CG16740	3R	1365	-0.273286	0.751487	0.620219	0.176187	0.0756268	0.993558	-0.0748498	0.906068	0.2513	0.673556	0.326149	0.596631	0.818655	0.066277	0.600212	0.198727	-0.218443	0.798933	0.403858	green	201.438	0.211974
FBgn0003249	CG10888	3R	1391	-0.98658	0.0719577	-0.239039	0.612572	-0.175969	0.976893	-0.157455	0.774023	-0.294064	0.585908	-0.136609	0.8341	0.590086	0.186775	0.516547	0.266204	-0.0735396	0.946234	0.377352	grey	116.926	0.447068
FBgn0003250	CG9668	3L	1349	-0.341105	0.627524	0.588393	0.149393	-0.104157	0.990002	-0.237688	0.627823	0.144158	0.798429	0.381846	0.468346	0.691809	0.0793019	0.381105	0.377168	-0.310704	0.639173	0.267238	brown	345.482	0.360893
FBgn0003254	CG7230	2R	4244	-0.450301	0.375255	0.734015	0.0299726	-0.166853	0.959851	-0.735955	0.0225486	-0.00769759	0.988959	0.728258	0.0556906	0.448361	0.174006	0.27575	0.437395	-0.172611	0.783967	0.0589205	brown	443.619	0.689844
FBgn0003255	CG8930	2L	5386	-0.348547	0.294748	-0.56163	0.00917571	-0.138507	0.926476	1.59035	1.74e-17	1.49727	8.48e-16	-0.0930718	0.764867	1.37726	1.5e-12	1.70731	1.91e-19	0.330051	0.231892	0.407318	blue	1583.32	0.810948
FBgn0003256	CG12559	2R	6472	-0.374567	0.0168541	-0.345494	0.0140002	-0.0766634	0.951605	0.220411	0.126121	0.0466266	0.816941	-0.173784	0.32703	0.249483	0.0670447	0.34453	0.00740921	0.0950468	0.699249	0.28647	purple	204.637	0.327552
FBgn0003257	CG3593	3R	2039	0.218272	0.606203	-0.00173152	0.996276	0.157189	0.93639	-0.0826086	0.797869	-0.434811	0.0815436	-0.352203	0.262592	-0.302612	0.221385	-0.495894	0.0379059	-0.193282	0.653789	0.814752	turquoise	186.835	0.0956904
FBgn0003261	CG10279	3R	4362	0.255658	0.285921	-0.41034	0.0140233	0.0271971	0.993558	0.415896	0.00801797	0.287001	0.0802444	-0.128895	0.563864	-0.250102	0.125235	0.0585403	0.762054	0.308642	0.115671	0.0329666	black	437.173	0.817657
FBgn0003267	CG6348	3R	1241	-0.39954	0.673372	0.962493	0.0669325	0.315801	0.938015	-0.311471	0.629245	-0.105774	0.89542	0.205697	0.793424	1.05056	0.038668	0.609567	0.268602	-0.440996	0.58938	0.228942	green	151.811	0.204757
FBgn0003268	CG1569	3R	6479	-0.0583499	0.903068	-0.0340981	0.896833	-0.115837	0.957382	0.381128	0.0973756	0.438966	0.0442011	0.0578379	0.867464	0.40538	0.0695927	0.381479	0.0896662	-0.0239012	0.967006	0.967145	turquoise	538.981	0.224488
FBgn0003270	CG10393	2L	786	0.265195	0.798971	0.534589	0.305837	-0.70822	0.525474	0.465478	0.444416	1.18806	0.0138771	0.722582	0.240804	0.734872	0.150335	0.214645	0.727062	-0.520227	0.497425	0.228461	yellow	314.668	0.193512
FBgn0003274	CG4918	2R	604	0.314553	0.283283	-0.188236	0.382519	0.0611371	0.982626	-0.261029	0.23337	-0.548271	0.00322129	-0.287242	0.256498	-0.763818	2.97e-05	-0.801687	6.42e-06	-0.0378697	0.940127	0.254295	yellow	1555.22	0.858901
FBgn0003275	CG1163	3R	541	0.25562	0.559879	-0.0374982	0.909108	-0.328427	0.694831	-0.891726	0.000282232	-0.850356	0.000470325	0.0413699	0.928983	-1.18484	7.76e-07	-1.4344	1.61e-09	-0.249559	0.584882	0.350862	turquoise	1393.87	0.662911
FBgn0003277	CG1554	X	6736	0.0603326	0.85969	-0.235307	0.184947	0.0645437	0.976893	0.166794	0.388247	-0.0999699	0.657209	-0.266764	0.205305	-0.128846	0.463811	-0.0957588	0.61469	0.0330867	0.937707	0.396434	brown	513.863	0.630213
FBgn0003278	CG4033	2L	3564	-0.230618	0.518473	0.819785	0.000231731	0.138664	0.943049	-1.38007	1.65e-12	-1.16419	1.82e-09	0.215877	0.490239	-0.329666	0.129796	-0.794909	8.14e-05	-0.465243	0.0755362	0.00862848	blue	970.622	0.617429
FBgn0003279	CG5502	3R	1400	-0.104344	0.766321	-0.527535	0.00557134	-0.289837	0.444862	-0.258448	0.2013	-0.613728	0.000307391	-0.35528	0.114795	-0.681639	7.16e-05	-0.799222	1.33e-06	-0.117582	0.734833	0.321422	yellow	1190.46	0.854065
FBgn0003285	CG4125	X	6251	0.814442	0.00266837	1.35069	6.18e-09	0.383248	0.467601	-0.102168	0.766142	0.260345	0.382646	0.362513	0.267462	0.434077	0.0716844	-0.170849	0.534336	-0.604926	0.0229498	0.0519537	pink	163.743	0.464448
FBgn0003292	CG6097	3L	3268	-0.403146	0.506141	0.588938	0.101674	-0.215527	0.93527	-0.125738	0.787483	0.497724	0.170179	0.623461	0.139027	0.866346	0.011972	0.685343	0.0524638	-0.181004	0.785787	0.152387	green	644.93	0.516874
FBgn0003295	CG1214	3L	1798	-0.321058	0.708007	0.912314	0.0514368	0.175183	0.976893	-0.123879	0.841447	0.471768	0.36611	0.595647	0.308861	1.10949	0.0125308	0.968008	0.0299391	-0.141484	0.889127	0.211617	green	675.384	0.644971
FBgn0003300	CG1849	X	3145	-0.625894	0.228433	0.595229	0.109234	-0.150875	0.976893	-0.540549	0.155536	0.102866	0.842126	0.643414	0.138761	0.680574	0.0594409	0.577885	0.117471	-0.10269	0.9001	0.094817	brown	412.495	0.645681
FBgn0003301	CG9533	X	9269	-0.642228	0.00685044	-0.11544	0.62398	0.388049	0.271427	0.338329	0.125874	0.037127	0.911507	-0.301202	0.25778	0.865117	1e-05	1.0674	1.56e-08	0.202286	0.542962	0.00857333	turquoise	502.305	0.217415
FBgn0003302	CG4336	X	1420	0.152133	0.783078	-0.186964	0.558183	-0.369689	0.614875	0.0154709	0.968192	0.349355	0.257913	0.333884	0.361023	-0.323626	0.272727	-0.172468	0.597787	0.151159	0.792828	0.464261	grey	9.75653	0.0652531
FBgn0003308	CG7642	3R	4337	0.288898	0.41706	0.418172	0.0764792	0.783626	0.00142381	-0.339837	0.158937	-1.50969	1.62e-14	-1.16986	4.44e-08	-0.210563	0.36632	-1.01496	3.91e-07	-0.804401	0.000304203	0.325048	turquoise	668.913	0.358311
FBgn0003310	CG4385	2L	5206	-0.23184	0.450791	-0.281698	0.148746	-0.178488	0.808151	0.23156	0.257442	0.331513	0.074854	0.0999531	0.704426	0.181702	0.356457	0.384865	0.0372544	0.203163	0.477665	0.928309	turquoise	492.281	0.171956
FBgn0003312	CG14728	3R	1773	-0.53987	0.404264	0.258319	0.569002	-0.0749746	0.993558	-0.465097	0.305005	-0.109473	0.854391	0.355624	0.520471	0.333092	0.440058	0.355422	0.427856	0.0223303	0.982384	0.424589	brown	185.096	0.380128
FBgn0003313	CG4922	2L	1697	0.206604	0.531892	-0.310988	0.117067	-0.0402075	0.993558	1.12863	2.82e-11	1.19888	7.23e-13	0.0702461	0.805679	0.611041	0.000713367	0.952068	1.94e-08	0.341026	0.143868	0.214877	blue	1332.61	0.854612
FBgn0003317	CG1891	2R	2716	0.00342751	0.996471	-0.321736	0.12433	-0.180681	0.839373	0.175635	0.451645	0.150274	0.551318	-0.0253607	0.940306	-0.149529	0.477859	-0.0338342	0.892742	0.115694	0.763684	0.553213	red	280.908	0.303168
FBgn0003319	CG4316	3R	4025	-0.245095	0.676312	0.327145	0.336788	-0.435402	0.55615	-0.0372056	0.93401	0.820865	0.00545657	0.858071	0.0124761	0.535034	0.0989057	0.630558	0.0461938	0.0955241	0.895409	0.255934	green	557.664	0.267416
FBgn0003321	CG1664	X	3280	0.0207184	0.963912	-0.246461	0.238506	-0.125865	0.934577	0.235733	0.28271	0.0546602	0.852972	-0.181073	0.497231	-0.0314465	0.889476	-0.0919227	0.690053	-0.0604763	0.894927	0.658571	black	349.718	0.470168
FBgn0003326	CG17579	2R	3796	-0.314372	0.660197	0.817592	0.0416698	0.253511	0.924811	-0.333861	0.47483	0.330807	0.479244	0.664668	0.167863	0.798102	0.0388814	0.89869	0.0163995	0.100588	0.910385	0.176387	green	441.72	0.347064
FBgn0003328	CG8095	2R	4643	0.407458	0.151381	0.290747	0.18488	0.215703	0.770833	0.288645	0.207213	0.577015	0.00318217	0.28837	0.277747	0.171934	0.428237	0.385259	0.058332	0.213325	0.508752	0.818606	turquoise	235.881	0.0869602
FBgn0003330	CG5595	3R	1542	-0.01002	0.988303	-0.408596	0.101726	0.108045	0.976591	0.429373	0.0828301	0.210405	0.476813	-0.218968	0.494833	0.0307975	0.91424	0.32847	0.193394	0.297672	0.398541	0.327548	blue	182.88	0.120658
FBgn0003334	CG9495	3R	4069	-0.0484078	0.89678	-0.286164	0.123598	-0.0464836	0.990448	0.122578	0.568114	-0.0390552	0.88588	-0.161633	0.498926	-0.115178	0.541897	-0.0371309	0.865692	0.0780475	0.834027	0.57913	red	106.321	0.16264
FBgn0003339	CG1030	3R	4140	-0.13581	0.852726	0.40952	0.277449	-0.119411	0.981346	-0.0749794	0.879136	0.48379	0.202836	0.558769	0.207855	0.47035	0.196012	0.500189	0.171813	0.0298387	0.975251	0.503686	brown	487.409	0.471651
FBgn0003345	CG8544	X	6005	-0.278808	0.342267	-0.342631	0.0659597	0.198753	0.723185	0.824429	5.22e-07	1.01272	2.11e-10	0.188292	0.4205	0.760606	1.15e-05	1.49028	2.48e-20	0.729677	1.99e-05	0.109204	blue	1618.05	0.682145
FBgn0003346	CG9999	2L	2401	0.229392	0.610782	-0.225197	0.427889	-0.0126743	0.997597	-0.130891	0.693606	-0.664078	0.00746786	-0.533187	0.089042	-0.585479	0.020912	-0.906144	0.00014378	-0.320665	0.408263	0.503737	yellow	1149.52	0.68042
FBgn0003353	CG3182	2R	3197	0.277924	0.510936	0.214408	0.421055	0.0987496	0.976893	0.117716	0.715611	0.0301015	0.942725	-0.0876149	0.819471	0.0542003	0.846219	-0.149073	0.60182	-0.203273	0.631011	0.88597	grey	27.6446	0.0960352
FBgn0003356	CG31034	3R	862	2.04448	7.34e-07	0.895113	0.0531352	1.13548	0.0651046	-0.0145729	0.982346	-0.364081	0.553905	-0.349508	0.606427	-1.16395	0.00218437	-1.27308	0.000681493	-0.109136	0.914544	0.222826	magenta	175.216	0.733305
FBgn0003357	CG31362	3R	1240	2.40914	6.58e-09	1.84163	0.00014198	0.830947	0.277833	-0.650061	0.267816	0.300799	0.64253	0.95086	0.132714	-1.21756	0.00104921	-1.27739	0.000524176	-0.0598259	0.958267	0.0916707	magenta	179.917	0.843281
FBgn0003360	CG16944	X	1853	0.191844	0.736493	0.412315	0.20392	0.182758	0.945462	-2.01238	6.78e-14	-2.91788	1.12e-28	-0.905495	0.00586299	-1.79191	4.26e-11	-2.92696	6.32e-29	-1.13505	0.00015641	0.845536	turquoise	1947.6	0.958353
FBgn0003366	CG18085	X	8171	0.0748733	0.883283	0.664015	0.00923067	-0.0817535	0.981598	-0.446423	0.0840488	-0.110593	0.75227	0.33583	0.297267	0.142719	0.587967	-0.26722	0.311701	-0.409938	0.196566	0.131945	black	249.054	0.430954
FBgn0003371	CG2621	X	5004	-0.0828842	0.817003	-0.792596	5.39e-06	-0.0499502	0.987659	1.55676	3.32e-23	1.85056	7.33e-33	0.293795	0.194636	0.847051	2.25e-07	1.88349	5.28e-34	1.03644	4.59e-10	0.0134686	blue	1687.73	0.942868
FBgn0003372	CG3047	2L	3950	-0.0234088	0.976037	0.498352	0.128698	0.502697	0.423109	0.0331253	0.939761	0.0269543	0.960643	-0.00617097	0.991079	0.554886	0.0792072	0.55306	0.0798403	-0.00182598	0.997205	0.454395	yellow	124.26	0.0896669
FBgn0003373	CG11720	3L	1109	-0.507563	0.280398	-0.0491328	0.898794	0.503046	0.596078	-0.438244	0.193729	-1.73124	2.27e-08	-1.29299	0.000315823	0.0201857	0.959009	-0.720629	0.0330527	-0.740815	0.0620571	0.178206	turquoise	414.763	0.211393
FBgn0003374	CG12181	X	952	-0.0324091	0.969443	0.0133675	0.97841	-0.500995	0.674761	-0.0848537	0.867485	-0.73096	0.0555928	-0.646106	0.177549	-0.0390771	0.928756	-1.19955	0.00125136	-1.16047	0.00533219	0.619004	turquoise	111.174	0.051859
FBgn0003375	CG7596	3R	636	-0.585779	0.607268	-1.56745	0.0217549	-0.163439	0.993196	-0.458129	0.565898	-2.65458	8.53e-06	-2.19645	0.00139407	-1.4398	0.025925	-2.23224	0.00023358	-0.792432	0.428365	0.397731	yellow	324.98	0.197092
FBgn0003377	CG18087	3L	321	-0.328823	0.788177	-1.30861	0.0487633	-0.147947	0.993558	-0.00781583	0.993211	-3.17208	3.03e-08	-3.16426	2.78e-07	-0.987599	0.122483	-2.9912	2.19e-07	-2.0036	0.00279424	0.48007	turquoise	400.359	0.197844
FBgn0003378	CG6132	3L	359	-0.179017	0.847322	-0.891329	0.0635082	-0.0736544	0.993558	0.304413	0.585785	-1.99587	4.98e-06	-2.30029	7.11e-07	-0.407899	0.398648	-1.89051	2.27e-05	-1.48261	0.00397658	0.475713	turquoise	200.647	0.0886519
FBgn0003380	CG12348	X	12181	-0.213364	0.608089	0.388891	0.111835	-0.225915	0.80924	-0.0842199	0.787539	0.271713	0.299777	0.355933	0.227802	0.518035	0.0252435	0.259162	0.305436	-0.258873	0.46625	0.156768	brown	653.4	0.667421
FBgn0003382	CG13209	2R	6113	-0.423677	0.385185	1.02052	0.000957541	0.112655	0.976893	-0.595917	0.0614012	0.0847434	0.852511	0.680661	0.062314	0.848282	0.00411229	0.621076	0.041043	-0.227206	0.670017	0.0114019	brown	601.535	0.562928
FBgn0003386	CG2822	2L	4557	-1.1378	0.00154816	0.373113	0.291545	-0.202343	0.945422	-0.777931	0.0156118	-0.607126	0.0634635	0.170805	0.728687	0.732981	0.0295128	0.328331	0.382977	-0.40465	0.41175	0.0168448	grey	142.154	0.552213
FBgn0003388	CG13478	3L	2985	0.209243	0.640117	0.272099	0.319313	-0.0339542	0.99424	-0.629864	0.0110508	-2.63082	4.99e-33	-2.00096	6.22e-18	-0.567008	0.0223564	-2.87402	3.35e-39	-2.30701	4.97e-24	0.698004	turquoise	1009.24	0.542483
FBgn0003390	CG3135	X	1796	0.0510577	0.934708	0.577742	0.0514064	0.59992	0.128267	-0.189741	0.590971	0.913268	0.000387077	1.10301	7.9e-05	0.336943	0.245367	1.46213	3.12e-09	1.12519	2.42e-05	0.351844	turquoise	406.351	0.189638
FBgn0003391	CG3722	2R	6400	0.13754	0.750896	0.0950056	0.703483	0.709149	0.00302116	2.32773	1.18e-33	3.18638	2.36e-63	0.858651	6.26e-05	2.2852	5.28e-32	3.75799	1.06e-87	1.47279	5.47e-14	0.135007	blue	1806.74	0.697514
FBgn0003392	CG18102	X	4768	0.0312724	0.931589	-0.416851	0.0157871	-0.106043	0.934988	0.357768	0.032676	0.381719	0.0179772	0.0239512	0.933153	-0.0903557	0.616366	0.244404	0.150692	0.33476	0.0937645	0.206859	blue	548.226	0.351458
FBgn0003396	CG7734	2R	9886	-0.0679147	0.857468	-0.248763	0.207271	0.0562369	0.983412	0.0947281	0.690338	0.0819136	0.754527	-0.0128144	0.968537	-0.0861201	0.67016	0.206065	0.292498	0.292185	0.230367	0.545961	black	61.0351	0.0746326
FBgn0003401	CG4735	2R	1694	-0.304458	0.631905	-0.459424	0.193885	-0.0145603	0.997597	0.546961	0.124501	0.53013	0.132299	-0.0168312	0.97825	0.391995	0.286778	0.820028	0.0152078	0.428033	0.382685	0.654596	turquoise	308.071	0.123237
FBgn0003410	CG9949	3L	3191	-0.0156697	0.975392	-0.277974	0.206646	0.165301	0.880774	0.818509	1.94e-05	0.622023	0.00141446	-0.196485	0.484301	0.556205	0.00606454	0.802994	2.33e-05	0.246789	0.424707	0.363628	blue	1103.94	0.752601
FBgn0003411	CG1641	X	779	1.46198	3.07e-07	0.828196	0.0290212	1.00822	0.0447477	-2.29505	6.16e-14	-2.75902	4.01e-18	-0.463975	0.38094	-2.92883	5.05e-26	-3.21277	1.45e-29	-0.283946	0.643899	0.486991	blue	1253.17	0.484758
FBgn0003415	CG9936	3L	11414	-0.313141	0.137696	-0.374469	0.0197214	-0.134352	0.850804	0.372941	0.0142207	0.27947	0.0752406	-0.0934711	0.674791	0.311613	0.0458812	0.45826	0.00166565	0.146647	0.561159	0.563886	blue	592.45	0.354985
FBgn0003416	CG4200	X	5678	0.0463211	0.879049	-0.394355	0.00933993	0.0206101	0.993558	0.449113	0.00127837	0.378517	0.00704279	-0.0705954	0.745747	0.00843712	0.963169	0.352807	0.0127153	0.344369	0.0387073	0.108326	blue	831.248	0.634374
FBgn0003423	CG1417	X	3859	-0.312776	0.440152	0.516466	0.040669	0.177526	0.890082	-0.224544	0.434905	0.584095	0.00984692	0.808639	0.00104971	0.604698	0.0119293	1.0744	9.7e-07	0.469699	0.0893797	0.103784	turquoise	503.731	0.222825
FBgn0003429	CG10693	3R	8854	-0.0647361	0.905972	0.382287	0.153998	-0.0398722	0.993558	-0.0570866	0.87241	0.495168	0.0483391	0.552255	0.06297	0.389936	0.133645	0.520032	0.0383677	0.130096	0.7939	0.420979	yellow	759.23	0.504704
FBgn0003430	CG16738	2L	1425	-0.339457	0.66407	0.664601	0.156466	-0.403691	0.836148	-0.876384	0.0506333	-0.161303	0.797489	0.715082	0.199741	0.127674	0.794114	-0.225537	0.660917	-0.353211	0.6434	0.211113	brown	193.692	0.315006
FBgn0003435	CG9218	2R	15344	0.0890809	0.847473	0.515806	0.0214416	-0.181335	0.850352	0.296417	0.229918	1.32234	3.94e-12	1.02593	5.32e-07	0.723141	0.000517073	1.05193	8.63e-08	0.328785	0.237883	0.114742	turquoise	890.202	0.453587
FBgn0003444	CG11561	2L	4008	0.138728	0.686375	-0.244161	0.228757	0.0294064	0.993558	-0.10359	0.666318	-0.410951	0.0273226	-0.30736	0.201309	-0.48648	0.00813137	-0.520273	0.00364657	-0.033793	0.945936	0.390012	yellow	1173.99	0.745591
FBgn0003447	CG32858	X	3358	-0.100927	0.830175	-0.661416	0.00178435	-0.163842	0.880564	2.41291	3.47e-37	3.11127	2.09e-62	0.698355	0.00100945	1.85242	7.63e-21	3.04835	1.75e-57	1.19593	5e-10	0.184758	blue	1852.48	0.866416
FBgn0003448	CG3956	2L	1668	-0.799837	0.187803	0.431692	0.335376	0.401541	0.816466	-0.287233	0.575582	-0.377376	0.459942	-0.0901427	0.896483	0.944296	0.0264965	0.824002	0.0549089	-0.120293	0.902507	0.116321	brown	194.227	0.251077
FBgn0003449	CG4528	X	835	0.110007	0.745834	-0.278948	0.142308	-0.177794	0.803358	0.136524	0.529418	0.0845602	0.736694	-0.0519637	0.856228	-0.252431	0.168426	-0.203241	0.28716	0.0491908	0.910033	0.335857	red	217.603	0.224286
FBgn0003450	CG7996	3R	1434	-0.518109	0.475371	0.369006	0.425242	-0.318657	0.895281	-0.262003	0.623366	0.160755	0.792301	0.422758	0.46025	0.625112	0.160029	0.360207	0.460633	-0.264905	0.7421	0.3548	brown	56.873	0.0623096
FBgn0003459	CG3836	3L	4233	0.0215695	0.960597	-0.116109	0.58079	0.00461068	0.997597	0.062886	0.801375	-0.306295	0.123858	-0.369181	0.109466	-0.074792	0.720896	-0.323254	0.0963164	-0.248462	0.373608	0.864284	turquoise	212.345	0.109413
FBgn0003460	CG11121	2R	2786	-0.151936	0.835259	0.490155	0.192427	-0.455444	0.64843	-0.121158	0.800755	0.326914	0.443035	0.448073	0.334886	0.520933	0.153762	0.0234062	0.961252	-0.497527	0.316747	0.213162	brown	270.309	0.332326
FBgn0003462	CG11793	3L	777	-0.0781698	0.833487	-0.691265	0.000175867	-0.377517	0.188658	-0.10074	0.66882	-0.513097	0.00320823	-0.412357	0.0584838	-0.713836	3.09e-05	-0.812444	9.43e-07	-0.0986083	0.788188	0.113913	yellow	935.662	0.716981
FBgn0003463	CG9224	X	5816	0.294861	0.327016	0.741514	0.000407326	0.575148	0.0232718	-1.37252	5.59e-14	-1.00758	2.9e-08	0.36494	0.169759	-0.92587	3.79e-07	-0.727296	6.68e-05	0.198574	0.54379	0.33787	blue	655.308	0.342391
FBgn0003464	CG1391	X	5592	0.279042	0.41631	-0.427192	0.0523934	-0.339285	0.42036	1.31825	2.53e-12	1.06835	1.59e-08	-0.249899	0.365618	0.612012	0.00261567	0.450019	0.0296115	-0.161993	0.664913	0.0808632	blue	670.49	0.388308
FBgn0003475	CG10076	2L	5598	-0.164686	0.631285	-0.0930282	0.652568	0.0363246	0.993558	1.1481	3.39e-12	1.25651	9.98e-15	0.108407	0.677781	1.21976	4.64e-13	1.45752	7.82e-19	0.23776	0.360529	0.758787	blue	1781.52	0.717232
FBgn0003479	CG7948	3R	1342	0.0811064	0.85271	-0.180279	0.430828	0.200573	0.815484	0.255798	0.276896	0.123476	0.668105	-0.132321	0.660357	-0.00558742	0.983002	0.242943	0.279473	0.24853	0.430227	0.465181	blue	87.5374	0.0545881
FBgn0003480	CG3325	3R	1384	0.00601887	0.99539	0.221006	0.47422	-0.173274	0.945462	0.172891	0.632295	0.235545	0.511733	0.0626541	0.891346	0.387878	0.18851	0.0562516	0.879342	-0.331626	0.440648	0.647415	yellow	22.6737	0.0123382
FBgn0003483	CG3158	3R	4678	-0.303483	0.335654	-0.027334	0.905051	-0.193589	0.792184	0.431574	0.0258851	0.507756	0.00572249	0.076182	0.789054	0.707723	0.000176047	0.61765	0.00112286	-0.0900731	0.818107	0.635711	blue	1010.29	0.477484
FBgn0003486	CG10594	3L	2489	0.25015	0.739323	0.685933	0.07416	-0.13735	0.97738	0.306129	0.517628	0.606194	0.132258	0.300065	0.563013	0.741913	0.0474628	0.218693	0.625127	-0.523219	0.300425	0.345239	yellow	174.958	0.121657
FBgn0003495	CG6134	3R	2128	-0.344049	0.465225	0.417554	0.178151	-0.0702676	0.993443	-1.53777	3.32e-09	-2.11936	8.41e-17	-0.581586	0.103412	-0.776168	0.00537979	-1.84558	7.63e-13	-1.06941	0.000253818	0.22693	turquoise	1543.06	0.75024
FBgn0003499	CG7847	3R	6377	0.108105	0.853243	0.846998	0.00313371	-0.0847345	0.983412	-0.164352	0.650925	0.4213	0.158361	0.585652	0.0847483	0.574542	0.039208	0.228461	0.464347	-0.346081	0.394008	0.0901063	red	625.756	0.764463
FBgn0003502	CG8049	2L	4992	0.717617	0.000190158	0.0520205	0.814991	0.570157	0.00789036	1.02973	8.9e-10	0.968249	6.41e-09	-0.0614763	0.833723	0.364129	0.0505396	0.820789	8.75e-07	0.45666	0.0265218	0.0666166	blue	574.537	0.297473
FBgn0003507	CG3992	3R	4459	-0.120072	0.693665	-0.566233	0.000773043	-0.104455	0.936976	0.761444	4.99e-07	0.695976	3.71e-06	-0.0654688	0.796707	0.315283	0.0591091	0.711592	2.02e-06	0.39631	0.0342244	0.137234	blue	1200.4	0.853022
FBgn0003510	CG17957	3R	3300	0.315873	0.712539	0.248828	0.64299	0.210399	0.976893	-0.23599	0.698601	-0.296024	0.641746	-0.0600345	0.942645	-0.303034	0.540343	-0.401498	0.433957	-0.0984633	0.934481	0.988714	blue	38.3532	0.0189635
FBgn0003511	CG7938	3R	3300	-0.00421989	0.995774	0.0614823	0.815272	-0.196291	0.846435	-0.251413	0.310568	0.00490126	0.989892	0.256315	0.37693	-0.185711	0.424084	-0.18717	0.443078	-0.00145905	0.997205	0.716988	blue	27.1484	0.0104819
FBgn0003512	CG17958	3R	1546	0.178649	0.63586	-0.164025	0.497704	-0.291557	0.596985	-0.235586	0.335699	-0.0607401	0.849845	0.174846	0.557072	-0.57826	0.0055114	-0.530946	0.0105358	0.047314	0.931927	0.331938	yellow	330.695	0.208301
FBgn0003513	CG6993	3R	5184	-0.655195	0.128229	0.591696	0.075986	-0.0559387	0.993558	-0.453484	0.190556	0.120009	0.794002	0.573493	0.143089	0.793407	0.01126	0.719266	0.0209486	-0.0741415	0.925163	0.0517407	brown	669.971	0.877005
FBgn0003514	CG3595	X	1403	0.081914	0.8146	-0.699781	4.58e-05	-0.148627	0.857203	1.38393	2.1e-19	1.46433	6.09e-22	0.0803972	0.757823	0.602239	0.000263996	1.23379	8.23e-16	0.631552	0.000269545	0.0166067	blue	1535.06	0.937122
FBgn0003515	CG4314	3L	2146	-0.0584059	0.942901	1.33237	0.000561095	0.350568	0.829979	-1.05413	0.00492513	-0.377934	0.391691	0.676193	0.171087	0.336644	0.381632	0.0310396	0.948611	-0.305604	0.626484	0.063051	black	326.247	0.565522
FBgn0003517	CG14792	X	1109	0.224885	0.499354	-0.205083	0.342557	-0.0262193	0.99424	-0.367243	0.0755014	-0.714991	8.63e-05	-0.347748	0.16187	-0.797212	1.42e-05	-0.966096	4.71e-08	-0.168885	0.617895	0.359487	yellow	1763.63	0.906256
FBgn0003520	CG5753	2R	5240	-0.273189	0.26744	-0.42514	0.0107519	-0.127998	0.881749	0.440252	0.00475504	0.421857	0.00616244	-0.0183949	0.946851	0.288301	0.0864866	0.567048	0.000206751	0.278747	0.179529	0.472988	blue	835.959	0.523603
FBgn0003525	CG1395	3R	2747	-0.385553	0.310352	-0.0795939	0.772088	-0.679115	0.0180014	0.218022	0.435157	0.569868	0.0114979	0.351847	0.231406	0.523981	0.0339329	0.276306	0.308836	-0.247675	0.518184	0.255934	turquoise	299.86	0.13077
FBgn0003527	CG8592	2R	1171	0.632708	0.402737	0.195974	0.712087	-0.0107677	0.997597	0.393596	0.491714	0.507322	0.356099	0.113726	0.878809	-0.0431381	0.937174	-0.136154	0.812573	-0.0930158	0.936984	0.642662	grey	11.409	0.0654052
FBgn0003545	CG12298	2R	2460	-0.185688	0.750896	0.659584	0.0323417	0.200628	0.924811	-0.232876	0.526198	0.0514441	0.914022	0.28432	0.489119	0.612396	0.0403699	0.43776	0.162803	-0.174636	0.752477	0.195202	red	167.811	0.21753
FBgn0003557	CG4244	2L	4612	0.0281478	0.945753	-0.453245	0.0209074	0.203105	0.755038	0.96806	1.27e-08	1.00609	1.91e-09	0.0380301	0.902517	0.486668	0.00809763	1.18105	1.14e-12	0.69438	0.000192789	0.080025	blue	1452.32	0.809033
FBgn0003559	CG17170	X	2909	0.240326	0.400861	-0.114189	0.574473	0.108741	0.947932	0.00730333	0.976125	-0.437199	0.0131307	-0.444503	0.0345411	-0.347212	0.0544223	-0.568785	0.000762562	-0.221573	0.415385	0.423107	turquoise	880.983	0.437519
FBgn0003567	CG8573	3R	3682	-0.0955966	0.74453	-0.43608	0.00841367	-0.0966786	0.944298	-0.570581	8.22e-05	-0.575355	5.63e-05	-0.00477304	0.987454	-0.911065	1.91e-10	-0.576437	6.63e-05	0.334629	0.0810775	0.273505	yellow	698.433	0.372031
FBgn0003575	CG6222	X	4901	-0.0978284	0.759312	-0.300002	0.0888614	0.0739006	0.976591	0.236052	0.195816	0.255382	0.147057	0.0193292	0.946795	0.0338792	0.859958	0.427111	0.00701778	0.393231	0.0368756	0.337797	blue	489.483	0.352073
FBgn0003598	CG8599	3R	5051	-0.0279033	0.940379	-0.339841	0.0578082	0.0712168	0.976893	0.545515	0.000695936	0.118136	0.598814	-0.427379	0.0277259	0.233578	0.183392	0.217256	0.225242	-0.0163211	0.971524	0.261568	black	297.154	0.415139
FBgn0003607	CG8409	2L	1109	0.180202	0.620884	-0.191456	0.39547	0.066263	0.981652	0.216993	0.362057	-0.084762	0.777468	-0.301755	0.254752	-0.154665	0.479006	-0.198701	0.373713	-0.0440363	0.933178	0.472959	brown	503.079	0.767331
FBgn0003612	CG8068	2R	2943	-0.136885	0.64978	-0.423786	0.0142943	-0.131676	0.886553	0.183023	0.334954	0.00254508	0.992502	-0.180477	0.416709	-0.103878	0.566952	0.0077541	0.971991	0.111632	0.724538	0.41867	red	321.278	0.576107
FBgn0003638	CG3019	X	4836	-0.182719	0.563897	-0.368086	0.0570688	-0.075562	0.976893	0.0302763	0.908299	-0.191148	0.373253	-0.221424	0.360788	-0.15509	0.426614	-0.0839908	0.700843	0.0710991	0.863918	0.56636	red	165.71	0.346955
FBgn0003651	CG11502	3R	3859	0.229826	0.339468	-0.529299	0.000863837	-0.0747652	0.971861	0.706081	7.81e-07	1.01973	1.29e-13	0.313651	0.0981708	-0.0530439	0.761907	0.715142	3.44e-07	0.768185	2.36e-07	0.00914504	blue	941.959	0.619714
FBgn0003654	CG18000	X	3070	0.244062	0.293004	-0.168271	0.31227	0.0732494	0.973622	0.291088	0.068838	0.164154	0.361864	-0.126935	0.553595	-0.121245	0.458224	-0.00665888	0.973696	0.114586	0.68174	0.223159	black	291.244	0.489964
FBgn0003655	CG3429	X	2022	-0.407554	0.503515	0.960015	0.00596921	-0.0309984	0.994668	-0.142738	0.75901	0.424334	0.2671	0.567071	0.192509	1.22483	0.000202764	0.80089	0.020702	-0.423942	0.384606	0.0408512	green	394.498	0.377732
FBgn0003656	CG2212	X	5571	0.605062	0.00107142	-0.0396108	0.851391	0.139511	0.880938	0.244654	0.204134	0.361632	0.0371369	0.116978	0.639655	-0.400019	0.019873	-0.103918	0.600709	0.2961	0.187371	0.0623758	grey	103.273	0.61636
FBgn0003660	CG12210	2R	1139	0.272354	0.306287	-0.341568	0.0657105	0.0734293	0.976893	0.512943	0.00233614	0.39927	0.0199954	-0.113673	0.652245	-0.10098	0.594784	0.200345	0.281115	0.301325	0.179952	0.0855396	blue	543.573	0.343326
FBgn0003676	CG5374	3R	1980	0.201386	0.519582	-0.569755	0.00313371	-0.383344	0.191757	-0.546159	0.00208103	-0.568021	0.00104183	-0.0218621	0.94646	-1.3173	2.46e-15	-1.15275	2.71e-12	0.16455	0.608426	0.0270857	yellow	902.127	0.517773
FBgn0003683	CG4216	3L	1469	-0.28091	0.788354	0.407104	0.45786	0.15636	0.981652	0.192834	0.778514	0.573551	0.321389	0.380717	0.585831	0.880848	0.0942734	1.01082	0.049458	0.129973	0.913465	0.66352	yellow	340.11	0.202543
FBgn0003687	CG9874	2R	1387	-0.190167	0.618214	-0.552542	0.0131386	0.00137064	0.998716	0.0862934	0.757246	-0.167406	0.535785	-0.253699	0.366382	-0.276081	0.223421	0.0241324	0.930764	0.300214	0.333397	0.239846	red	159.75	0.409021
FBgn0003701	CG5785	2R	4578	-0.188291	0.708007	0.177064	0.543962	-0.140088	0.957861	0.0891847	0.800756	0.234538	0.464669	0.145354	0.701302	0.45454	0.093759	0.282741	0.334378	-0.171798	0.727297	0.601952	turquoise	95.2413	0.0401864
FBgn0003710	CG1232	3L	3938	-0.616664	0.257662	0.477797	0.212367	0.272763	0.894135	-0.284687	0.516554	-0.173135	0.732221	0.111552	0.846756	0.809774	0.0266345	0.716293	0.0513837	-0.0934818	0.914088	0.134301	green	340.871	0.379723
FBgn0003714	CG7925	X	1596	0.0679114	0.904953	-0.216867	0.494769	-0.0587893	0.993558	-0.806836	0.00223863	-1.06031	3.27e-05	-0.253475	0.519748	-1.09161	2.52e-05	-1.18701	3.51e-06	-0.0953975	0.887262	0.784603	turquoise	1481.74	0.714641
FBgn0003716	CG14026	2L	3616	-0.100861	0.800442	-0.586384	0.00419916	-0.141516	0.915998	0.772309	2.87e-05	0.362293	0.0764857	-0.410016	0.0872782	0.286787	0.165138	0.321638	0.116386	0.0348511	0.946234	0.221798	blue	432.177	0.287467
FBgn0003719	CG6868	3R	3359	0.671663	0.0147746	0.691562	0.00255786	0.427592	0.258852	0.464588	0.0585986	0.626394	0.00557552	0.161806	0.620644	0.484487	0.0300734	0.382322	0.094751	-0.102165	0.821339	0.686195	yellow	201.542	0.0973408
FBgn0003720	CG1378	3R	1965	-0.982113	0.0609472	0.448638	0.296818	-0.0317877	0.995104	-0.431441	0.348355	0.111809	0.850726	0.54325	0.293575	0.99931	0.0144591	1.06213	0.00756195	0.0628244	0.951661	0.0838051	green	298.135	0.247354
FBgn0003721	CG4898	3R	3054	0.0695655	0.85377	-0.268523	0.175068	0.0776997	0.976893	-0.0983569	0.678711	-0.30761	0.110073	-0.209253	0.399087	-0.436446	0.0164161	-0.299475	0.108766	0.13697	0.684044	0.375287	green	794.926	0.627836
FBgn0003731	CG10079	2R	6124	-0.204662	0.498848	-0.295294	0.124117	-0.0174919	0.994668	-0.0533944	0.825627	-0.00749745	0.981179	0.045897	0.874212	-0.144026	0.450284	0.179673	0.353626	0.323699	0.152363	0.579959	red	145.79	0.189061
FBgn0003733	CG1389	2R	3131	0.032391	0.969569	0.743334	0.0518911	0.135914	0.976986	-0.245292	0.597452	0.0920791	0.869004	0.337372	0.507372	0.46565	0.212186	0.195602	0.649092	-0.270048	0.673028	0.38572	red	114.487	0.270632
FBgn0003741	CG16724	3L	862	0.0579037	0.928868	0.0589285	0.86116	-0.137067	0.966404	0.476718	0.116496	0.696099	0.0109598	0.21938	0.567711	0.477743	0.102281	0.501128	0.0855543	0.0233851	0.976266	0.863948	turquoise	615.357	0.284012
FBgn0003742	CG10128	2R	1568	0.136869	0.765012	-0.315633	0.227112	0.207257	0.866158	-0.231283	0.411333	-0.560962	0.0178524	-0.32968	0.299941	-0.683784	0.00346556	-0.490574	0.0395533	0.19321	0.657527	0.315214	yellow	850.34	0.509095
FBgn0003744	CG8637	3L	2816	0.173186	0.693795	-0.408408	0.102551	0.210191	0.845734	1.01853	2.97e-06	0.989257	4.43e-06	-0.0292702	0.943205	0.436933	0.068678	1.02626	1.65e-06	0.589329	0.0240015	0.174523	blue	1165.05	0.845022
FBgn0003748	CG9364	2R	3354	-0.418039	0.0702349	-0.0556394	0.798527	0.564696	0.00917837	-0.780876	2.99e-06	-1.98776	1.17e-35	-1.20689	1.87e-12	-0.418477	0.0200774	-1.00503	7.15e-10	-0.58655	0.00197238	0.00265751	turquoise	1005.27	0.531287
FBgn0003861	CG7875	3R	4149	-0.513419	0.340561	0.985338	0.00579947	0.445154	0.627714	-0.625976	0.0864291	-0.0763584	0.886371	0.549618	0.216655	0.872781	0.0101392	0.882215	0.00791057	0.00943456	0.990845	0.0263255	green	494.238	0.465709
FBgn0003862	CG8651	3R	14052	0.0814987	0.805795	-0.224008	0.209743	-0.0499819	0.984172	0.481614	0.00272438	0.286735	0.0973689	-0.19488	0.379938	0.176107	0.312926	0.155254	0.395201	-0.0208532	0.963766	0.480116	blue	443.484	0.312054
FBgn0003863	CG18444	2R	860	-0.845954	0.308888	0.856645	0.125454	0.675815	0.650476	-0.386172	0.554245	-0.363984	0.603566	0.0221887	0.982598	1.31643	0.0133067	1.15779	0.0297966	-0.158641	0.895409	0.100202	green	143.872	0.174797
FBgn0003866	CG1374	2L	4732	0.0923741	0.798708	0.067127	0.752771	-0.19175	0.782767	-0.102863	0.659381	0.0662625	0.806138	0.169125	0.499792	-0.12811	0.514022	-0.217862	0.268268	-0.0897524	0.812603	0.531176	blue	20.0502	0.00809776
FBgn0003867	CG6705	3R	2059	-0.0663948	0.841017	-0.18514	0.294804	0.28098	0.362875	-0.153163	0.425741	-0.45484	0.00333307	-0.301678	0.137279	-0.271907	0.101449	-0.107465	0.561617	0.164442	0.531663	0.171563	turquoise	199.338	0.0871365
FBgn0003870	CG1856	3R	4564	-0.175038	0.603433	-0.569039	0.0032282	0.0661088	0.981346	0.982273	8.3e-09	0.971351	8.21e-09	-0.0109218	0.975341	0.588272	0.00120614	1.2125	4.26e-13	0.624226	0.00112274	0.102946	blue	1480.56	0.930536
FBgn0003882	CG10520	3R	2006	0.35547	0.14276	-0.150935	0.443602	0.31428	0.336672	0.442943	0.0119654	0.209393	0.30424	-0.23355	0.318104	-0.0634623	0.750095	0.168204	0.384349	0.231666	0.373343	0.138054	black	220.446	0.299016
FBgn0003884	CG1913	3R	1752	0.347885	0.127792	-0.24974	0.171539	-0.0764984	0.976591	-0.633668	6.65e-05	-0.919049	1.42e-09	-0.285381	0.187401	-1.23129	5.51e-16	-1.34343	1.78e-19	-0.11214	0.727307	0.081538	turquoise	1777.21	0.86258
FBgn0003885	CG2512	3R	1980	-0.0680605	0.856383	-0.262864	0.202407	-0.109776	0.951605	-1.68581	8.35e-25	-1.76621	2.96e-27	-0.0804014	0.783176	-1.88061	6.64e-30	-1.80792	5.02e-28	0.0726864	0.868714	0.767214	turquoise	1537.73	0.712065
FBgn0003886	CG9476	3R	1560	-0.956353	0.147726	-1.64379	0.000817802	-0.948075	0.223146	0.891092	0.0763358	0.795378	0.113805	-0.0957139	0.904765	0.203653	0.705086	0.803657	0.100204	0.600004	0.402955	0.556335	purple	161.021	0.390405
FBgn0003888	CG3401	2R	2518	-0.309412	0.513512	-0.867878	0.00214339	-0.0684662	0.9929	2.68559	1.19e-28	2.88465	3.06e-33	0.199061	0.611165	2.12713	7.91e-18	3.1256	1.17e-38	0.998473	0.000280394	0.168553	blue	1692.12	0.84222
FBgn0003889	CG9359	3R	1841	1.05732	0.0112979	0.903163	0.0173423	0.361207	0.799542	0.0250184	0.961434	0.454171	0.274202	0.429153	0.382863	-0.129134	0.743859	-0.241937	0.549154	-0.112803	0.892281	0.42077	pink	52.3942	0.198925
FBgn0003890	CG4869	3R	1701	-0.0185703	0.970635	0.419009	0.101674	0.565405	0.127667	-2.433	6.14e-33	-3.05704	1.35e-48	-0.624044	0.0317903	-1.99542	1.19e-22	-2.47307	2.75e-33	-0.477648	0.108237	0.242412	blue	1760.72	0.716915
FBgn0003891	CG9450	2R	8830	0.357627	0.115693	0.0901174	0.647289	0.558036	0.00396297	0.158102	0.435458	-0.194999	0.321677	-0.353101	0.0885552	-0.109408	0.552018	0.00541024	0.981902	0.114818	0.719947	0.212544	grey	143.763	0.79398
FBgn0003892	CG2411	2R	5521	-0.55074	0.0279262	-0.673395	0.00170572	-0.246312	0.708187	-0.115481	0.660855	-0.183858	0.469438	-0.0683776	0.8341	-0.238135	0.281796	0.12057	0.622378	0.358705	0.190163	0.38856	pink	77.6	0.332172
FBgn0003896	CG10619	2L	3314	0.0158536	0.985053	0.556496	0.0911342	-0.0137422	0.997597	0.0240959	0.956484	0.344167	0.347768	0.320071	0.454061	0.564739	0.0764994	0.314571	0.366768	-0.250167	0.64314	0.403858	green	382.82	0.384892
FBgn0003900	CG2956	2R	2368	-0.618465	0.3623	0.158933	0.752125	-0.549542	0.641083	-0.479758	0.329264	0.281727	0.61383	0.761485	0.152261	0.297639	0.526146	0.350649	0.469259	0.05301	0.96384	0.422531	brown	168.883	0.266984
FBgn0003941	CG2960	2L	659	0.202234	0.528991	-0.173607	0.402008	0.0275753	0.993558	-0.309464	0.124212	-0.579671	0.00099504	-0.270207	0.267147	-0.685306	0.000102422	-0.75433	9.71e-06	-0.0690243	0.871936	0.422139	yellow	1653.95	0.898209
FBgn0003942	CG5271	2L	592	0.208555	0.56053	-0.336094	0.130973	-0.0588524	0.987659	-0.16631	0.511723	-0.470403	0.0209053	-0.304093	0.256564	-0.710959	0.000294425	-0.737811	0.000106842	-0.026852	0.962798	0.240173	yellow	1424.39	0.94462
FBgn0003943	CG11624	3L	2759	-0.198351	0.581335	-0.163635	0.479109	0.0705053	0.981346	-0.0191621	0.948125	0.0750602	0.806507	0.0942222	0.763139	0.0155531	0.950541	0.343916	0.0979679	0.328363	0.230733	0.642602	black	81.4639	0.129573
FBgn0003944	CG10388	3R	4282	0.287825	0.461023	-0.00534654	0.986695	0.177394	0.909553	-0.496587	0.0435496	-0.547304	0.0207518	-0.050717	0.900743	-0.789759	0.000525902	-0.657735	0.00383929	0.132024	0.785239	0.714437	turquoise	633.121	0.292087
FBgn0003950	CG1501	X	4775	-0.671229	0.218038	0.274035	0.515559	0.0553828	0.993558	-0.380756	0.38327	-0.116326	0.836579	0.26443	0.621797	0.564508	0.146906	0.610285	0.114461	0.0457774	0.96384	0.239846	brown	283.634	0.533671
FBgn0003961	CG7171	2L	1262	0.564022	0.571929	0.602581	0.351881	0.212588	0.980481	-2.02849	0.000236182	-1.99317	0.000247145	0.0353236	0.975032	-1.98993	0.000291791	-2.3446	1.03e-05	-0.354669	0.75708	0.890308	blue	758.387	0.379112
FBgn0003963	CG2762	2L	6084	-0.13498	0.683388	-0.144509	0.474855	-0.00717057	0.997597	-0.212373	0.298916	-0.114199	0.636424	0.0981735	0.71226	-0.221902	0.238089	0.0136103	0.954308	0.235512	0.376127	0.850472	grey	21.3747	0.110699
FBgn0003964	CG4380	X	3038	-0.138372	0.648622	-0.360373	0.0419834	0.0378898	0.993558	0.275536	0.124506	0.0665115	0.787688	-0.209025	0.346353	0.053535	0.779056	0.242773	0.163309	0.189238	0.465982	0.302816	black	359.566	0.617509
FBgn0003965	CG2155	X	1305	0.255478	0.440943	-0.295347	0.177872	-0.400299	0.226373	-0.0519071	0.85316	0.302103	0.166583	0.35401	0.167863	-0.602733	0.00213475	-0.353674	0.0838125	0.249058	0.41462	0.0997709	yellow	62.3555	0.0301762
FBgn0003969	CG9209	X	4340	0.568609	0.0102193	0.0977131	0.662986	0.449193	0.0997936	0.47691	0.0132985	0.141074	0.579385	-0.335836	0.170551	0.00601455	0.980489	0.0216581	0.929637	0.0156435	0.977549	0.263293	grey	128.517	0.877989
FBgn0003975	CG3830	2R	3463	0.0229595	0.977331	0.177822	0.629444	-0.359561	0.732071	0.149313	0.72781	0.762118	0.0145257	0.612805	0.116438	0.304175	0.377235	0.379597	0.278353	0.0754212	0.925479	0.52226	yellow	393.819	0.201322
FBgn0003977	CG3496	2R	5867	-0.023983	0.950908	-0.274509	0.138421	-0.252204	0.534481	0.010993	0.963088	-0.025313	0.927487	-0.036306	0.899443	-0.239533	0.180386	-0.253534	0.157919	-0.0140004	0.97802	0.571826	green	292.823	0.286419
FBgn0003978	CG10728	2L	1310	-0.264652	0.4067	-0.262043	0.234727	-0.251017	0.730803	-0.459355	0.020564	-0.931169	4.82e-07	-0.471814	0.0557728	-0.456746	0.0252696	-0.917534	2.66e-06	-0.460788	0.0745265	0.999441	turquoise	1178.01	0.575963
FBgn0003979	CG9048	2L	745	-0.627566	0.477773	-0.0164186	0.980599	-0.41858	0.87096	0.121907	0.862023	0.451051	0.463105	0.329144	0.645918	0.733054	0.177505	0.660037	0.240029	-0.0730169	0.958293	0.708162	green	190.372	0.114351
FBgn0003980	CG9046	2L	636	-0.597461	0.337637	0.195201	0.671422	-0.262357	0.926476	-0.439651	0.334162	0.201905	0.707817	0.641556	0.199675	0.353011	0.411756	0.537009	0.206225	0.183998	0.821822	0.424697	brown	245.247	0.422157
FBgn0003984	CG10491	3L	5102	0.474814	0.212767	1.37604	2.79e-08	0.504509	0.222282	-0.245895	0.448758	0.367458	0.203332	0.613353	0.0517731	0.655333	0.00795738	0.397153	0.129792	-0.25818	0.512117	0.0516528	red	233.662	0.450342
FBgn0003996	CG2759	X	2352	-0.15018	0.666943	-0.297108	0.141565	0.110211	0.949402	1.95869	4.47e-32	2.29072	5.22e-44	0.332035	0.160435	1.81176	5.87e-27	2.55111	5.39e-54	0.739354	6.97e-05	0.35787	blue	1824.94	0.820224
FBgn0003997	CG5123	3L	4018	-0.054394	0.930399	0.0388341	0.907858	-0.079461	0.985103	0.116869	0.750714	0.478299	0.0895811	0.36143	0.307644	0.210098	0.483098	0.453232	0.112054	0.243135	0.5962	0.954075	turquoise	386.62	0.193792
FBgn0004003	CG7225	2R	1319	0.526558	0.512115	0.280416	0.548381	-0.140908	0.98127	0.841332	0.0762608	1.51213	0.000208195	0.670798	0.193664	0.59519	0.183563	0.844665	0.0491799	0.249475	0.749452	0.572121	turquoise	978.699	0.472434
FBgn0004034	CG3757	X	2038	-0.316065	0.672965	0.510466	0.255604	0.0498973	0.994668	-0.686498	0.120635	0.0118411	0.986728	0.69834	0.18366	0.140033	0.762867	0.377804	0.403213	0.237771	0.760634	0.418893	brown	263.27	0.378103
FBgn0004045	CG2985	X	1611	0.021293	0.980462	2.47135	1.37e-14	2.01456	3.74e-09	-1.44981	8.4e-06	-1.71673	8.65e-08	-0.266919	0.610132	1.00024	0.00221933	0.276538	0.463807	-0.723705	0.0706391	1.19e-06	black	142.67	0.177982
FBgn0004047	CG11129	X	1868	-1.40708	0.00323836	-1.84494	1.96e-05	-1.36876	0.00704895	-1.78215	1.07e-05	-3.21698	5.89e-17	-1.43483	0.00193601	-2.22001	2.58e-08	-3.17865	1.35e-16	-0.958648	0.062236	0.721575	yellow	986.283	0.566259
FBgn0004049	CG9764	3R	4464	0.0542912	0.878691	0.0568215	0.776651	-0.0421537	0.993196	-0.00506654	0.983412	0.0591557	0.81698	0.0642222	0.806996	-0.00253626	0.98989	-0.0372893	0.86301	-0.034753	0.936984	0.906017	grey	4.29957	0.0421002
FBgn0004050	CG7803	X	2599	0.202558	0.527704	-0.39187	0.0487609	-0.192591	0.79746	0.101142	0.672608	-0.112262	0.661762	-0.213404	0.395197	-0.493286	0.00739088	-0.507412	0.00507024	-0.0141252	0.979274	0.129574	yellow	317.671	0.228117
FBgn0004055	CG3533	2R	4114	-0.5841	0.0120122	-0.0683341	0.776157	-0.0212501	0.994668	-0.545651	0.00469357	-0.448938	0.020985	0.0967131	0.751929	-0.0298855	0.902377	0.113912	0.637601	0.143797	0.702342	0.154272	turquoise	50.6397	0.0117723
FBgn0004057	CG12529	X	2092	0.097104	0.828804	-0.144598	0.588146	0.410741	0.362104	-1.62673	1.08e-15	-2.02171	1.73e-23	-0.394982	0.191052	-1.86843	5.08e-20	-1.70807	2.9e-17	0.160358	0.715775	0.31159	turquoise	1371.3	0.614505
FBgn0004066	CG3422	X	1176	0.18889	0.545315	-0.440089	0.0203202	-0.0711969	0.976893	0.272822	0.165133	0.33659	0.0671254	0.0637675	0.820428	-0.356157	0.0501125	0.0765029	0.721965	0.43266	0.0344639	0.094743	black	295.522	0.540483
FBgn0004087	CG14887	3R	662	0.214792	0.642102	-0.388982	0.165893	-0.0209652	0.995104	-0.10986	0.749345	-0.419229	0.12786	-0.309369	0.37581	-0.713634	0.00495661	-0.654986	0.0093417	0.0586473	0.930596	0.314173	yellow	716.42	0.471911
FBgn0004101	CG3411	2R	3792	-0.0122659	0.979329	-0.147013	0.483918	-0.120235	0.936976	-0.0242952	0.927293	-0.0118405	0.970517	0.0124547	0.970603	-0.159043	0.430028	-0.119809	0.584147	0.0392334	0.935869	0.878306	green	111.881	0.11947
FBgn0004102	CG12154	X	4967	-0.701324	0.138719	0.477866	0.197642	0.00340255	0.99804	-0.604877	0.0968086	-0.121935	0.809943	0.482942	0.282984	0.574313	0.106817	0.582792	0.100848	0.00847816	0.991839	0.104572	brown	314.301	0.601168
FBgn0004103	CG5650	3R	2203	0.2606	0.373807	-0.352654	0.0729331	0.0574233	0.982626	0.662201	0.000137214	0.576769	0.000882975	-0.0854328	0.759389	0.0489479	0.816377	0.373592	0.0401229	0.324644	0.168834	0.109947	blue	798.143	0.622226
FBgn0004106	CG5363	2L	1082	-0.145637	0.822348	-0.340253	0.30315	-0.177216	0.951143	0.39177	0.255304	0.414962	0.21951	0.0231916	0.965512	0.197155	0.567726	0.383384	0.257855	0.186229	0.75708	0.901849	blue	176.512	0.118835
FBgn0004107	CG10498	3R	2224	-0.285873	0.572757	0.527758	0.0944925	-0.0361129	0.994668	-0.741639	0.0108193	-0.31662	0.344011	0.425018	0.274064	0.0719926	0.829782	-0.0668605	0.857308	-0.138853	0.818107	0.196465	blue	92.3665	0.0446719
FBgn0004108	CG9704	3L	4158	-0.8871	2.67e-05	-1.17188	3.15e-11	-0.239774	0.654318	1.56297	2.48e-20	1.22183	8.23e-13	-0.341145	0.140009	1.2782	8.9e-12	1.86915	2.93e-25	0.590958	0.00310387	0.0062327	blue	1111.17	0.605529
FBgn0004110	CG7895	3R	1664	-0.261808	0.724766	0.531697	0.206821	0.0883687	0.993558	-0.46332	0.300691	-0.0485586	0.940313	0.414761	0.438615	0.330186	0.428838	0.301618	0.495992	-0.0285678	0.979274	0.414137	brown	325.312	0.356452
FBgn0004117	CG4843	3R	1980	0.181057	0.847322	0.660683	0.185293	0.369912	0.892977	-1.33806	0.00275073	-2.69255	1.56e-10	-1.35449	0.010135	-0.858433	0.0646678	-2.5037	2.45e-09	-1.64527	0.000568519	0.781929	turquoise	1537.77	0.799808
FBgn0004118	CG6798	3R	4018	-0.15963	0.833487	0.953615	0.0118325	0.319538	0.850352	-0.457475	0.278202	-0.0710955	0.90197	0.38638	0.449539	0.65577	0.0743034	0.408073	0.30479	-0.247697	0.699249	0.158835	red	301.355	0.573332
FBgn0004132	CG30498	2R	704	-0.0693217	0.890219	-0.21767	0.421018	-0.412191	0.416256	-1.28412	3.95e-09	-1.87274	2.05e-18	-0.588615	0.0412325	-1.43247	5.83e-11	-2.21561	1.28e-24	-0.783135	0.00270583	0.647559	turquoise	1811.94	0.891293
FBgn0004133	CG1363	2R	2632	0.0610938	0.909207	0.558875	0.0285836	0.0985418	0.976893	0.059897	0.861978	0.716225	0.00180728	0.656328	0.0156172	0.557678	0.0217894	0.753673	0.00100797	0.195995	0.635919	0.332401	yellow	594.579	0.374638
FBgn0004143	CG14426	X	846	-0.554329	0.530569	0.346457	0.528975	-0.348337	0.911006	-0.0345234	0.959768	0.542979	0.333823	0.577502	0.370606	0.866262	0.0937484	0.74897	0.157089	-0.117292	0.923925	0.447831	yellow	259.298	0.14129
FBgn0004167	CG12008	3L	13783	0.399305	0.0589442	0.190596	0.298806	0.532435	0.00636075	-0.726892	2.86e-06	-0.911942	1.44e-09	-0.18505	0.417624	-0.935601	8.81e-10	-0.778812	2.78e-07	0.156789	0.57552	0.409187	turquoise	1057.16	0.501499
FBgn0004168	CG16720	2R	5019	-0.00413295	0.997631	0.757176	0.0280088	0.132529	0.976893	-0.306556	0.435556	0.104743	0.832619	0.411299	0.348731	0.454752	0.176189	0.241405	0.513962	-0.213348	0.727297	0.276329	red	448.354	0.498287
FBgn0004169	CG7107	X	1696	0.183464	0.74453	0.343011	0.29125	-0.160681	0.963117	-0.921234	0.00124613	-1.69276	3.48e-10	-0.771527	0.0277259	-0.761688	0.00879212	-2.03691	3.7e-14	-1.27522	2.1e-05	0.544439	turquoise	1552.16	0.803461
FBgn0004170	CG3827	X	1438	0.199045	0.834099	0.497939	0.310708	-0.38942	0.865125	0.105037	0.871326	0.504016	0.343874	0.398978	0.527613	0.403931	0.401512	-0.0844497	0.886149	-0.488381	0.497309	0.430775	brown	111.245	0.115279
FBgn0004171	CG18396	3R	1066	-0.732336	0.336103	0.19667	0.726166	-0.377909	0.886553	-0.472639	0.39954	0.0455045	0.954641	0.518143	0.421719	0.456368	0.385125	0.399931	0.473838	-0.0564367	0.965674	0.445871	brown	110.778	0.155089
FBgn0004177	CG7109	2L	3102	0.247554	0.35093	-0.364431	0.0443099	-0.0280289	0.993558	0.44259	0.00853973	0.354241	0.0378593	-0.0883491	0.729085	-0.169394	0.345213	0.0786582	0.696461	0.248052	0.2965	0.0854898	black	486.103	0.894123
FBgn0004179	CG6395	3L	2895	0.0120935	0.974644	-0.568945	0.000234287	-0.184716	0.690044	0.629186	1.04e-05	0.852329	5.35e-10	0.223144	0.256498	0.0481472	0.784694	0.65552	3.19e-06	0.607373	6.72e-05	0.063051	blue	923.369	0.598431
FBgn0004181	CG2668	2R	1529	1.34832	0.0158076	0.208574	0.713646	0.19904	0.976893	0.132297	0.846081	0.0206176	0.981252	-0.111679	0.890917	-1.00745	0.0332216	-1.12866	0.0149399	-0.121214	0.920508	0.225232	turquoise	69.0814	0.0168129
FBgn0004197	CG6127	3R	5831	-0.623776	0.0431088	-0.0457836	0.878782	-0.260139	0.770418	0.110167	0.732624	0.320662	0.236186	0.210495	0.533212	0.68816	0.00460027	0.684299	0.00397818	-0.00386059	0.995105	0.307501	turquoise	501.461	0.212688
FBgn0004198	CG11387	X	11755	-0.161637	0.621879	-0.0338496	0.878425	-0.127708	0.914549	0.057554	0.811729	0.341094	0.0602699	0.28354	0.212136	0.185341	0.336655	0.375023	0.0385049	0.189682	0.507469	0.88466	turquoise	580.379	0.290607
FBgn0004227	CG4211	X	6746	-0.0927972	0.851135	-0.478032	0.0562377	-0.00306626	0.997597	1.15019	1.06e-07	0.87907	5.85e-05	-0.27112	0.390753	0.764955	0.000781834	0.968801	8.02e-06	0.203846	0.615154	0.37806	blue	1048.87	0.703931
FBgn0004237	CG12749	3R	2759	0.115553	0.752459	-0.38629	0.056838	-0.170523	0.848533	0.269051	0.202052	0.206603	0.354856	-0.0624483	0.836118	-0.232792	0.242275	-0.0794732	0.729001	0.153319	0.652663	0.239817	black	283.377	0.437782
FBgn0004240	CG12763	2R	496	0.926608	0.418063	-0.477894	0.555762	-0.0244128	0.997597	1.01715	0.195878	0.60779	0.495151	-0.409363	0.694682	-0.387349	0.617172	-0.34323	0.681619	0.0441187	0.98222	0.420703	grey	16.6836	0.0687583
FBgn0004242	CG3139	2L	5872	-0.138787	0.648398	-0.770487	3.14e-06	-0.527048	0.0072818	0.876245	1.16e-08	0.988191	5.1e-11	0.111946	0.646477	0.244545	0.159778	0.59993	0.000114284	0.355385	0.078442	0.0678603	blue	836.425	0.569633
FBgn0004244	CG10537	3L	8589	-0.313401	0.552546	0.6438	0.0422892	-0.283095	0.826538	-0.355248	0.303026	0.216653	0.576885	0.5719	0.12522	0.601953	0.0482063	0.246958	0.469259	-0.354995	0.433251	0.0813612	brown	531.426	0.714727
FBgn0004359	CG5507	3R	2449	-0.221318	0.605457	-0.17093	0.473824	0.26828	0.668839	1.0418	3.6e-07	0.893663	1.46e-05	-0.148141	0.629825	1.09219	3.13e-07	1.38326	2.03e-11	0.291069	0.343556	0.283406	blue	1358.98	0.545735
FBgn0004360	CG1916	2R	2240	0.0096429	0.993683	0.823932	0.0325841	0.388424	0.762039	-0.351787	0.425575	0.105732	0.849289	0.457519	0.354268	0.462502	0.218939	0.484512	0.204497	0.0220109	0.98222	0.351486	red	263.851	0.379515
FBgn0004362	CG17950	2R	1495	0.0591448	0.878253	-0.308768	0.11672	0.0616358	0.981553	0.66228	0.000138223	0.555114	0.00147998	-0.107166	0.690905	0.294368	0.121187	0.557605	0.00135041	0.263238	0.30793	0.324732	blue	953.847	0.739974
FBgn0004363	CG6647	2L	2625	0.0046178	0.994032	-0.565884	0.00550442	-0.352113	0.321686	-0.804657	8.79e-06	-1.26644	2.65e-13	-0.461787	0.0448411	-1.37516	4.66e-15	-1.62317	3.11e-21	-0.248015	0.39289	0.174915	turquoise	1656.27	0.780285
FBgn0004364	CG8896	2R	5422	-0.571504	0.0700733	-1.48592	1.24e-11	-0.606788	0.0476847	1.73328	1.38e-16	1.24611	4.52e-09	-0.487165	0.0822783	0.81886	0.000460387	1.21083	3.85e-08	0.391967	0.209192	0.0274796	blue	721.731	0.399235
FBgn0004367	CG4252	X	7899	-0.107627	0.755272	0.0486213	0.823285	-0.125928	0.925615	-0.253314	0.201469	-0.419973	0.0177834	-0.166659	0.507524	-0.0970659	0.62263	-0.438275	0.0141782	-0.341209	0.137192	0.778438	turquoise	587.224	0.274838
FBgn0004368	CG6899	X	6672	0.0216692	0.951392	0.0238113	0.903917	0.156767	0.815972	-0.456629	0.00291949	-0.563478	0.00013859	-0.106849	0.647631	-0.454487	0.00322922	-0.428381	0.00504331	0.0261065	0.951336	0.812506	turquoise	968.105	0.413826
FBgn0004369	CG11516	3R	7109	0.207287	0.492687	0.0433718	0.836583	0.0786087	0.976591	0.514407	0.00251876	0.751561	2.57e-06	0.237154	0.293575	0.350491	0.0481954	0.622883	0.000123561	0.272391	0.237653	0.806854	blue	1182.49	0.541293
FBgn0004370	CG1817	X	8642	0.3557	0.127864	0.308542	0.102183	-0.0898269	0.964368	-0.799126	7.41e-07	-0.172377	0.409638	0.626749	0.000595605	-0.846284	1.2e-07	-0.617903	0.000120259	0.228381	0.377464	0.205516	turquoise	263.422	0.0730555
FBgn0004372	CG2075	3L	2267	0.414292	0.54553	1.18289	0.00351784	-0.066902	0.993558	-0.359086	0.465863	0.441691	0.329862	0.800777	0.101697	0.409509	0.301215	-0.0395027	0.936896	-0.449011	0.433251	0.126072	red	230.564	0.482987
FBgn0004373	CG7004	3L	7175	0.143715	0.607268	-0.297734	0.0768756	0.150107	0.821328	0.0859279	0.672494	-0.139501	0.476054	-0.225429	0.27228	-0.355521	0.0234422	-0.133109	0.442827	0.222412	0.317203	0.126625	brown	583.371	0.53492
FBgn0004374	CG10718	2L	3592	0.188176	0.702761	0.282006	0.305041	0.737681	0.0116658	1.14992	1.51e-06	2.49441	9.36e-29	1.3445	2.05e-08	1.24375	1.69e-07	3.04392	1.67e-42	1.80017	3.05e-15	0.322288	turquoise	1259.84	0.621821
FBgn0004378	CG9191	3L	3871	-0.226013	0.604338	-0.174639	0.50894	-0.044904	0.993558	0.240587	0.383983	0.375968	0.130926	0.135381	0.690575	0.29196	0.250661	0.557077	0.0187932	0.265116	0.467105	0.868981	blue	466.948	0.219862
FBgn0004379	CG10923	3L	2994	0.144105	0.78314	-0.0780652	0.803125	0.403425	0.468144	0.191949	0.554414	0.139755	0.704933	-0.0521934	0.904838	-0.0302213	0.923116	0.399075	0.138704	0.429297	0.206537	0.475776	turquoise	32.8188	0.00915961
FBgn0004380	CG10642	3L	2529	0.222647	0.539917	-0.39233	0.077149	-0.0221763	0.994668	0.424911	0.0480742	0.00263982	0.993864	-0.422271	0.0975932	-0.190066	0.391244	-0.242183	0.28136	-0.0521169	0.920508	0.172998	brown	313.669	0.467649
FBgn0004381	CG7293	3L	2998	-0.29252	0.266659	-0.606412	0.000735301	-0.349371	0.222282	0.109225	0.619313	0.0940019	0.697893	-0.015223	0.961295	-0.204667	0.274548	0.0371511	0.869427	0.241818	0.3502	0.461064	red	239.61	0.415666
FBgn0004387	CG5658	3R	5530	-0.140887	0.696432	-0.673916	0.000624589	-0.159151	0.87554	1.0344	4.19e-09	0.924629	1.31e-07	-0.109768	0.698125	0.501367	0.00878466	0.906365	2.55e-07	0.404998	0.0810775	0.146872	blue	1192.63	0.815111
FBgn0004389	CG1480	3R	1028	-0.709269	0.301105	0.456054	0.3329	0.164415	0.976893	-0.424287	0.405247	0.237247	0.682023	0.661533	0.230055	0.741037	0.10657	1.11093	0.00968652	0.369893	0.600059	0.211617	yellow	284.598	0.172444
FBgn0004390	CG6721	3L	5434	-0.1237	0.677188	-0.563882	0.000535191	-0.357327	0.144499	0.347212	0.0325081	-0.076053	0.740494	-0.423265	0.0195815	-0.0929703	0.59997	-0.30968	0.0602922	-0.21671	0.368935	0.218088	greenyellow	101.36	0.275031
FBgn0004391	CG9198	X	6481	0.015951	0.967154	0.0822083	0.672474	0.239239	0.564719	-0.0586977	0.795762	-0.195878	0.313748	-0.13718	0.563532	0.00755965	0.971887	0.0274096	0.898334	0.01985	0.965251	0.66942	grey	20.7436	0.0930815
FBgn0004394	CG12287	2L	4286	-0.459068	0.389466	0.850003	0.0130807	0.257575	0.890895	-0.352042	0.361276	-0.175888	0.703153	0.176154	0.72267	0.957029	0.00289116	0.540756	0.114522	-0.416273	0.385842	0.051735	green	493.636	0.573261
FBgn0004395	CG4620	3R	6109	-0.237373	0.515513	-0.507921	0.023789	-0.0401404	0.993558	0.811111	4.71e-05	0.241505	0.329619	-0.569606	0.0180063	0.540563	0.0102153	0.438738	0.0377572	-0.101825	0.818025	0.357168	black	337.371	0.312501
FBgn0004396	CG7450	3L	4498	-0.0509489	0.89678	-0.38091	0.0542288	0.30988	0.42036	-0.701186	4.53e-05	-1.68031	9.6e-25	-0.97912	6.03e-08	-1.03115	8.64e-10	-1.31948	1.16e-15	-0.288331	0.258656	0.0778883	turquoise	1299.31	0.667575
FBgn0004397	CG3299	X	3838	0.0813973	0.805202	-0.0301668	0.884173	0.0256315	0.993558	-0.389862	0.0197339	-0.34128	0.0408913	0.0485817	0.857706	-0.501426	0.00180261	-0.397046	0.0137844	0.10438	0.747064	0.902553	turquoise	740.672	0.342944
FBgn0004400	CG10683	2R	1570	0.184306	0.825818	0.360586	0.429143	-0.129893	0.981652	-0.237243	0.656075	0.347828	0.488944	0.585071	0.269171	-0.060963	0.898617	0.0336292	0.949785	0.0945921	0.925479	0.71511	grey	12.3459	0.0677871
FBgn0004401	CG6143	3L	2792	0.181969	0.534283	-0.398054	0.0273213	-0.188017	0.752901	-0.0156516	0.948459	-0.373766	0.026797	-0.358115	0.0837565	-0.595674	0.000224631	-0.743752	1.59e-06	-0.148078	0.615394	0.101587	yellow	1176.52	0.82706
FBgn0004403	CG1524	X	877	0.228713	0.458813	-0.275551	0.171618	-0.0305281	0.993558	-0.187314	0.394503	-0.412716	0.0257966	-0.225402	0.367369	-0.691579	8.65e-05	-0.671957	9.48e-05	0.0196212	0.969346	0.226029	yellow	1436.41	0.923163
FBgn0004404	CG1527	X	594	0.123815	0.712225	-0.319577	0.0978292	-0.0761108	0.976893	-0.21728	0.290025	-0.465209	0.00755919	-0.247929	0.294756	-0.660671	0.000102807	-0.665135	6e-05	-0.00446327	0.991839	0.282881	yellow	1398.47	0.916292
FBgn0004406	CG8987	2L	3679	0.292833	0.330895	0.507189	0.0135787	0.405088	0.21083	-0.325961	0.126427	-0.382821	0.0596549	-0.0568597	0.862984	-0.111605	0.594397	-0.270566	0.184828	-0.158961	0.641728	0.764191	purple	306.03	0.684689
FBgn0004407	CG33650	2L	1570	0.504603	0.27398	0.245009	0.493837	0.167316	0.962718	-0.314071	0.401356	-0.228562	0.584751	0.0855098	0.870986	-0.573665	0.0667751	-0.565848	0.0715413	0.00781704	0.991839	0.75859	turquoise	187.278	0.0788418
FBgn0004419	CG4916	2L	1699	0.180022	0.486029	-0.532137	0.000680927	0.0525452	0.981346	0.487015	0.000897868	0.434694	0.00294307	-0.0523214	0.827804	-0.225144	0.156295	0.307217	0.0432623	0.532361	0.000660592	0.00850242	blue	523.082	0.36255
FBgn0004425	CG1179	3L	611	-0.163017	0.889306	1.11108	0.0645518	-0.00971899	0.997597	-0.987259	0.101344	-0.502364	0.465904	0.484895	0.546558	0.286834	0.636264	-0.349066	0.591548	-0.6359	0.460616	0.279136	blue	12.4586	0.00448776
FBgn0004427	CG9118	3L	480	-0.489746	0.646949	0.431255	0.53674	0.235619	0.976893	-1.56219	0.0088229	-1.64696	0.00459094	-0.0847747	0.937306	-0.641184	0.311004	-0.921595	0.142128	-0.280411	0.8296	0.574973	turquoise	101.01	0.0349572
FBgn0004430	CG1165	3L	492	1.80407	0.0581131	1.61587	0.0444884	0.0250347	0.997597	0.055764	0.957518	-0.359381	0.739089	-0.415145	0.710591	-0.132428	0.880839	-2.13841	0.00270962	-2.00599	0.0157465	0.332401	grey	51.6104	0.15049
FBgn0004431	CG9120	3L	564	-0.0181029	0.993308	-1.83026	0.00876063	-0.862943	0.63205	1.98835	0.0020632	2.46955	6.19e-05	0.481204	0.611052	0.176192	0.820038	1.62471	0.0120632	1.44852	0.0670422	0.245005	blue	401.789	0.221493
FBgn0004432	CG9916	X	1227	0.12577	0.730664	-0.54498	0.0067966	-0.230313	0.699898	-0.332835	0.105366	-0.742535	2.83e-05	-0.4097	0.0795243	-1.00359	1.19e-08	-1.09862	1.67e-10	-0.0950327	0.811546	0.0983719	yellow	1534.75	0.978721
FBgn0004435	CG17759	2R	5648	0.0885102	0.795667	-0.351482	0.0561318	0.00353541	0.997597	0.219861	0.258931	0.0285452	0.918362	-0.191316	0.412875	-0.220131	0.219824	-0.0564295	0.790366	0.163701	0.566656	0.224351	red	550.733	0.642893
FBgn0004436	CG2013	3R	2166	0.358664	0.161189	-0.398679	0.0414476	-0.0248242	0.99424	0.591454	0.000774265	0.430975	0.017248	-0.160479	0.530218	-0.165889	0.395383	0.0474867	0.836497	0.213376	0.451181	0.0418791	black	464.148	0.842329
FBgn0004449	CG5723	3L	12169	-0.561023	0.0309815	-0.917982	1.08e-05	-0.165111	0.889978	2.14058	1.9e-30	2.80905	1.74e-52	0.668471	0.00321487	1.78362	9.33e-21	3.20496	3.34e-67	1.42134	3.7e-13	0.0888617	blue	1776.53	0.807804
FBgn0004456	CG1771	X	5001	-0.0497225	0.903209	-0.300853	0.147199	-0.288356	0.542752	-0.312879	0.129441	-1.20347	3.41e-12	-0.890591	3.41e-06	-0.56401	0.00247304	-1.4421	1.08e-16	-0.878094	4.95e-06	0.624653	turquoise	1149.07	0.588196
FBgn0004463	CG8344	2R	3532	0.0830439	0.804724	-0.115119	0.559049	0.0190171	0.994668	-0.483558	0.00343305	-0.811255	2.16e-07	-0.327697	0.133272	-0.681721	2.13e-05	-0.875282	2.51e-08	-0.19356	0.486021	0.734865	turquoise	1508.46	0.702905
FBgn0004465	CG4086	3L	1412	-0.0988084	0.764499	-0.657212	0.000193563	-0.243956	0.583134	-0.326869	0.067379	-0.585011	0.000269399	-0.258142	0.250761	-0.885272	3.34e-08	-0.730159	5.04e-06	0.155114	0.612408	0.115361	yellow	951.524	0.662368
FBgn0004507	CG7254	2L	3144	0.613549	0.00867831	0.247705	0.269319	0.269057	0.641083	-0.995271	1.37e-07	-1.59825	1.68e-18	-0.602974	0.0084783	-1.36112	2.28e-13	-1.94274	5.28e-27	-0.581623	0.00904584	0.429242	turquoise	1808.85	0.910749
FBgn0004509	CG10772	3R	6225	0.0454181	0.905436	-0.110275	0.59175	0.338451	0.271856	0.259162	0.192381	0.506936	0.00309608	0.247773	0.293441	0.10347	0.597624	0.799968	8.99e-07	0.696499	9.85e-05	0.263827	blue	450.488	0.291684
FBgn0004510	CG6338	3R	1858	0.205457	0.587163	-0.103414	0.679613	-0.0963263	0.976893	-0.0301117	0.922426	-0.0468715	0.890979	-0.0167598	0.965512	-0.338983	0.125824	-0.348655	0.118935	-0.00967182	0.9856	0.563524	yellow	144.158	0.0831252
FBgn0004511	CG9355	X	4075	-0.923886	0.0529301	0.589323	0.142207	0.113363	0.983412	-0.718176	0.0646906	-0.149739	0.781526	0.568437	0.240035	0.795033	0.0381539	0.88751	0.0169653	0.0924768	0.918859	0.0419374	brown	467.045	0.758814
FBgn0004512	CG3879	2R	4240	-0.0513871	0.881283	-0.563757	0.000741032	-0.0588948	0.979849	1.9655	8.36e-43	2.38935	2.01e-63	0.423852	0.0230681	1.45313	2.97e-23	2.38185	8.36e-63	0.928714	1.51e-09	0.0863559	blue	1869.33	0.885829
FBgn0004513	CG10181	3L	4135	0.0728344	0.933577	0.584363	0.16426	-0.0684607	0.993558	-0.334918	0.483625	0.029947	0.9647	0.364865	0.502325	0.176611	0.681004	-0.111348	0.820223	-0.287959	0.6863	0.513422	red	191.251	0.281981
FBgn0004514	CG7485	3L	3682	-0.524122	0.38671	0.831588	0.0388946	0.0388196	0.994668	-0.748589	0.0584452	0.0953817	0.867065	0.843971	0.0630627	0.607121	0.118755	0.658324	0.0878169	0.0512024	0.960336	0.0857423	brown	380.584	0.55282
FBgn0004516	CG14994	3L	3362	0.817267	0.0398671	0.806835	0.0175335	0.84277	0.0428583	-0.127122	0.775412	0.0849899	0.866916	0.212112	0.658546	-0.137555	0.694949	0.110492	0.7728	0.248047	0.659144	0.997278	red	175.676	0.25154
FBgn0004554	CG7539	3R	593	-0.00107019	0.999426	0.422004	0.464364	0.215465	0.976893	0.000219954	0.999607	0.131814	0.870112	0.131595	0.877233	0.423294	0.447638	0.34835	0.563054	-0.0749443	0.957582	0.864825	green	127.898	0.120669
FBgn0004556	CG9680	3L	2209	0.285752	0.466824	-0.502185	0.0528008	-0.376189	0.461493	-0.113172	0.716977	0.137235	0.673556	0.250406	0.437148	-0.901109	7.97e-05	-0.524706	0.0259756	0.376403	0.263572	0.0904717	yellow	82.7509	0.0471479
FBgn0004567	CG2939	2L	2346	-0.524979	0.449165	0.602625	0.176414	-0.334702	0.880884	-0.530638	0.257856	0.0708664	0.914191	0.601504	0.264132	0.596967	0.168269	0.261144	0.596193	-0.335823	0.643954	0.182931	brown	291.294	0.520012
FBgn0004569	CG4531	3L	2822	-0.867576	0.108582	0.604226	0.14586	-0.450015	0.728474	-0.428932	0.341924	0.0336182	0.959796	0.46255	0.374283	1.04287	0.00847897	0.451179	0.313958	-0.591691	0.266734	0.059547	brown	138.485	0.169752
FBgn0004573	CG12073	3R	4486	-0.64691	0.172128	0.736721	0.035698	-0.27567	0.87068	-0.556535	0.119144	0.10885	0.825445	0.665385	0.102067	0.827096	0.0127932	0.48009	0.176428	-0.347006	0.507199	0.0301318	brown	500.28	0.69127
FBgn0004574	CG15811	3L	2638	-0.0320339	0.933827	-0.717351	2.54e-05	-0.218501	0.655881	0.759084	1.64e-06	0.666327	2.48e-05	-0.092757	0.714553	0.073767	0.701549	0.47986	0.00334068	0.406093	0.0392887	0.0412754	blue	775.951	0.55347
FBgn0004575	CG3985	3R	5803	-0.528878	0.27277	0.618841	0.0677385	0.011038	0.997597	-0.524999	0.126217	-0.0354324	0.94754	0.489566	0.235358	0.622721	0.0554983	0.504484	0.12928	-0.118237	0.869209	0.0857664	brown	531.69	0.767415
FBgn0004577	CG3477	3R	2558	-0.369191	0.466824	0.0744117	0.845832	-0.187226	0.951599	-0.704309	0.0226034	-0.76551	0.0106897	-0.0612011	0.908978	-0.260706	0.434425	-0.583544	0.0728075	-0.322838	0.537237	0.638979	blue	498.649	0.362481
FBgn0004580	CG6702	2R	2705	0.289231	0.754183	0.91312	0.0668948	-0.441021	0.821182	-0.11906	0.860106	0.784019	0.109657	0.903079	0.120084	0.504829	0.299782	0.0537663	0.92948	-0.451062	0.548763	0.180959	red	124.559	0.22099
FBgn0004581	CG30170	2R	4159	-0.46541	0.327624	0.130312	0.703148	-0.0872963	0.986549	-0.0156651	0.969431	0.0205345	0.967879	0.0361996	0.944096	0.580057	0.0611221	0.398648	0.223521	-0.181409	0.752477	0.423234	green	172.259	0.135235
FBgn0004583	CG4114	2L	6672	0.0357545	0.93102	-0.038185	0.862701	0.19131	0.773144	0.655266	0.000141048	0.606967	0.000394898	-0.0482992	0.869612	0.581327	0.00100475	0.762523	5.81e-06	0.181196	0.532616	0.690089	blue	1150.07	0.59775
FBgn0004584	CG3178	2L	2551	0.216694	0.465377	-0.114116	0.583483	0.07721	0.976893	-0.447946	0.012668	-0.884729	9.22e-08	-0.436784	0.0446643	-0.778755	3.65e-06	-1.02421	4.66e-10	-0.245457	0.367443	0.484789	turquoise	1814.93	0.925924
FBgn0004587	CG10851	3R	3966	0.248402	0.342779	-0.273328	0.135315	-0.176733	0.786439	-0.302197	0.0923163	-0.511441	0.00143381	-0.209244	0.358108	-0.823927	1.26e-07	-0.936576	7.84e-10	-0.112649	0.728875	0.124253	yellow	1496.36	0.806172
FBgn0004588	CG16931	3L	412	-0.731548	0.557806	-0.813285	0.223807	-0.476076	0.875857	1.94028	0.00207525	3.27841	1.28e-08	1.33813	0.0551532	1.85854	0.00625785	3.53388	6.12e-09	1.67534	0.0112612	0.367139	turquoise	1102.87	0.525374
FBgn0004590	CG7608	3L	639	-0.40204	0.772504	-0.802844	0.291385	-0.634794	0.83896	1.13245	0.135728	2.27107	0.000514395	1.13861	0.197239	0.731649	0.329549	2.03831	0.00223625	1.30666	0.133553	0.965243	turquoise	565.455	0.262577
FBgn0004591	CG7350	3L	415	0.703982	0.56239	-1.31955	0.0550805	-0.482062	0.886553	2.25355	0.000408144	3.2894	3.97e-08	1.03584	0.186205	0.230018	0.763184	2.10336	0.000574415	1.87334	0.00611955	0.158999	blue	506.695	0.269327
FBgn0004592	CG7604	3L	1486	-0.813412	0.055417	-0.746747	0.0345541	-0.514389	0.599693	-0.000834275	0.998513	-1.6617	1.29e-07	-1.66086	9.67e-07	0.0658308	0.868616	-1.36267	7.14e-05	-1.4285	9.95e-05	0.877439	turquoise	195.122	0.0867899
FBgn0004595	CG17228	3R	23486	-0.388213	0.288168	0.429409	0.0944592	0.047718	0.993558	-0.362085	0.169764	-0.0106225	0.98053	0.351462	0.261064	0.455537	0.0633106	0.425308	0.0827421	-0.0302288	0.963514	0.109836	brown	338.489	0.390564
FBgn0004597	CG7281	3R	1142	0.314255	0.426539	-0.200341	0.454356	-0.0545154	0.993558	0.345723	0.195884	0.351614	0.180563	0.00589089	0.98935	-0.168873	0.517994	-0.0171566	0.957275	0.151716	0.744801	0.362944	black	218.241	0.352184
FBgn0004598	CG18734	X	5774	0.149508	0.666158	0.339536	0.102945	0.193963	0.808589	-1.53838	2.66e-19	-1.79405	4.67e-26	-0.255672	0.326023	-1.34835	6.44e-15	-1.7496	7.48e-25	-0.401244	0.0896414	0.788575	blue	1873.97	0.652967
FBgn0004606	CG1322	3R	6522	-0.355911	0.25083	-0.370312	0.0854958	0.0478343	0.993476	1.23886	1.72e-11	1.37843	2.6e-14	0.139568	0.629345	1.22446	9.23e-11	1.78218	1.28e-22	0.557714	0.0105179	0.314158	blue	1733.57	0.739334
FBgn0004607	CG1449	4	11695	-0.165797	0.704896	0.282303	0.245031	0.117999	0.95916	0.297104	0.248175	0.683711	0.00140842	0.386607	0.173154	0.745204	0.000742673	0.967507	4.26e-06	0.222303	0.536652	0.435851	turquoise	1204.95	0.567502
FBgn0004611	CG4574	2L	7347	0.0669788	0.857811	-0.0241719	0.913755	0.104698	0.951599	0.0961602	0.681337	-0.224972	0.27312	-0.321132	0.160413	0.00500946	0.982311	-0.187253	0.341271	-0.192263	0.505118	0.885496	yellow	167.104	0.0801342
FBgn0004618	CG7672	3R	3399	-0.707192	0.113891	0.720955	0.037938	-0.264548	0.880557	-0.622934	0.0701499	0.059411	0.908517	0.682345	0.0877466	0.805213	0.0146286	0.502055	0.150657	-0.303157	0.575018	0.0239093	brown	530.472	0.879851
FBgn0004619	CG8442	3L	3810	-0.190563	0.77734	0.747643	0.0332796	0.110787	0.981598	-0.133449	0.770998	0.274147	0.519276	0.407596	0.364335	0.804757	0.0161864	0.575498	0.0977404	-0.229259	0.703286	0.195002	green	594.768	0.613277
FBgn0004620	CG6992	2L	3253	-0.190787	0.798414	0.818003	0.0337811	0.0383706	0.994668	-0.17301	0.723614	0.0307425	0.962144	0.203753	0.710487	0.835779	0.0227639	0.2599	0.544724	-0.57588	0.235607	0.190383	green	256.009	0.234979
FBgn0004622	CG7887	3R	2880	-0.665142	0.136625	0.563734	0.0985926	-0.0320572	0.994668	-0.470679	0.182756	-0.111237	0.815864	0.359442	0.409668	0.758197	0.0195122	0.521848	0.124069	-0.236349	0.684986	0.0655552	brown	496.848	0.812032
FBgn0004623	CG8770	3L	1466	-0.457398	0.6268	1.05045	0.0546203	0.0220647	0.997597	-0.545173	0.371444	-0.0342684	0.968595	0.510904	0.478179	0.962671	0.0670447	0.445194	0.446914	-0.517477	0.523999	0.172117	green	184.384	0.174745
FBgn0004629	CG8050	3R	484	0.649622	0.0107332	0.0638189	0.812558	-0.125747	0.951681	0.0284445	0.928674	0.969962	1.62e-06	0.941518	2.13e-05	-0.557358	0.0108624	0.194594	0.424606	0.751952	0.000953378	0.0813612	blue	68.9591	0.0250781
FBgn0004635	CG1004	3L	3000	0.124613	0.854298	-0.130182	0.715042	0.357785	0.729157	0.694833	0.0307363	0.335328	0.379862	-0.359505	0.387992	0.440038	0.183448	0.5685	0.0789729	0.128461	0.850122	0.581878	turquoise	209.698	0.0812388
FBgn0004636	CG1956	3L	2872	0.230784	0.494532	-0.46869	0.0260985	0.0617505	0.982626	0.76586	3.98e-05	0.817141	7.51e-06	0.0512808	0.873607	0.0663857	0.768049	0.648107	0.000473828	0.581721	0.00602707	0.0789992	blue	981.586	0.746385
FBgn0004638	CG6033	2R	2795	0.237659	0.518427	-0.151357	0.536321	0.320805	0.513404	0.788592	9.8e-05	-0.151461	0.594753	-0.940053	1.1e-05	0.399576	0.0669984	-0.068315	0.796089	-0.467891	0.0662386	0.31652	grey	96.2395	0.790018
FBgn0004643	CG9900	X	2567	0.035657	0.920498	-0.473973	0.00536545	0.0130569	0.995104	0.0597343	0.785097	-0.282666	0.096831	-0.342401	0.0845034	-0.449896	0.00506007	-0.305267	0.0643508	0.144629	0.610658	0.0935162	green	739.099	0.650805
FBgn0004644	CG4637	3R	2370	-0.358323	0.54553	0.0118348	0.97841	-0.174944	0.957218	0.203614	0.622844	0.564127	0.0912846	0.360513	0.400422	0.573772	0.096473	0.747507	0.0240373	0.173735	0.787434	0.753107	turquoise	458.84	0.221829
FBgn0004646	CG3039	X	3068	0.204043	0.624544	0.518615	0.0416654	0.182791	0.898677	-1.44597	1.43e-11	-1.58922	5.9e-14	-0.143254	0.687194	-1.13139	1.79e-07	-1.61047	2.42e-14	-0.479079	0.103121	0.584984	turquoise	1707.34	0.788472
FBgn0004647	CG3936	X	10150	-0.194747	0.50572	-0.292082	0.0965768	-0.246594	0.500321	0.588818	0.000174247	0.859371	8.05e-09	0.270553	0.193138	0.491483	0.0029355	0.807524	1.47e-07	0.316041	0.122824	0.927746	blue	1292.39	0.67238
FBgn0004648	CG4122	X	5904	0.257449	0.348184	0.202409	0.292771	0.867214	7.31e-07	0.1937	0.345376	-0.430495	0.0124674	-0.624195	0.000686148	0.138661	0.46206	0.17927	0.348086	0.0406091	0.926904	0.037559	grey	67.1559	0.483745
FBgn0004649	CG1372	X	6351	-0.419139	0.425444	0.57925	0.0905501	0.0708094	0.993558	-0.426227	0.238113	-0.0213201	0.968595	0.404907	0.345216	0.572163	0.0816434	0.468629	0.1639	-0.103534	0.889538	0.151165	brown	556.167	0.787143
FBgn0004650	CG11411	X	6581	-0.318796	0.54553	0.578298	0.0645507	0.0621316	0.993558	-0.0797954	0.846081	0.195695	0.622075	0.27549	0.501508	0.817299	0.00529495	0.576623	0.0572298	-0.240677	0.638583	0.164052	green	328.973	0.34685
FBgn0004652	CG14307	3R	8399	-0.24816	0.417436	0.625833	0.00175979	0.203939	0.792184	-1.55221	9.69e-20	-1.94791	2.34e-30	-0.395708	0.103395	-0.678214	0.000182908	-1.49582	3.11e-18	-0.817602	2.18e-05	0.0194054	turquoise	1600.6	0.663233
FBgn0004654	CG3724	X	1895	0.355745	0.224552	-0.271905	0.219237	-0.263099	0.647036	-2.23227	4.54e-36	-2.03523	2.14e-30	0.197035	0.484016	-2.85992	1.57e-58	-2.65408	4.98e-51	0.205841	0.533617	0.0910524	turquoise	1423.37	0.644707
FBgn0004655	CG3707	X	6939	-0.173449	0.443325	-0.319869	0.0232923	-0.0719443	0.957861	0.404561	0.00176323	0.384506	0.00266996	-0.0200548	0.930872	0.258141	0.0639239	0.486011	0.00013086	0.22787	0.193754	0.472988	blue	1119.73	0.647602
FBgn0004656	CG2252	X	9949	-0.0438182	0.899919	-0.46677	0.00567587	-0.249532	0.476487	0.742338	6.36e-07	0.693423	2.73e-06	-0.048915	0.851451	0.319386	0.0518454	0.487709	0.00139633	0.168324	0.516993	0.246801	blue	978.008	0.706943
FBgn0004657	CG1560	X	4397	0.0786599	0.835259	-0.525489	0.00676215	-0.0983028	0.95916	0.628842	0.000362551	0.639477	0.000217155	0.0106359	0.975996	0.0246924	0.909691	0.462515	0.00967435	0.437822	0.0398049	0.115305	blue	820.387	0.617655
FBgn0004666	CG7771	3R	3186	-0.775175	0.0333285	0.0554482	0.874756	0.211247	0.899184	-0.10311	0.788403	0.0623531	0.888877	0.165463	0.69134	0.727513	0.0141064	1.04878	0.000146382	0.321262	0.460616	0.0821517	yellow	424.947	0.212188
FBgn0004687	CG3201	X	1302	0.0300822	0.939685	-0.600745	0.00096852	-0.00693251	0.997597	1.09777	8.23e-12	1.20473	2.46e-14	0.106965	0.681003	0.466938	0.00781375	1.16772	1.67e-13	0.700777	7.04e-05	0.0508387	blue	1521.33	0.937449
FBgn0004698	CG8153	2R	4683	0.341048	0.193386	-0.136711	0.502725	0.228101	0.668839	0.787625	3.08e-06	0.429976	0.0169419	-0.35765	0.109065	0.309865	0.0960363	0.317029	0.0857699	0.0071633	0.986856	0.215124	blue	390.8	0.281073
FBgn0004777	CG2342	3R	1097	-0.38251	0.667643	0.119157	0.840146	0.137834	0.987659	-0.334254	0.579038	-0.191096	0.788007	0.143158	0.85637	0.167413	0.762623	0.329247	0.557398	0.161834	0.885812	0.722765	brown	134.246	0.277282
FBgn0004779	CG1330	3R	754	-0.697409	0.453208	0.14477	0.829048	-0.202017	0.97738	-0.428407	0.526198	0.190914	0.813827	0.619321	0.401513	0.413772	0.497446	0.686306	0.253926	0.272534	0.809856	0.600928	green	206.57	0.1471
FBgn0004780	CG2341	3R	735	-0.486649	0.552013	0.378622	0.485084	-0.558803	0.710439	-0.886058	0.0757538	-0.0159953	0.984235	0.870063	0.143896	-0.0207871	0.97307	-0.0881492	0.885707	-0.0673622	0.959527	0.365878	brown	172.66	0.328815
FBgn0004781	CG1327	3R	1060	-0.686839	0.313905	0.317097	0.529851	0.200919	0.976591	-0.724166	0.125058	-0.161189	0.799962	0.562977	0.336873	0.279769	0.567447	0.726568	0.111289	0.446799	0.520638	0.278226	brown	98.5213	0.169074
FBgn0004784	CG6518	2R	2351	-0.0614142	0.961069	0.2317	0.714133	-0.546437	0.786439	-0.278399	0.69401	0.618346	0.306036	0.896745	0.185963	0.0147153	0.98271	0.133324	0.844356	0.118608	0.930822	0.630222	brown	104.21	0.151033
FBgn0004795	CG5403	2R	4306	-0.338348	0.580466	0.476077	0.199341	0.0659762	0.993558	-0.349392	0.389169	0.217431	0.635979	0.566823	0.197135	0.465033	0.195822	0.621756	0.0756949	0.156723	0.82575	0.312057	brown	532.647	0.618014
FBgn0004797	CG31991	2L	2337	0.563526	0.0279262	0.395433	0.0862712	-0.025141	0.994668	-1.28483	3.37e-11	-1.73656	5.65e-20	-0.451729	0.0873788	-1.45293	4.97e-14	-2.32523	4.99e-35	-0.872303	4.8e-05	0.20598	turquoise	1905.1	0.922533
FBgn0004811	CG10528	2L	1870	0.261109	0.36829	-0.283637	0.152527	0.0768883	0.976893	0.0848533	0.726039	-0.217564	0.303373	-0.302417	0.199675	-0.459892	0.0111975	-0.401785	0.0259697	0.0581077	0.894118	0.165351	green	856.449	0.682387
FBgn0004828	CG8989	X	2114	0.195692	0.513654	-0.357923	0.056231	0.0376486	0.993558	0.455872	0.00866833	0.51197	0.00214194	0.0560981	0.841457	-0.0977426	0.610327	0.353927	0.0414505	0.451669	0.0204969	0.128994	blue	650.577	0.481522
FBgn0004832	CG6358	X	1178	0.182495	0.700252	0.2325	0.400631	0.290377	0.741076	-0.0248049	0.945386	-0.168669	0.626232	-0.143865	0.703904	0.0251996	0.933019	-0.060788	0.848853	-0.0859876	0.882941	0.961172	magenta	28.1981	0.075332
FBgn0004837	CG3497	2L	2950	-0.380653	0.213942	-0.331372	0.121768	-0.408611	0.229651	0.332682	0.122679	0.167406	0.514501	-0.165276	0.553717	0.381963	0.0758828	0.139448	0.574464	-0.242514	0.448294	0.967145	tan	156.847	0.417177
FBgn0004838	CG10377	2L	8240	0.0325005	0.929281	-0.557012	0.0011792	-0.0516975	0.983117	0.194545	0.310129	-0.155618	0.446219	-0.350163	0.0852855	-0.394967	0.0171117	-0.239816	0.164846	0.155151	0.579142	0.0647641	red	696.25	0.89412
FBgn0004839	CG8967	2R	4769	-0.34538	0.35389	0.136924	0.594637	-0.0469765	0.993558	0.212524	0.435938	0.657269	0.00221457	0.444745	0.105916	0.694827	0.00224562	0.955672	8.34e-06	0.260844	0.447603	0.392335	turquoise	1349.46	0.677869
FBgn0004841	CG6515	3R	3223	-0.351682	0.556687	0.382499	0.288197	-0.112276	0.981598	-0.175503	0.687491	0.0837141	0.870025	0.259217	0.584312	0.558678	0.10925	0.32312	0.397301	-0.235558	0.699715	0.349775	brown	189.33	0.252462
FBgn0004842	CG5811	3R	2175	-0.522892	0.486902	0.832524	0.064923	0.0649198	0.993558	-0.15473	0.792013	0.322333	0.561123	0.477062	0.410955	1.20069	0.00499103	0.910144	0.0380553	-0.290542	0.708637	0.145206	brown	669.578	0.565376
FBgn0004852	CG7978	3L	5320	-0.121655	0.767347	0.494285	0.0410213	-0.259734	0.740833	-2.04499	1.18e-25	-1.71027	9.9e-19	0.33472	0.260222	-1.42905	4.59e-13	-1.84835	6.47e-21	-0.4193	0.146381	0.0910524	blue	1407.34	0.718254
FBgn0004854	CG5488	X	3142	-0.808549	0.129626	0.638218	0.123598	-0.0540921	0.993558	-0.658602	0.111335	0.011806	0.986207	0.670408	0.171376	0.788165	0.0473648	0.766263	0.0523284	-0.0219018	0.982384	0.0738956	brown	469.496	0.773192
FBgn0004855	CG3284	3R	1035	0.168814	0.664347	-0.128902	0.596986	0.171243	0.890082	0.0351697	0.909996	-0.343672	0.13466	-0.378842	0.165663	-0.262547	0.238777	-0.341243	0.123631	-0.0786964	0.873601	0.57111	yellow	557.217	0.298284
FBgn0004856	CG8264	X	2403	0.0421887	0.903069	-0.371235	0.0304842	-0.217915	0.602615	0.0996223	0.627823	0.0991252	0.652346	-0.000497112	0.998307	-0.313802	0.0562115	-0.160978	0.362842	0.152823	0.571593	0.252904	red	415.308	0.610656
FBgn0004858	CG4220	2L	3326	-0.08871	0.898395	0.475747	0.176414	-0.0242395	0.995104	-0.508073	0.15337	0.00244211	0.996112	0.510515	0.225221	0.0563836	0.881823	0.0669126	0.870704	0.010529	0.989689	0.460836	brown	251.94	0.299732
FBgn0004859	CG2125	4	5191	0.133734	0.749518	-0.171825	0.48677	0.0947192	0.976893	-0.214084	0.407865	-0.723324	0.000431915	-0.50924	0.0502657	-0.519642	0.0166887	-0.762339	0.00017688	-0.242696	0.481766	0.607391	turquoise	1172.32	0.556365
FBgn0004860	CG3895	X	6020	-0.00618715	0.99007	-0.192381	0.275266	0.103008	0.936976	0.693452	6.05e-06	0.5966	0.000105346	-0.0968521	0.684375	0.507258	0.00171117	0.705795	3.89e-06	0.198537	0.420125	0.485249	blue	1263.2	0.688521
FBgn0004861	CG18412	X	6048	-0.246734	0.31644	-0.0207565	0.913037	0.0530972	0.981346	0.322836	0.0432652	0.406691	0.00656538	0.0838557	0.711825	0.548814	0.000275046	0.706523	1.01e-06	0.157709	0.523172	0.433331	blue	1218.07	0.542393
FBgn0004862	CG7902	3R	1449	-0.527642	0.476543	0.820112	0.0793775	-0.080785	0.993558	-0.654069	0.176422	-0.155726	0.809686	0.498344	0.40565	0.693684	0.125296	0.291131	0.571727	-0.402553	0.578872	0.147467	brown	234.66	0.419137
FBgn0004863	CG7937	3R	1856	-0.939192	0.0825811	0.446246	0.314897	-0.238422	0.945678	-0.734133	0.0844558	0.0589204	0.925472	0.793054	0.109429	0.651304	0.131093	0.75969	0.0735576	0.108386	0.912328	0.110719	brown	242.581	0.388195
FBgn0004864	CG1594	X	5055	-0.729653	0.000175271	-0.305483	0.127176	0.102488	0.955792	-0.244013	0.239467	-0.131459	0.589796	0.112554	0.679076	0.180156	0.369411	0.700681	5.48e-05	0.520525	0.00970091	0.0235436	magenta	66.3435	0.217925
FBgn0004865	CG18023	3L	5223	-0.439279	0.298475	-0.959676	0.000438636	-0.0825623	0.983412	3.32092	1.75e-44	3.05362	6.2e-38	-0.267305	0.468462	2.80052	8.84e-31	3.41033	2.71e-46	0.609808	0.0508528	0.123837	blue	1661.04	0.806448
FBgn0004867	CG5920	2L	1177	0.179938	0.639279	-0.151622	0.534072	-0.023709	0.994668	-0.585933	0.00522582	-0.966877	6.83e-07	-0.380944	0.159438	-0.917493	4.06e-06	-1.17052	9.95e-10	-0.253031	0.439129	0.589547	turquoise	1852.12	0.911122
FBgn0004868	CG4422	2L	2501	0.175909	0.561527	-0.478362	0.00907624	-0.104803	0.945828	0.191399	0.346429	0.03715	0.894227	-0.154249	0.527469	-0.462872	0.00682056	-0.243562	0.17919	0.219311	0.39872	0.070235	green	651.902	0.711241
FBgn0004870	CG9097	3L	5340	-0.489046	0.273957	0.256221	0.435374	-0.0669809	0.993558	-0.35252	0.295457	0.132792	0.752287	0.485312	0.197824	0.392746	0.205683	0.554857	0.0643846	0.162111	0.781399	0.268785	brown	514.64	0.799692
FBgn0004872	CG6122	2L	3073	0.224287	0.587266	0.0527572	0.847681	-0.0098259	0.997597	0.474966	0.0458355	0.422575	0.0761034	-0.0523916	0.888549	0.303437	0.203858	0.188462	0.46572	-0.114975	0.806125	0.785141	blue	184.284	0.131464
FBgn0004875	CG10847	3L	8375	-0.0134914	0.974707	-0.196024	0.301199	0.0335548	0.993558	0.092017	0.683202	-0.175497	0.400175	-0.267514	0.233961	-0.0905151	0.636005	-0.128451	0.512936	-0.0379361	0.93192	0.654387	red	311.69	0.294607
FBgn0004876	CG6027	3R	6523	0.78137	7.97e-06	-0.856356	3.46e-07	-0.113251	0.932563	1.21799	5.52e-15	1.11377	7.22e-13	-0.104221	0.67961	-0.419739	0.0150493	0.219146	0.230122	0.638885	0.000256454	6.97e-11	blue	248.424	0.174067
FBgn0004878	CG2102	3R	3151	-0.480672	0.434074	0.633296	0.0925026	0.0823697	0.993558	-0.158679	0.742138	0.350899	0.409375	0.509577	0.270682	0.955289	0.00830958	0.91394	0.0109526	-0.0413488	0.964854	0.156427	green	614.951	0.460621
FBgn0004880	CG1130	3L	9075	-0.45679	0.370373	0.580526	0.0874337	-0.144259	0.976591	-0.50868	0.140755	-0.0281957	0.958797	0.480485	0.245489	0.528635	0.10718	0.284335	0.427122	-0.2443	0.668612	0.11569	brown	460.614	0.813621
FBgn0004882	CG10868	3R	8899	-0.305137	0.572249	0.391186	0.236672	0.173429	0.951681	-0.235497	0.532743	0.0230201	0.964858	0.258517	0.547363	0.460826	0.146906	0.501586	0.112035	0.0407602	0.961525	0.324727	brown	356.342	0.42127
FBgn0004885	CG6863	3R	5368	0.0233091	0.952525	-0.348882	0.056231	-0.00429652	0.997597	1.36503	3.15e-19	1.5125	8.98e-24	0.147469	0.537843	0.992841	2e-10	1.4849	5.93e-23	0.492055	0.00723983	0.294207	blue	1658.76	0.915474
FBgn0004888	CG1065	3L	1479	-0.0890921	0.794199	-0.46432	0.0103827	-0.121286	0.918226	0.332307	0.0656972	-0.0946089	0.6944	-0.426916	0.0338727	-0.0429209	0.828292	-0.126803	0.512936	-0.0838819	0.815122	0.297295	black	334.522	0.344636
FBgn0004889	CG6235	3R	3856	0.105551	0.777482	-0.107836	0.62236	-0.0542356	0.987659	0.299246	0.148879	0.188211	0.413877	-0.111035	0.69153	0.0858588	0.68519	0.0284241	0.906614	-0.0574347	0.90002	0.741834	black	216.417	0.406996
FBgn0004892	CG3242	2L	2611	-0.256587	0.690129	0.513764	0.165949	-0.441415	0.64582	-0.428243	0.276108	0.278063	0.513619	0.706306	0.0909832	0.342108	0.349433	0.0932342	0.832978	-0.248873	0.692846	0.175509	brown	283.715	0.493745
FBgn0004893	CG10021	2L	3630	0.0701654	0.86413	-0.115475	0.597608	-0.0826196	0.976893	0.266536	0.215072	0.267792	0.206977	0.00125562	0.99653	0.0808956	0.708594	0.115007	0.60995	0.0341112	0.946234	0.791983	turquoise	94.7077	0.0428132
FBgn0004895	CG1132	3L	1414	0.728709	0.210513	0.537374	0.20562	0.46847	0.71833	0.145685	0.793816	0.137241	0.826578	-0.0084435	0.990808	-0.0456507	0.920065	-0.122999	0.799135	-0.0773479	0.937707	0.901527	pink	57.8855	0.235387
FBgn0004896	CG3668	2R	2228	-0.347782	0.670193	0.169415	0.737556	0.00950706	0.997597	-0.047598	0.93819	0.0728832	0.917045	0.120481	0.864609	0.469599	0.314744	0.430172	0.380125	-0.0394264	0.973535	0.725241	brown	169.304	0.216841
FBgn0004897	CG11921	3R	2195	-0.366206	0.58544	0.606057	0.138287	-0.278592	0.906479	-0.521733	0.220908	0.123658	0.828144	0.645391	0.183837	0.45053	0.257401	0.211272	0.637601	-0.239258	0.7421	0.199653	brown	292.271	0.5639
FBgn0004898	CG11922	3R	1088	-0.854857	0.198117	0.39947	0.395227	0.0503332	0.994668	0.047856	0.937621	0.238605	0.691028	0.190749	0.770291	1.30218	0.00342383	1.1438	0.0104319	-0.158388	0.86995	0.183756	yellow	357.712	0.19675
FBgn0004901	CG2867	3R	2105	-0.0729099	0.857811	0.20492	0.358136	0.0980179	0.975144	-0.629738	0.000995164	-0.644793	0.000619025	-0.0150547	0.967499	-0.351909	0.0841325	-0.473865	0.0168146	-0.121957	0.759924	0.650281	blue	877.85	0.501832
FBgn0004903	CG6354	3R	3101	-0.16104	0.646122	-0.408342	0.0468082	-0.189	0.812552	0.134682	0.574006	0.0468766	0.875393	-0.0878052	0.763687	-0.11262	0.596754	0.0189175	0.940003	0.131537	0.720196	0.651871	black	168.187	0.215086
FBgn0004907	CG17870	2R	3078	0.138221	0.66355	-0.649248	0.000232046	-0.201199	0.724106	-0.138754	0.517312	-0.422322	0.0130915	-0.283569	0.204407	-0.926223	6e-09	-0.761742	1.49e-06	0.164481	0.569824	0.0202602	green	1091.08	0.767262
FBgn0004908	CG7435	3R	656	0.574495	0.203701	-0.484499	0.147912	-0.0860211	0.990268	0.542079	0.103969	0.242458	0.555301	-0.299621	0.482701	-0.516915	0.107192	-0.418058	0.205924	0.0988568	0.895149	0.108419	brown	283.376	0.452111
FBgn0004910	CG15855	3L	2777	0.162449	0.81907	0.111264	0.784991	0.462079	0.593553	0.641115	0.0803157	0.94855	0.00429397	0.307435	0.517782	0.589931	0.096915	1.24818	9.19e-05	0.658249	0.116493	0.762271	turquoise	351.793	0.132169
FBgn0004913	CG1119	3R	3274	-0.0305099	0.939685	-0.0349774	0.875565	0.0482897	0.990448	0.0527108	0.83057	0.137402	0.559211	0.0846908	0.757244	0.0482434	0.817765	0.216201	0.268512	0.167958	0.579856	0.941862	blue	96.2039	0.0645342
FBgn0004914	CG9310	2L	3876	0.272153	0.301697	-0.384362	0.0365917	-0.303569	0.350224	0.434841	0.0114217	0.280273	0.125848	-0.154569	0.520398	-0.221674	0.217998	-0.295449	0.0922492	-0.0737758	0.846221	0.0405147	brown	305.896	0.283886
FBgn0004915	CG5193	2L	1604	0.19986	0.559443	-0.577705	0.00490832	-0.0497639	0.9929	0.246796	0.264436	0.171991	0.481991	-0.074805	0.804007	-0.530769	0.00634132	-0.0776327	0.743952	0.453136	0.0501756	0.0473888	red	343.456	0.399767
FBgn0004919	CG2679	2R	3725	0.0706033	0.883485	-0.634088	0.00761919	-0.121768	0.958932	1.41566	5.62e-12	0.565135	0.0112508	-0.850527	0.000269689	0.710971	0.00123986	0.372764	0.110791	-0.338207	0.283966	0.136977	tan	306.904	0.611989
FBgn0004921	CG8261	2R	2554	0.271459	0.301105	-0.335875	0.0682068	0.10243	0.948128	0.296256	0.108106	0.115294	0.617042	-0.180962	0.442927	-0.311078	0.0759592	-0.0537344	0.800301	0.257343	0.279723	0.081538	brown	458.567	0.592778
FBgn0004924	CG6146	X	5325	0.0798513	0.809284	-0.319304	0.0711012	0.177482	0.770828	0.153227	0.437936	-0.251252	0.159295	-0.404478	0.0369978	-0.245929	0.15078	-0.153621	0.399412	0.0923079	0.779706	0.139082	brown	505.743	0.512271
FBgn0004926	CG4153	3L	1128	0.486081	0.0398932	-0.0555273	0.812583	-0.0596682	0.983412	-0.896707	4.37e-07	-1.32952	8.65e-15	-0.432813	0.0623955	-1.43832	9.41e-17	-1.87527	1.6e-28	-0.436954	0.053988	0.128268	turquoise	1957.06	0.975621
FBgn0004956	CG5993	X	2642	-0.282298	0.705809	0.343766	0.446778	-0.466887	0.718547	-0.617018	0.159831	0.0868811	0.888113	0.703899	0.165658	0.00904698	0.985364	-0.097708	0.848683	-0.106755	0.914276	0.390636	brown	92.4699	0.171525
FBgn0004957	CG6205	X	2331	-0.0791633	0.817301	-0.168425	0.359428	-0.203693	0.675459	0.0494901	0.827015	0.424731	0.00768269	0.375241	0.0541044	-0.0397713	0.839533	0.300201	0.0796568	0.339972	0.0947148	0.878054	turquoise	252.675	0.104927
FBgn0004959	CG6578	X	2203	-0.420291	0.514442	0.464008	0.245903	-0.315095	0.850948	-0.449255	0.286003	0.341171	0.42967	0.790426	0.0724246	0.435044	0.267696	0.446366	0.270296	0.0113228	0.99009	0.242427	brown	311.171	0.46818
FBgn0005198	CG6975	3L	5795	0.212639	0.408971	-0.0889822	0.628552	0.144261	0.845734	0.117566	0.552078	0.0234776	0.92776	-0.0940881	0.688421	-0.184056	0.269593	-0.0449006	0.821242	0.139155	0.612154	0.432038	brown	274.946	0.451637
FBgn0005278	CG2674	2L	2429	0.17921	0.812729	0.501369	0.222638	0.29599	0.890649	-1.2687	0.000432501	-2.56333	2.46e-14	-1.29464	0.00117877	-0.946539	0.01126	-2.44655	3.47e-13	-1.50001	6.72e-05	0.847593	turquoise	1581.26	0.820972
FBgn0005322	CG5395	2L	1719	0.146673	0.670193	-0.449592	0.0274248	-0.278256	0.556013	-0.259661	0.2202	-0.410486	0.030364	-0.150825	0.577717	-0.855925	1.47e-06	-0.835414	2.02e-06	0.0205109	0.969346	0.131798	yellow	1026.84	0.6769
FBgn0005355	CG6054	3R	1596	0.168598	0.629123	-0.344822	0.0962779	-0.00710062	0.997597	0.202409	0.371094	0.141067	0.579977	-0.0613424	0.84191	-0.311011	0.120913	-0.0346321	0.888767	0.276379	0.31629	0.228646	black	203.497	0.289226
FBgn0005386	CG8887	3L	7615	0.102285	0.708632	0.0190422	0.914438	0.00503036	0.997597	0.430238	0.00211666	0.537698	5.88e-05	0.10746	0.598728	0.346995	0.0159692	0.440444	0.00129014	0.0934483	0.732056	0.888346	blue	1178.32	0.670121
FBgn0005390	CG4790	X	5690	0.347606	0.500184	0.721871	0.0217056	0.261834	0.850804	0.0323576	0.939593	0.408568	0.220511	0.376211	0.348528	0.406622	0.18699	0.322796	0.31762	-0.0838266	0.907483	0.560946	red	358.089	0.424299
FBgn0005391	CG2979	X	1616	0.505231	0.140336	2.14503	9.05e-20	0.912481	0.00249227	-1.42545	1.68e-09	-1.65261	1.89e-12	-0.227158	0.550926	0.214343	0.418154	-1.24536	7.05e-08	-1.45971	1.24e-09	4.93e-05	blue	450.841	0.234193
FBgn0005411	CG9998	X	1527	0.0782815	0.834871	-0.455248	0.0183123	-0.114948	0.93811	0.413571	0.0259738	0.246288	0.22589	-0.167283	0.508397	-0.119959	0.546971	0.0530584	0.816673	0.173017	0.571114	0.177449	black	469.993	0.954531
FBgn0005427	CG3114	X	4807	-0.000708005	0.999403	-0.21359	0.288587	-0.0473368	0.992735	0.510975	0.00490224	0.277552	0.167013	-0.233423	0.344288	0.298093	0.11876	0.230923	0.243072	-0.0671695	0.874337	0.726021	black	362.831	0.438257
FBgn0005533	CG3922	3L	535	0.16777	0.635592	-0.299785	0.159171	-0.0822583	0.976893	-0.237706	0.290778	-0.49464	0.00984434	-0.256934	0.326562	-0.705262	0.000160202	-0.744669	3.9e-05	-0.0394074	0.937707	0.308999	yellow	1493.85	0.970637
FBgn0005536	CG32156	3L	5686	0.477434	0.011498	0.0500938	0.796515	0.268406	0.405094	0.59885	9.88e-05	0.520088	0.000725937	-0.078762	0.748506	0.17151	0.31546	0.31106	0.0551731	0.13955	0.617268	0.242904	blue	358.618	0.212128
FBgn0005558	CG1464	4	3462	-0.0527322	0.916612	0.773375	0.00125794	-0.140898	0.945678	-0.691795	0.00236648	-0.0879217	0.794282	0.603873	0.0265033	0.134312	0.588782	-0.176088	0.504437	-0.3104	0.349745	0.0282274	black	264.766	0.433823
FBgn0005561	CG11049	4	4693	0.0691602	0.904953	0.0514437	0.869879	0.0915012	0.978079	0.518035	0.0575565	0.918285	0.000134224	0.400249	0.214234	0.500319	0.0620128	0.940626	0.000104708	0.440307	0.172396	0.993458	turquoise	872.785	0.395318
FBgn0005564	CG9262	3L	4097	-0.0839513	0.901189	0.473193	0.156984	-0.269649	0.860393	-0.267637	0.482316	0.124707	0.784935	0.392344	0.345529	0.289508	0.38036	-0.0609904	0.879607	-0.350498	0.469028	0.27711	brown	265.018	0.4052
FBgn0005585	CG9429	3R	1677	0.189161	0.592761	-0.129331	0.57261	0.0994523	0.968164	-1.10816	1.11e-09	-1.6224	3.86e-20	-0.514239	0.0260022	-1.42665	2.49e-15	-1.71211	2.21e-22	-0.285456	0.311347	0.561751	turquoise	1935.83	0.962453
FBgn0005586	CG7576	2R	3757	0.353963	0.494532	0.562102	0.0755269	0.22321	0.905285	0.0345994	0.936407	0.149407	0.730097	0.114808	0.807526	0.242739	0.441885	0.0186543	0.962501	-0.224085	0.675072	0.749272	pink	54.347	0.104295
FBgn0005590	CG31695	2L	1590	0.0614339	0.958521	1.07346	0.0535977	0.51256	0.807088	-0.785642	0.175554	-0.378055	0.578206	0.407587	0.593601	0.226388	0.686931	0.0730708	0.910184	-0.153317	0.897585	0.435129	grey	45.6177	0.0740721
FBgn0005593	CG4897	2L	1167	0.18718	0.557747	-0.220431	0.271493	-0.0382808	0.993558	-0.304676	0.12495	-0.558556	0.00133626	-0.25388	0.294067	-0.712287	3.87e-05	-0.784017	2.86e-06	-0.0717299	0.862788	0.35451	yellow	1647.06	0.92341
FBgn0005596	CG14513	3R	4239	-0.039356	0.923968	-0.29476	0.142828	-0.110237	0.94977	0.0743678	0.766895	0.0742882	0.787387	-7.95e-05	0.999885	-0.181036	0.366456	0.00340731	0.989458	0.184443	0.550835	0.649606	grey	36.1067	0.0727316
FBgn0005612	CG3090	2R	3579	0.281478	0.380177	-0.229398	0.288822	0.428862	0.150717	1.5472	3.76e-18	1.44467	3.61e-16	-0.102533	0.730579	1.03633	1.58e-08	1.59205	1.55e-19	0.555726	0.00948263	0.0994847	blue	1493.54	0.799517
FBgn0005613	CG8404	2R	3651	-0.595981	0.138175	0.082076	0.812307	0.0436908	0.993558	-0.182422	0.613248	0.277384	0.414793	0.459806	0.204536	0.495635	0.100707	0.917055	0.000847783	0.421421	0.280947	0.242067	yellow	636.458	0.336381
FBgn0005614	CG18345	2R	3893	-0.287805	0.603433	0.589277	0.062687	-0.138758	0.976591	-0.0594006	0.890625	0.27178	0.463352	0.33118	0.415953	0.817681	0.00621392	0.420826	0.197118	-0.396855	0.359874	0.147467	brown	663.468	0.600247
FBgn0005616	CG3241	2L	3843	-0.0207036	0.953813	0.0984038	0.575035	0.00243505	0.997597	0.0944439	0.632688	0.221918	0.188164	0.127474	0.556305	0.213551	0.184861	0.245057	0.126169	0.0315057	0.936984	0.861808	turquoise	241.31	0.0998378
FBgn0005617	CG10385	2L	5021	0.0678256	0.841108	-0.359595	0.0389112	-0.124785	0.894588	0.416177	0.0105218	0.359037	0.0276945	-0.0571399	0.823715	-0.0112435	0.955933	0.166426	0.353978	0.17767	0.494737	0.248128	blue	577.751	0.379696
FBgn0005619	CG3454	2R	3733	-0.657385	0.208623	0.416897	0.275266	-0.0589248	0.993558	-0.228172	0.609558	0.127979	0.806851	0.356151	0.462358	0.84611	0.0185028	0.726439	0.0447733	-0.119671	0.883481	0.166075	brown	232.318	0.286906
FBgn0005624	CG3886	2R	6332	0.1485	0.702202	0.111215	0.635613	0.275408	0.594961	0.41149	0.0545884	0.553628	0.005112	0.142138	0.628241	0.374205	0.0739274	0.680535	0.000383489	0.30633	0.269503	0.851938	turquoise	797.656	0.353112
FBgn0005626	CG10118	3L	3806	-0.0908892	0.89678	-0.555298	0.0679929	-0.372027	0.621248	3.61838	2.13e-42	5.44751	7.33e-97	1.82913	5.1e-12	3.15397	8.84e-31	5.16637	5.37e-84	2.0124	1.37e-14	0.634019	blue	1672.9	0.714349
FBgn0005631	CG13521	2R	6698	-0.377395	0.285557	-0.324677	0.152075	-0.125137	0.943938	0.988097	7.81e-07	1.57349	1.1e-16	0.585396	0.0103903	1.04081	8.09e-07	1.82575	3.05e-20	0.784936	0.000176367	0.702916	turquoise	1741.24	0.818112
FBgn0005632	CG1945	3R	9837	0.109318	0.74868	-0.258757	0.177377	0.03757	0.993558	0.417885	0.0195028	0.197903	0.339537	-0.219982	0.354313	0.0498098	0.805794	0.126155	0.529249	0.0763451	0.843773	0.360289	black	400.91	0.742174
FBgn0005636	CG3385	2R	3426	-0.638874	0.146642	0.37947	0.258983	0.0322366	0.994668	-0.113557	0.788326	-0.0981296	0.836608	0.0154271	0.979348	0.904787	0.00352306	0.572981	0.0784604	-0.331806	0.502768	0.124671	brown	331.32	0.430423
FBgn0005638	CG4354	2R	2786	-0.911154	0.039081	0.399854	0.280505	0.437085	0.613667	-0.388291	0.325045	0.281913	0.503293	0.670204	0.108115	0.922718	0.00874712	1.63015	3.55e-07	0.707434	0.0722245	0.0257852	yellow	580.439	0.347423
FBgn0005640	CG10579	3L	4914	-0.202201	0.539613	-0.811105	9.97e-06	-0.0410681	0.993558	1.81062	4.9e-28	1.28187	1.33e-14	-0.528757	0.0104636	1.20172	2.03e-12	1.443	4.26e-18	0.24128	0.381157	0.0280029	blue	1281.59	0.791881
FBgn0005642	CG1454	3R	3184	0.149487	0.624877	-0.208791	0.264965	-0.24997	0.556633	-0.110317	0.609523	-0.152832	0.473411	-0.0425146	0.879911	-0.468596	0.00543709	-0.552289	0.000718872	-0.0836938	0.818107	0.260509	yellow	705.388	0.46508
FBgn0005648	CG2163	2R	1869	0.356195	0.312071	-0.0358255	0.901612	0.243297	0.788545	-0.489811	0.0401728	-0.691579	0.00180236	-0.201768	0.539966	-0.881832	5.41e-05	-0.804478	0.000191843	0.0773544	0.888379	0.525728	turquoise	1091.54	0.521009
FBgn0005649	CG5422	3R	3370	0.0418891	0.898072	-0.515804	0.000979177	0.00895668	0.996592	0.472806	0.0012657	0.279905	0.074854	-0.192902	0.34223	-0.0848873	0.611696	0.246972	0.113231	0.33186	0.0670422	0.0427501	black	537.821	0.746032
FBgn0005654	CG4088	2R	3315	0.133625	0.84289	0.309795	0.379459	0.198903	0.94335	-0.0109336	0.981195	0.0863493	0.862984	0.0972829	0.853293	0.165236	0.641345	0.151627	0.695891	-0.0136086	0.986099	0.933197	red	86.1514	0.148922
FBgn0005655	CG9193	2R	1070	-0.0519977	0.934708	-0.201239	0.538795	0.202186	0.913137	-0.151791	0.680019	0.0573781	0.89813	0.209169	0.606475	-0.301032	0.324367	0.311562	0.310714	0.612594	0.0714874	0.637426	grey	26.4799	0.111029
FBgn0005658	CG7018	3L	4190	-0.499199	0.36858	0.550636	0.139142	-0.00463968	0.997597	-0.442822	0.258751	-0.0346458	0.952695	0.408176	0.382626	0.607013	0.0888723	0.459914	0.214043	-0.1471	0.84538	0.164707	brown	452.553	0.705517
FBgn0005659	CG5583	3R	3402	0.0132784	0.97629	-0.089256	0.675831	0.263159	0.553903	-0.0142895	0.955559	-0.17911	0.420314	-0.16482	0.519124	-0.116824	0.55758	0.0707708	0.749721	0.187595	0.525783	0.435851	brown	120.36	0.133354
FBgn0005660	CG2914	2L	4461	-0.597767	0.265626	-0.657757	0.0839941	-0.00579017	0.997597	0.545568	0.160414	0.110189	0.839676	-0.435379	0.359909	0.485578	0.194529	0.702166	0.0508084	0.216588	0.755866	0.420979	turquoise	96.0436	0.0328233
FBgn0005664	CG16963	2L	2261	-0.237418	0.771049	0.843584	0.0598549	-0.061945	0.993558	-0.687712	0.131045	0.138546	0.825493	0.826257	0.111551	0.393291	0.373947	0.314019	0.50625	-0.0792719	0.941174	0.211271	brown	318.532	0.508199
FBgn0005666	CG32019	4	27666	0.859036	4.91e-08	0.552591	0.00104073	0.761636	4.25e-06	-0.531785	0.00070271	-0.720995	1.49e-06	-0.189211	0.394655	-0.838229	2.23e-08	-0.818396	2.74e-08	0.0198339	0.964713	0.458237	purple	497.72	0.82311
FBgn0005670	CG3656	X	1685	0.137499	0.688926	-0.382932	0.0546203	-0.391599	0.173449	-0.306028	0.128268	-1.01534	1.32e-09	-0.709316	0.000203022	-0.826459	1.74e-06	-1.54444	4.37e-21	-0.717983	0.000114703	0.128906	turquoise	1446.52	0.709445
FBgn0005671	CG17369	3R	2722	0.132367	0.664097	-0.306733	0.087299	0.0948911	0.952521	0.0494674	0.827821	-0.13472	0.528989	-0.184187	0.417859	-0.389633	0.0192518	-0.172196	0.342116	0.217437	0.380064	0.184388	brown	676.841	0.619109
FBgn0005672	CG10334	2L	1653	0.139406	0.73815	-1.28611	2.8e-10	-0.713814	0.00577548	1.43264	1.53e-13	-0.103242	0.741765	-1.53588	2.73e-14	0.00712351	0.979536	-0.956462	2.56e-06	-0.963586	9.66e-06	6.16e-05	grey	94.4529	0.319813
FBgn0005674	CG5394	3R	5405	-0.0670504	0.85377	-0.412926	0.0296127	-0.320374	0.336065	-1.15286	4.73e-13	-1.45585	1.49e-20	-0.302989	0.184927	-1.49874	3.88e-21	-1.70918	1.02e-27	-0.210437	0.446816	0.420453	turquoise	1651.52	0.789095
FBgn0005677	CG4952	2L	4982	-0.278529	0.603069	0.254494	0.43594	-0.162957	0.95612	-0.0781973	0.848347	0.217182	0.572479	0.295379	0.464959	0.454825	0.13983	0.332753	0.306295	-0.122072	0.85161	0.461288	brown	386.446	0.480256
FBgn0005683	CG5354	2L	2089	-0.287416	0.626823	0.704423	0.0353715	-0.0268055	0.995104	-0.253511	0.524012	0.0685502	0.892714	0.322061	0.466995	0.738327	0.0217724	0.32916	0.364347	-0.409167	0.375628	0.133236	brown	295.156	0.298839
FBgn0005694	CG5683	3L	3826	0.312235	0.256395	-0.104643	0.635472	0.094583	0.968421	-0.410509	0.0329316	-0.484638	0.00827424	-0.0741297	0.802505	-0.827387	2.31e-06	-0.70229	5.74e-05	0.125096	0.732526	0.355767	turquoise	1015.02	0.48452
FBgn0005695	CG8411	2R	2506	1.38437	1.21e-10	0.561665	0.0175224	0.74796	0.00337443	0.609491	0.00717132	0.620399	0.00503889	0.0109084	0.979917	-0.213219	0.364726	-0.0160159	0.956533	0.197203	0.602373	0.0655552	pink	131.103	0.622458
FBgn0005696	CG5923	3R	2066	-0.0680309	0.901473	0.18852	0.497218	0.063176	0.991663	0.101111	0.765667	0.3884	0.142226	0.287289	0.38455	0.357661	0.172118	0.519607	0.0387348	0.161946	0.727307	0.79234	yellow	519.298	0.307609
FBgn0005771	CG4491	2L	2859	-0.0526225	0.891897	-0.76376	2.68e-05	-0.269334	0.524575	0.112143	0.629143	-0.168615	0.451188	-0.280758	0.233766	-0.598995	0.000630132	-0.385327	0.0324762	0.213668	0.448798	0.050071	red	540.664	0.729468
FBgn0005775	CG7503	3L	5588	-0.487173	0.331356	0.694249	0.0366357	-0.320746	0.786904	-0.435467	0.218771	0.276603	0.4669	0.71207	0.0564575	0.745954	0.018954	0.44303	0.194274	-0.302925	0.549255	0.044676	green	113.579	0.088204
FBgn0005777	CG8402	3R	2509	0.152383	0.623392	-0.444955	0.0157256	-0.209823	0.705028	-0.041308	0.865097	-0.221033	0.260556	-0.179725	0.452133	-0.638646	0.000114855	-0.583239	0.000365396	0.0554074	0.894272	0.102723	green	990.239	0.827848
FBgn0005778	CG10138	2R	1279	-0.15061	0.860746	0.860167	0.0424664	-0.230444	0.951361	-0.380904	0.436549	0.281064	0.590781	0.661968	0.200929	0.629873	0.126317	0.20123	0.681623	-0.428643	0.488333	0.159266	red	228.765	0.286054
FBgn0005779	CG8822	2L	1327	0.413121	0.590006	0.932777	0.0373003	-0.333064	0.892935	-0.0849585	0.891881	0.435795	0.395367	0.520753	0.365608	0.434697	0.320922	-0.310391	0.528548	-0.745089	0.16846	0.172751	red	97.1385	0.268448
FBgn0008635	CG6223	X	3203	0.171195	0.562483	-0.287739	0.118108	-0.112662	0.932563	-0.910707	4.71e-09	-1.3353	9e-19	-0.424589	0.0337982	-1.36964	3.27e-19	-1.61915	3.94e-27	-0.249512	0.300056	0.223367	turquoise	1910.84	0.936708
FBgn0008636	CG33152	2R	1798	-0.104788	0.89678	0.731129	0.0536457	-0.224228	0.937191	-0.146064	0.769478	0.443863	0.272043	0.589927	0.199675	0.689853	0.0607836	0.324422	0.430468	-0.365431	0.516993	0.182053	green	537.466	0.512351
FBgn0008646	CG9930	3R	2122	-0.0811843	0.918447	0.5892	0.118267	-0.350859	0.799542	-0.115156	0.811354	0.630518	0.0811074	0.745673	0.0797138	0.555228	0.128479	0.360843	0.357255	-0.194386	0.779462	0.212305	green	296.257	0.224717
FBgn0008651	CG6570	3R	1855	-0.337815	0.615872	0.694528	0.0801345	-0.0891467	0.99327	-0.510459	0.223598	0.0103581	0.987632	0.520817	0.289176	0.521884	0.177368	0.259027	0.55133	-0.262857	0.69658	0.186039	brown	522.291	0.688798
FBgn0010015	CG1455	3R	3064	-0.369238	0.552546	1.05967	0.00445525	0.257263	0.916735	-0.806198	0.028346	-0.458613	0.251315	0.347585	0.494797	0.622709	0.0856058	0.167888	0.697422	-0.454821	0.381157	0.0493176	red	291.052	0.447789
FBgn0010019	CG3972	X	2279	-0.6875	0.33477	0.793685	0.111579	-0.456265	0.805561	-1.56626	0.000373559	-0.0446069	0.954787	1.52166	0.00204653	-0.0850779	0.87462	0.186628	0.736111	0.271706	0.763464	0.105561	grey	33.3281	0.271742
FBgn0010038	CG4181	3R	734	-0.57579	0.126691	0.110585	0.754437	-0.532495	0.409765	-1.97537	2.25e-14	-2.24506	4.68e-18	-0.269689	0.528267	-1.28899	1.8e-06	-2.20176	9.87e-16	-0.91277	0.00731416	0.254412	turquoise	1413.3	0.638529
FBgn0010039	CG4381	3R	746	0.40846	0.30885	0.536994	0.053425	1.91537	2.7e-15	0.221031	0.490035	-0.107618	0.781995	-0.32865	0.34935	0.349565	0.195396	1.3993	1.74e-09	1.04973	3.84e-05	0.000125758	greenyellow	95.9819	0.30497
FBgn0010040	CG11512	3R	725	-0.102913	0.854298	-0.303328	0.338677	0.0849756	0.987659	-0.907006	0.000617519	-1.33667	2.22e-07	-0.429664	0.256543	-1.10742	3.27e-05	-1.14878	1.32e-05	-0.0413601	0.959909	0.682624	turquoise	970.59	0.419543
FBgn0010041	CG12242	3R	840	2.0006	2.95e-05	-1.43156	0.00375044	-1.81001	0.000311341	1.35891	0.00327708	2.55338	1.89e-09	1.19447	0.0272271	-2.07325	2.45e-06	-1.25723	0.00516029	0.816021	0.188137	1.1e-08	black	30.5645	0.037794
FBgn0010042	CG4423	3R	780	1.884	1.4e-13	1.95718	1.13e-10	0.576832	0.426953	-3.03251	1.65e-27	-3.28794	1.15e-30	-0.25543	0.620077	-2.95933	9.62e-33	-4.5951	3.25e-65	-1.63578	8.6e-08	0.0284213	turquoise	1454.03	0.624625
FBgn0010043	CG4371	3R	756	1.41199	1.14e-06	1.9582	4.11e-08	1.39585	0.000645211	-3.1997	1.58e-23	-3.06552	2.74e-22	0.134178	0.837087	-2.65349	2.98e-22	-3.08167	2.3e-28	-0.428176	0.386945	0.441968	blue	1224.81	0.589931
FBgn0010051	CG1063	3R	10304	0.307761	0.221531	0.120273	0.546366	0.287207	0.415912	-0.783338	1.15e-06	-0.886221	1.83e-08	-0.102883	0.69007	-0.970826	9.67e-10	-0.906775	7.04e-09	0.0640507	0.872819	0.737243	turquoise	1415.55	0.690329
FBgn0010052	CG8425	2R	2026	-0.256321	0.736493	0.662559	0.104125	0.0417637	0.994668	-0.154654	0.769607	0.14159	0.806102	0.296244	0.591058	0.764226	0.0530389	0.439675	0.305214	-0.324551	0.619282	0.294489	green	264.434	0.274227
FBgn0010053	CG15101	2R	1486	-0.225716	0.521733	-0.354382	0.109234	-0.206199	0.808151	-0.669653	0.000654591	-1.76049	3.78e-22	-1.09083	4.72e-08	-0.798319	3.78e-05	-1.74097	1.53e-21	-0.942649	3.17e-06	0.873415	turquoise	1390.89	0.713172
FBgn0010078	CG3661	2R	542	0.321008	0.261328	-0.248042	0.236769	0.0416572	0.993558	-0.147854	0.534892	-0.399581	0.0390734	-0.251726	0.325825	-0.716904	8.18e-05	-0.678931	0.000139229	0.037973	0.938855	0.17661	yellow	1353.53	0.829597
FBgn0010097	CG17566	2L	1628	-0.53453	0.525092	0.141496	0.805072	0.149735	0.982626	-0.14125	0.827461	-0.0269435	0.973813	0.114307	0.88443	0.534776	0.295868	0.657322	0.198668	0.122546	0.916826	0.565522	green	150.884	0.128452
FBgn0010100	CG9244	2L	3102	0.271582	0.237827	-0.134537	0.44569	0.224916	0.557244	-0.0613549	0.773716	0.0142587	0.958596	0.0756136	0.752302	-0.467474	0.0022226	-0.0324069	0.870189	0.435067	0.0111946	0.203465	green	138.315	0.123856
FBgn0010105	CG17943	3L	2495	-0.335799	0.577499	0.18822	0.606051	-0.0301563	0.994668	0.262549	0.511768	0.75966	0.0157199	0.497111	0.220677	0.786567	0.018569	1.0653	0.000690054	0.278735	0.602849	0.575253	turquoise	972.943	0.448561
FBgn0010113	CG15532	3R	14807	0.0666568	0.85336	0.323304	0.0732514	-0.0559759	0.981346	0.10715	0.625037	0.930853	6.86e-10	0.823703	3.94e-07	0.363798	0.0348792	0.80822	1.62e-07	0.444422	0.0146838	0.325505	turquoise	736.021	0.378043
FBgn0010114	CG2040	2R	4332	-0.426615	0.431881	0.589884	0.0937357	-0.284181	0.8531	-0.531269	0.137438	0.218376	0.611591	0.749645	0.0551722	0.485231	0.157046	0.36081	0.319899	-0.124421	0.867194	0.11515	brown	339.262	0.525779
FBgn0010173	CG9633	3R	2135	-0.0901486	0.794065	-0.702166	4.28e-05	-0.210533	0.69296	0.484537	0.00381343	0.164619	0.433785	-0.319918	0.135282	-0.12748	0.497212	0.0442351	0.839573	0.171715	0.545905	0.0713065	black	298.681	0.478596
FBgn0010194	CG6407	X	4005	-0.994092	0.00267877	-0.623942	0.0401638	-0.0790146	0.987659	0.0735629	0.848763	0.273923	0.413683	0.200361	0.613603	0.443713	0.163952	1.189	1.76e-05	0.745288	0.018894	0.132988	turquoise	283.637	0.10732
FBgn0010197	CG33114	2L	3844	1.50495	0.0785453	0.92025	0.197782	-0.35158	0.95916	0.856527	0.252207	0.675826	0.39303	-0.1807	0.867276	0.271824	0.711815	-1.18071	0.0759169	-1.45253	0.0628634	0.196024	grey	16.5414	0.0918478
FBgn0010198	CG2033	X	877	0.0967339	0.804082	-0.383032	0.0671741	-0.136453	0.919682	-0.250528	0.257423	-0.552888	0.00306771	-0.30236	0.231773	-0.730294	7.54e-05	-0.786076	1.09e-05	-0.0557819	0.907397	0.28647	yellow	1478.37	0.993018
FBgn0010213	CG8905	2R	1015	0.268694	0.41211	-0.0412515	0.871502	0.167922	0.881071	-0.502403	0.013777	-0.847782	6.91e-06	-0.345379	0.192221	-0.812349	2.23e-05	-0.948554	3.52e-07	-0.136205	0.728897	0.596734	turquoise	1644.71	0.827858
FBgn0010215	CG17947	3L	3487	0.290231	0.299599	-0.31678	0.105733	0.148854	0.879717	0.641807	0.000214887	0.547246	0.00163722	-0.0945607	0.729965	0.0347963	0.87	0.40587	0.0234467	0.371073	0.0950057	0.10065	blue	742.61	0.578557
FBgn0010217	CG11154	4	2048	0.169965	0.687795	-0.144096	0.582864	-0.162758	0.917128	-1.35711	6.1e-11	-1.76553	2.82e-18	-0.408417	0.159734	-1.67117	5.45e-16	-2.09825	1.83e-25	-0.427079	0.138435	0.565522	turquoise	1929.02	0.939147
FBgn0010220	CG12759	2R	1670	0.0496011	0.925457	0.0828689	0.776734	0.135846	0.95916	-0.352243	0.192006	-0.588876	0.015592	-0.236633	0.496821	-0.318975	0.209982	-0.502631	0.0431527	-0.183656	0.69008	0.973591	turquoise	481.368	0.240567
FBgn0010222	CG18466	3R	1257	-1.34645	9.1e-11	-1.182	1.17e-08	-0.263479	0.687862	2.80198	1.74e-49	3.03568	2.03e-58	0.233702	0.426324	2.96644	8.57e-54	4.11866	1.1e-104	1.15222	2.13e-08	0.00308837	blue	1619.88	0.712848
FBgn0010223	CG12232	3L	1825	-0.568874	0.242806	-1.23545	1.08e-05	-0.726744	0.0459727	1.6099	1.38e-09	1.71886	4.82e-11	0.108953	0.794413	0.943329	0.00287019	1.56099	7.4e-08	0.617659	0.0780558	0.339359	blue	850.289	0.455317
FBgn0010225	CG1106	3R	3030	0.204026	0.507181	-0.301075	0.121838	0.158213	0.8531	0.0694131	0.776815	-0.42052	0.0181294	-0.489933	0.0165192	-0.435688	0.0150892	-0.466334	0.0070635	-0.0306454	0.948524	0.154256	yellow	1037.47	0.645472
FBgn0010226	CG8938	2R	1764	0.305537	0.247942	-0.252254	0.196203	-0.0487237	0.990332	-0.249673	0.21529	-0.900579	3.24e-08	-0.650907	0.00050015	-0.807463	1.35e-06	-1.25484	3.79e-15	-0.447377	0.0277088	0.146941	turquoise	1595.28	0.804298
FBgn0010228	CG17921	2R	1188	0.10602	0.805795	-0.338323	0.147199	0.241911	0.746385	0.530308	0.0141424	0.175995	0.52403	-0.354313	0.201069	0.0859647	0.722746	0.311886	0.163933	0.225922	0.515175	0.205455	black	380.168	0.650047
FBgn0010235	CG5433	3L	1876	0.241726	0.291817	-0.248465	0.126598	0.0331033	0.993558	0.224094	0.178212	0.232028	0.152747	0.00793333	0.97825	-0.266097	0.084689	0.0234045	0.902471	0.289502	0.123293	0.128655	black	270.345	0.478656
FBgn0010238	CG12369	2R	2156	-0.143946	0.661273	0.097162	0.645176	0.179451	0.821298	-0.524334	0.00278972	-0.998556	1.38e-09	-0.474223	0.0263988	-0.283225	0.12865	-0.675159	7.41e-05	-0.391934	0.0765297	0.48611	turquoise	1102.08	0.574
FBgn0010240	CG17336	X	1903	0.0503907	0.94578	0.0136633	0.974932	-0.00228642	0.998716	0.193788	0.643858	0.235395	0.586816	0.0416062	0.940901	0.157061	0.668903	0.182718	0.64034	0.0256565	0.978854	0.993458	turquoise	25.0492	0.00652807
FBgn0010241	CG8523	2R	4256	1.20944	1.23e-08	1.34835	4.91e-10	0.266434	0.729157	-0.698165	0.0019698	-0.351186	0.156153	0.346978	0.258993	-0.55926	0.00871641	-1.2942	9.92e-11	-0.734936	0.00162627	0.00618438	magenta	334.319	0.593567
FBgn0010246	CG9155	3L	3592	0.247506	0.41721	-0.370657	0.0644826	-0.50129	0.0412894	0.491721	0.00813704	0.243591	0.249081	-0.24813	0.317553	-0.126442	0.535462	-0.505206	0.00536558	-0.378763	0.103345	0.0351686	grey	38.92	0.122969
FBgn0010247	CG40411	3R	3112	0.29746	0.415982	-0.293297	0.226794	0.380078	0.383871	0.411624	0.0825143	0.131294	0.674699	-0.28033	0.348794	-0.179132	0.457157	0.213912	0.38404	0.393045	0.172988	0.124836	black	241.743	0.397183
FBgn0010258	CG9654	3R	1515	-0.600738	0.4039	0.0426473	0.938888	0.136053	0.982626	-0.273963	0.619313	-0.0991958	0.8839	0.174767	0.795266	0.369422	0.441401	0.637595	0.171194	0.268173	0.751248	0.49378	brown	35.2792	0.037841
FBgn0010263	CG3151	2L	6976	-0.240817	0.631285	0.0957224	0.767269	-0.117253	0.976893	-0.117683	0.747613	0.0785761	0.849845	0.196259	0.616164	0.218856	0.463713	0.20214	0.526603	-0.0167161	0.982252	0.714222	brown	53.9687	0.0526398
FBgn0010265	CG13389	2L	899	0.130639	0.740584	-0.265746	0.237909	-0.0621965	0.984172	-0.228627	0.342801	-0.536154	0.00748991	-0.307526	0.253798	-0.625012	0.00180683	-0.72899	0.000141686	-0.103977	0.807228	0.457202	yellow	1458.31	0.951505
FBgn0010269	CG15793	X	1799	0.395487	0.117318	-0.229177	0.260921	0.0390397	0.993558	0.212869	0.326924	0.00763405	0.981994	-0.205235	0.421363	-0.411794	0.028759	-0.348813	0.0656275	0.0629815	0.887262	0.116696	brown	447.181	0.589217
FBgn0010278	CG4817	2R	2507	0.582918	0.0188217	0.264037	0.254101	0.544838	0.0570581	-0.287838	0.228498	-0.551981	0.00789951	-0.264144	0.36009	-0.606718	0.00308054	-0.590061	0.00332468	0.0166572	0.97901	0.563202	turquoise	452.28	0.201156
FBgn0010280	CG5444	3L	5134	-0.160615	0.606092	-0.383397	0.0390777	-0.100753	0.951599	0.144561	0.497522	0.0228329	0.938053	-0.121728	0.628547	-0.0782212	0.687432	0.0826949	0.690646	0.160916	0.584694	0.536991	black	322.195	0.499706
FBgn0010282	CG10281	3R	1938	0.279089	0.350567	-0.087734	0.699155	0.119437	0.945462	-0.374776	0.062663	-0.692297	0.000121582	-0.31752	0.203227	-0.741599	4.33e-05	-0.851948	1.35e-06	-0.110349	0.773541	0.459264	turquoise	1629.8	0.803783
FBgn0010287	CG7562	2L	983	0.178396	0.740623	0.155555	0.672319	0.122316	0.976893	-1.11255	8.71e-05	-1.07832	0.000122054	0.0342289	0.950745	-1.13539	5.31e-05	-1.1344	4.92e-05	0.000989584	0.998521	0.992083	turquoise	1026.06	0.434414
FBgn0010288	CG4265	2L	1196	0.670535	6.54e-05	0.0774228	0.681022	0.797664	6.04e-07	0.978179	3.71e-11	0.860654	5.46e-09	-0.117524	0.613605	0.385067	0.0168652	0.987783	7.84e-12	0.602717	0.000186402	0.012844	turquoise	547.166	0.16242
FBgn0010292	CG1430	X	1518	-0.0853017	0.83399	-0.265055	0.267125	-0.0865623	0.976893	-1.17001	4.55e-10	-1.19911	1.28e-10	-0.0290982	0.938565	-1.34976	2.27e-12	-1.20037	3.53e-10	0.149394	0.725406	0.811911	turquoise	1214.5	0.524686
FBgn0010300	CG10719	2L	12088	-0.178622	0.638196	-0.744522	0.000443419	-0.158164	0.896265	1.56881	4.04e-17	0.995279	1.65e-07	-0.57353	0.0142087	1.00291	2.39e-07	1.01574	9.54e-08	0.012828	0.982252	0.13797	blue	943.09	0.573648
FBgn0010303	CG4353	X	5689	-0.141716	0.600439	-0.593379	9.37e-05	-0.104427	0.924318	0.529473	0.000219443	0.313919	0.039257	-0.215554	0.27436	0.0778091	0.642623	0.351208	0.017914	0.273399	0.157373	0.0866898	blue	591.523	0.388504
FBgn0010309	CG10739	2L	3334	-0.135858	0.812879	0.315306	0.309689	-0.0406732	0.993558	-0.239304	0.491714	-0.185019	0.630572	0.0542844	0.910491	0.21186	0.489444	-0.0898351	0.802274	-0.301695	0.509861	0.551734	grey	40.1345	0.0836923
FBgn0010313	CG2530	3R	9294	0.0534781	0.86826	-0.370756	0.0210999	0.0898007	0.951361	0.280693	0.0801818	-0.105195	0.607621	-0.385889	0.0289428	-0.143541	0.379254	-0.0688725	0.709954	0.0746683	0.816062	0.115111	brown	72.1747	0.0648604
FBgn0010314	CG3738	2L	1147	-0.158825	0.857691	-0.288305	0.529604	0.23135	0.95441	0.424672	0.37411	0.100305	0.876654	-0.324367	0.571804	0.295192	0.518749	0.490479	0.279002	0.195288	0.818107	0.681954	turquoise	17.4551	0.00375196
FBgn0010315	CG9096	X	2453	0.201556	0.54553	-0.398267	0.0545137	-0.0282421	0.993558	-0.0301626	0.914599	-0.246234	0.258222	-0.216071	0.410143	-0.629986	0.000703104	-0.476032	0.0112966	0.153954	0.661586	0.146872	green	690.195	0.551953
FBgn0010316	CG1772	2R	2530	0.20513	0.581335	0.0288591	0.909931	0.433912	0.173499	0.408273	0.0615193	0.340283	0.125796	-0.0679892	0.836834	0.232001	0.289727	0.569065	0.00417918	0.337063	0.215037	0.438456	blue	299.297	0.192259
FBgn0010317	CG10308	3L	1478	-0.514206	0.471634	0.060153	0.904555	0.0900308	0.993558	-0.0729518	0.90135	-0.156033	0.798872	-0.083081	0.904233	0.501407	0.260348	0.448204	0.338323	-0.0532032	0.963101	0.567567	brown	89.1063	0.0948193
FBgn0010323	CG2851	2L	2362	-0.325338	0.661794	0.301868	0.512739	0.223957	0.955792	-0.493508	0.28496	-0.19497	0.732815	0.298538	0.611134	0.133698	0.77308	0.354325	0.432691	0.220627	0.783367	0.546734	brown	211.958	0.324948
FBgn0010328	CG5965	3R	6161	0.193491	0.509357	-0.254881	0.169371	0.0745995	0.976893	0.178281	0.37619	0.102604	0.664523	-0.0756773	0.77256	-0.270092	0.12608	-0.0162882	0.941045	0.253803	0.28769	0.225929	black	295.49	0.343822
FBgn0010329	CG1543	X	3772	-0.714794	0.0877751	0.406916	0.219561	0.21806	0.917129	-0.274791	0.458998	-0.118243	0.795674	0.156548	0.736655	0.846919	0.00671039	0.814611	0.0084448	-0.0323077	0.968869	0.0653915	green	267.148	0.266049
FBgn0010333	CG2248	3L	1805	0.253784	0.34861	-0.183128	0.336601	0.304614	0.347573	0.261894	0.169229	0.212582	0.28192	-0.049312	0.861617	-0.175019	0.339916	0.263412	0.139733	0.43843	0.0237046	0.153528	black	256.54	0.389092
FBgn0010339	CG8340	2R	1304	0.270105	0.397719	-0.135448	0.569392	-0.0615002	0.987659	-1.26181	6.35e-12	-1.55522	1.21e-17	-0.293412	0.286346	-1.66736	6.53e-20	-1.88683	3.38e-25	-0.219464	0.519378	0.385085	turquoise	1834.59	0.880675
FBgn0010340	CG9852	3R	1200	0.348984	0.384407	-0.151354	0.61207	-0.0674873	0.993196	-0.27384	0.359174	-0.585996	0.0229598	-0.312156	0.37581	-0.774179	0.00177808	-1.00247	3.3e-05	-0.228289	0.621666	0.396535	turquoise	1233.93	0.586071
FBgn0010341	CG12530	X	2078	0.0949471	0.772482	-0.528829	0.00245507	-0.0412301	0.993196	0.517841	0.00141817	0.604314	0.000111427	0.0864727	0.731854	-0.105935	0.562961	0.468137	0.00339781	0.574071	0.000887286	0.0582687	blue	746.651	0.551474
FBgn0010342	CG1825	2R	1814	0.0242516	0.952525	-0.314855	0.0880887	-0.10079	0.951143	0.563589	0.000705645	0.570272	0.000485621	0.00668278	0.984067	0.224482	0.221995	0.44523	0.00887134	0.220748	0.392476	0.440268	blue	1047.86	0.74189
FBgn0010348	CG8385	3L	1549	0.17503	0.565202	-0.369686	0.047856	-0.135246	0.892977	-0.284229	0.133585	-0.450596	0.00785645	-0.166367	0.492015	-0.828945	2.84e-07	-0.760872	1.76e-06	0.0680729	0.863888	0.148596	yellow	1355.41	0.873921
FBgn0010350	CG7962	3L	2609	0.225964	0.464669	-0.423684	0.0322549	-0.277154	0.518145	0.243739	0.24473	0.0279968	0.926212	-0.215742	0.389529	-0.405909	0.0297609	-0.475121	0.00801195	-0.0692125	0.871818	0.0800723	green	628.869	0.654576
FBgn0010352	CG11661	3L	4384	0.43067	0.210755	0.429151	0.0951489	0.143409	0.948344	-0.895805	7.12e-05	-1.68798	2.43e-15	-0.792173	0.00204123	-0.897323	7.07e-05	-1.97524	1e-20	-1.07792	4.22e-06	0.663267	turquoise	1655.34	0.847805
FBgn0010355	CG17603	3R	6873	0.135904	0.634045	-0.333687	0.0485184	-0.0851472	0.958842	0.165293	0.373113	0.0375037	0.880206	-0.127789	0.567711	-0.304298	0.0594425	-0.183547	0.281797	0.120751	0.678123	0.175404	brown	511.263	0.457404
FBgn0010356	CG7704	2R	2362	0.0942193	0.81446	-0.0681648	0.770946	-0.0150141	0.995104	0.216769	0.347402	0.284282	0.188697	0.0675133	0.827804	0.054385	0.810696	0.175049	0.426438	0.120664	0.754383	0.857282	blue	109.79	0.0760194
FBgn0010357	CG18211	2R	1071	-0.14371	0.931042	0.51926	0.546691	0.222947	0.985605	-0.102295	0.925394	-1.22043	0.127129	-1.11814	0.254842	0.560675	0.488479	-0.853775	0.291165	-1.41445	0.134643	0.859266	blue	32.6519	0.0159862
FBgn0010358	CG12351	2R	810	0.842501	0.50572	1.13255	0.159032	0.0517938	0.995104	-0.659742	0.462564	-1.11161	0.166497	-0.451866	0.67961	-0.369695	0.651848	-1.90232	0.00762655	-1.53262	0.0888885	0.740891	turquoise	55.9462	0.0145005
FBgn0010379	CG4006	3R	4869	0.0395995	0.920029	-0.704184	8.3e-05	-0.249224	0.572978	0.998214	7.64e-10	0.916419	1.3e-08	-0.0817948	0.763047	0.25443	0.169717	0.627596	0.000153266	0.373165	0.0828177	0.0370906	blue	1069.5	0.787429
FBgn0010380	CG12532	X	3228	-0.00664007	0.987067	-0.342789	0.0342027	0.115852	0.894135	0.0905399	0.641892	0.0758128	0.724795	-0.0147271	0.956581	-0.245609	0.11574	0.198305	0.214052	0.443913	0.00630498	0.148441	black	228	0.372843
FBgn0010382	CG3938	2L	3946	-0.269084	0.433369	-0.188333	0.41587	-0.136381	0.936976	-0.118613	0.654326	-0.270805	0.245717	-0.152192	0.611861	-0.0378623	0.879046	-0.138103	0.576941	-0.10024	0.821352	0.913889	blue	54.2809	0.0163813
FBgn0010383	CG6816	X	3049	-0.152971	0.808287	0.44458	0.18979	-0.260723	0.876136	-0.389206	0.277068	0.0140768	0.980273	0.403283	0.336083	0.208345	0.5408	-0.0936755	0.814986	-0.30202	0.561079	0.295383	brown	177.368	0.29903
FBgn0010385	CG1385	2R	399	2.24501	4.79e-05	-0.397784	0.532733	-0.351705	0.93811	0.457708	0.508195	0.579336	0.387687	0.121628	0.894066	-2.18508	1.48e-05	-2.01738	5.06e-05	0.167706	0.903168	0.00315783	yellow	51.8991	0.0235205
FBgn0010387	CG8627	3L	420	0.602896	0.331819	0.564379	0.198874	0.139576	0.981523	-2.49757	7.4e-12	-3.42344	1.31e-21	-0.925863	0.0590685	-2.53609	3.73e-12	-3.88676	1.23e-27	-1.35067	0.00140284	0.714474	turquoise	1972.27	0.957698
FBgn0010388	CG10816	2R	754	0.998257	0.231457	-0.652593	0.284658	-0.523384	0.836378	2.09519	9.13e-05	1.70748	0.00155533	-0.387716	0.631371	0.444342	0.462153	0.185835	0.789946	-0.258507	0.828358	0.132522	blue	155.688	0.107492
FBgn0010389	CG7223	3R	3838	-0.608521	0.1238	-0.147779	0.672135	-0.154835	0.966387	-1.00326	0.000324997	-1.29641	1.7e-06	-0.293146	0.482013	-0.54252	0.0743034	-0.842722	0.00349697	-0.300203	0.547389	0.51225	turquoise	549.221	0.229185
FBgn0010391	CG2522	X	2056	0.216342	0.533924	0.135002	0.561812	0.163174	0.886553	-1.50967	6.38e-17	-2.16414	5.89e-34	-0.654468	0.00294365	-1.59101	1.65e-18	-2.21731	1.17e-35	-0.626296	0.00367593	0.96411	turquoise	1989.15	0.964418
FBgn0010395	CG1762	2L	3340	-0.0630934	0.910036	0.0791625	0.80443	-0.00788421	0.997597	-0.423864	0.134555	-0.871636	0.000572105	-0.447773	0.201484	-0.281608	0.310209	-0.816427	0.0016615	-0.534819	0.115693	0.93479	turquoise	762.204	0.352402
FBgn0010397	CG10119	2R	2450	-0.00393914	0.995463	-0.289577	0.166905	0.235779	0.72364	-0.121898	0.62024	-1.76986	3.81e-24	-1.64797	2.18e-19	-0.407536	0.0370753	-1.53015	2.67e-18	-1.12261	2.38e-09	0.239467	turquoise	728.166	0.39819
FBgn0010398	CG6098	2L	1874	0.345548	0.437217	0.157933	0.598229	0.24127	0.841031	0.27701	0.380701	0.346988	0.24996	0.069978	0.871229	0.0893951	0.765064	0.24271	0.406652	0.153315	0.763746	0.89272	blue	64.0787	0.0295694
FBgn0010399	CG2902	3R	4170	-0.512903	0.303824	0.53013	0.130179	0.0299172	0.994668	-0.617232	0.070247	-0.252385	0.543282	0.364847	0.410955	0.425801	0.210515	0.290435	0.424815	-0.135366	0.849635	0.135876	brown	398.494	0.723917
FBgn0010401	CG3250	3R	604	-0.00389059	0.998935	0.502329	0.26073	-0.0548568	0.994552	-0.135659	0.811504	0.155053	0.801928	0.290712	0.629746	0.37056	0.401998	0.104087	0.845653	-0.266474	0.733188	0.619307	green	165.196	0.136866
FBgn0010406	CG8194	3L	1663	0.114075	0.728748	-0.11952	0.546691	-0.160693	0.850229	-0.131856	0.537101	-0.483904	0.00402376	-0.352048	0.10379	-0.365451	0.0371071	-0.758672	3.13e-06	-0.393221	0.0626939	0.543368	turquoise	1260.54	0.627547
FBgn0010407	CG4926	2L	2271	0.169806	0.812729	0.0137549	0.975907	0.0316777	0.994668	0.285819	0.502202	0.279428	0.532074	-0.00639118	0.99161	0.129767	0.741328	0.141299	0.739755	0.0115316	0.989243	0.949093	yellow	65.2387	0.0368823
FBgn0010408	CG3395	3L	917	0.140546	0.687795	-0.30833	0.131563	-0.1364	0.913137	-0.260364	0.22013	-0.524486	0.00385827	-0.264122	0.288592	-0.709241	7.28e-05	-0.801432	3.43e-06	-0.0921911	0.815122	0.303911	yellow	1532.23	0.98058
FBgn0010409	CG6510	2R	635	0.178612	0.592831	-0.203439	0.326848	-0.00376332	0.997597	-0.297128	0.14907	-0.535459	0.00300191	-0.238331	0.345216	-0.679179	0.00014863	-0.717834	3.52e-05	-0.0386551	0.936984	0.419851	yellow	1560.87	0.911488
FBgn0010411	CG8900	2R	606	0.210724	0.53807	-0.290297	0.173615	-0.0136014	0.995104	-0.229938	0.310808	-0.551241	0.00350126	-0.321302	0.204536	-0.73096	8.81e-05	-0.775566	1.77e-05	-0.0446064	0.928762	0.2634	yellow	1557.29	0.964224
FBgn0010412	CG4464	X	949	0.134443	0.704363	-0.258768	0.210214	-0.0183971	0.994668	-0.231989	0.28496	-0.532197	0.00348549	-0.300208	0.221663	-0.6252	0.000603778	-0.685037	9.73e-05	-0.0598369	0.894203	0.40027	yellow	1546.8	0.97106
FBgn0010414	CG4545	2R	3725	-0.455228	0.408971	0.551982	0.125454	-0.0453174	0.99424	-0.368068	0.348355	0.0187303	0.974058	0.386798	0.395197	0.639142	0.0640141	0.428641	0.238854	-0.210501	0.743163	0.168016	brown	278.931	0.447938
FBgn0010415	CG10497	2R	3982	-0.181227	0.578441	-0.465852	0.017688	0.113022	0.945548	0.555628	0.00203087	0.314858	0.1066	-0.240771	0.33023	0.271003	0.158638	0.609107	0.000438279	0.338104	0.151558	0.150628	blue	721.369	0.543242
FBgn0010416	CG9984	X	2297	0.257263	0.373359	-0.186007	0.352679	0.0729479	0.976893	0.0991157	0.673038	-0.129374	0.591803	-0.22849	0.347148	-0.344154	0.0623253	-0.313689	0.0894759	0.0304655	0.94948	0.287461	brown	721.593	0.73012
FBgn0010417	CG32211	3L	2056	0.174269	0.559879	-0.277181	0.116847	-0.0623236	0.976893	0.81178	1.3e-07	0.873838	7.3e-09	0.0620582	0.807146	0.36033	0.0338687	0.637246	4.09e-05	0.276916	0.20204	0.230851	blue	1302.48	0.882861
FBgn0010421	CG6538	3R	1118	-0.0264599	0.957063	-0.409041	0.0732514	-0.158047	0.90674	0.00392999	0.989565	-0.0723206	0.821786	-0.0762506	0.818636	-0.378651	0.0848999	-0.203908	0.389395	0.174743	0.649693	0.490956	green	393.191	0.461493
FBgn0010422	CG3710	2L	1773	0.0771588	0.834705	-0.260524	0.180707	0.161055	0.849851	0.0629601	0.795762	-0.0378792	0.895889	-0.100839	0.703966	-0.274723	0.142345	0.0460175	0.839203	0.32074	0.167487	0.281455	red	208.165	0.254098
FBgn0010423	CG9073	2R	791	0.262495	0.751487	1.152	0.0283153	-0.0200085	0.997597	-1.90901	2.39e-05	-1.04228	0.0204649	0.866727	0.176581	-1.0195	0.0217281	-1.32478	0.00232207	-0.305281	0.735067	0.250043	blue	751.732	0.549792
FBgn0010424	CG7930	3L	1059	0.0848978	0.899919	0.308263	0.371347	-0.0649467	0.993558	-0.0698537	0.874675	-0.775049	0.0137883	-0.705196	0.068783	0.153511	0.657164	-0.924894	0.00268242	-1.07841	0.00118138	0.74033	turquoise	255.096	0.134359
FBgn0010425	CG18681	2R	830	-1.83215	0.029731	0.3521	0.665666	0.376026	0.958778	-1.63286	0.0200673	-2.12809	0.00126274	-0.495234	0.62413	0.551396	0.461378	0.0800885	0.92845	-0.471308	0.721335	0.104975	grey	17.2969	0.0692266
FBgn0010431	CG18543	3L	1092	0.0287238	0.982946	-0.0929936	0.878357	-0.269424	0.959326	0.42211	0.487613	0.223401	0.75858	-0.198709	0.794862	0.300392	0.58578	-0.0747465	0.908895	-0.375139	0.68582	0.92483	grey	12.0794	0.0518048
FBgn0010433	CG7508	3R	1223	-0.0523713	0.947105	1.07529	0.00257921	0.295104	0.8531	-0.384456	0.357291	0.2541	0.574192	0.638556	0.149865	0.743207	0.0313885	0.601575	0.0892941	-0.141632	0.842763	0.118715	red	332.561	0.459432
FBgn0010434	CG11949	2R	5899	0.155735	0.708007	-0.270635	0.267125	-0.459695	0.205049	-0.381061	0.111788	-1.08491	9.15e-08	-0.703849	0.00375733	-0.80743	0.000137312	-1.70034	1.26e-17	-0.89291	6.97e-05	0.2053	turquoise	1395.63	0.690797
FBgn0010435	CG2727	2R	2694	0.295342	0.336736	-0.112953	0.598143	0.232424	0.67322	1.67815	9.61e-23	1.81907	5.89e-27	0.140921	0.597397	1.26985	3.29e-13	1.75615	2.56e-25	0.486298	0.0187726	0.325766	blue	1635.76	0.811139
FBgn0010438	CG4337	3R	575	0.140272	0.83449	-0.206173	0.6133	0.117449	0.981754	-1.12823	0.000496478	-1.47854	3.24e-06	-0.35031	0.479256	-1.47467	4.07e-06	-1.50136	2.27e-06	-0.0266876	0.97929	0.762425	turquoise	1403.77	0.674241
FBgn0010441	CG5974	3R	1931	0.0300294	0.947462	-0.852547	1.9e-05	-0.17999	0.846435	1.35151	9.75e-14	1.32967	1.45e-13	-0.0218461	0.949804	0.468936	0.0211768	1.11965	8.25e-10	0.650711	0.00187998	0.0197855	blue	1350.85	0.921662
FBgn0010452	CG11280	3L	3365	-0.454446	0.344633	0.700704	0.0249544	-0.328203	0.749974	-0.324644	0.354613	0.317105	0.35669	0.641749	0.073624	0.830507	0.00518132	0.443349	0.170305	-0.387158	0.370195	0.0329666	brown	396.051	0.377795
FBgn0010453	CG4698	2L	3367	0.103442	0.844018	-0.0808312	0.779366	0.152472	0.936976	0.640722	0.0092459	0.873048	0.000148779	0.232326	0.48622	0.456449	0.0731837	0.922077	5.93e-05	0.465629	0.12024	0.794742	blue	1039.1	0.454585
FBgn0010470	CG9847	2R	1350	-0.211172	0.531826	-0.700093	0.000444618	-0.162286	0.874455	0.102501	0.687491	-0.216534	0.343262	-0.319035	0.20318	-0.386419	0.0510526	-0.167648	0.436814	0.218771	0.474598	0.161603	red	509.549	0.818407
FBgn0010473	CG15427	2L	7798	-0.329541	0.345864	0.232191	0.323455	-0.105997	0.968164	0.2601	0.296431	0.574255	0.0059712	0.314155	0.260461	0.821832	8.54e-05	0.797799	0.000107447	-0.0240334	0.966913	0.25177	yellow	1225.49	0.635191
FBgn0010482	CG9432	2R	6271	-1.56514	2.4e-14	-0.109843	0.673196	0.172803	0.892977	-1.47483	1.18e-13	-1.69153	6.5e-18	-0.216706	0.484016	-0.0195298	0.942573	0.0464106	0.869666	0.0659404	0.902915	2.55e-08	turquoise	140.783	0.0478209
FBgn0010488	CG3845	2R	5618	0.119706	0.718577	-0.648132	0.000290309	0.0505824	0.987659	1.52971	1.32e-22	1.03095	6.62e-11	-0.498766	0.0113582	0.761873	3.5e-06	0.961821	1.18e-09	0.199948	0.464693	0.0114019	blue	1095.69	0.760713
FBgn0010497	CG5304	2L	2426	-1.18949	0.00796284	-0.211612	0.640099	-0.322466	0.874455	0.906973	0.0219114	4.14869	6.54e-34	3.24171	1.75e-19	1.88485	2.13e-07	5.01571	1.27e-48	3.13086	1.62e-18	0.212968	turquoise	1174.42	0.572169
FBgn0010501	CG5370	2R	1749	-0.12477	0.818322	-0.12678	0.661343	-0.314179	0.652776	0.613607	0.0167979	1.0565	4.89e-06	0.442893	0.147983	0.611598	0.0196115	0.867091	0.000411445	0.255494	0.5248	0.84903	blue	1122.76	0.546682
FBgn0010504	CG11546	2R	2078	0.187343	0.696129	-0.349796	0.213364	-0.595933	0.0876953	0.0528772	0.884347	0.960166	3.72e-05	0.907289	0.000484641	-0.484262	0.0678436	0.17689	0.545352	0.661152	0.0221547	0.148728	turquoise	72.2417	0.0322562
FBgn0010516	CG8996	2R	1579	0.241793	0.443155	-0.296485	0.154187	-0.307506	0.444862	-0.458357	0.0178094	-0.840295	1.72e-06	-0.381937	0.108056	-0.996635	1.56e-08	-1.38959	3.39e-16	-0.392959	0.0936007	0.127259	turquoise	1720.6	0.825293
FBgn0010520	CG4539	2L	758	0.133172	0.815644	-0.226397	0.509069	0.168045	0.95725	-0.566038	0.0623293	-0.743123	0.0097524	-0.177085	0.691728	-0.925606	0.00118365	-0.70825	0.013783	0.217356	0.700332	0.632829	turquoise	534.693	0.247576
FBgn0010531	CG17753	2R	959	0.1851	0.57738	-0.248014	0.232787	-0.234392	0.702179	-0.143127	0.541616	-0.332359	0.095414	-0.189232	0.475604	-0.576241	0.00184091	-0.751851	2.55e-05	-0.17561	0.597841	0.254412	yellow	1286.54	0.829925
FBgn0010548	CG11140	2R	2923	-0.446899	0.0107543	-0.909249	3.47e-10	-0.469326	0.00915617	-0.268838	0.0977774	-0.418111	0.00427073	-0.149273	0.479205	-0.731187	2.21e-07	-0.440538	0.00230505	0.290649	0.128037	0.108513	greenyellow	390.133	0.877343
FBgn0010549	CG8799	2R	4499	0.288001	0.546417	0.76281	0.00768852	0.177012	0.93639	-0.262281	0.429233	0.01433	0.976841	0.276611	0.471396	0.212527	0.462538	-0.0966588	0.772559	-0.309186	0.460332	0.339103	red	277.008	0.544576
FBgn0010551	CG15081	2R	1614	0.35121	0.284254	-0.197457	0.42047	-0.158686	0.915998	-1.0454	2.02e-07	-1.51868	6.64e-15	-0.473273	0.0769374	-1.59407	5.95e-16	-2.02857	9.13e-26	-0.434502	0.11174	0.206676	turquoise	1943.32	0.961983
FBgn0010583	CG3727	2L	3735	0.128256	0.763443	-0.633687	0.00551091	0.0721399	0.981632	1.30262	5.14e-11	0.458608	0.0377194	-0.844012	0.000159517	0.540677	0.0129145	0.402491	0.0685224	-0.138185	0.743686	0.0598659	blue	289.184	0.194883
FBgn0010590	CG8392	2R	852	0.292824	0.246063	-0.362958	0.0472282	-0.00538564	0.997597	0.413178	0.0164773	0.540355	0.000827848	0.127177	0.604385	-0.242604	0.172459	0.242145	0.174007	0.484749	0.00880741	0.0646917	blue	382.085	0.255333
FBgn0010591	CG8946	2R	2077	0.265535	0.345355	-0.159072	0.434562	0.327322	0.336672	-0.598934	0.000548946	-1.12783	4.47e-12	-0.5289	0.00943139	-1.02354	6.43e-10	-1.06605	5.92e-11	-0.0425061	0.926498	0.186039	turquoise	1510.53	0.771263
FBgn0010602	CG3018	2L	1363	0.276677	0.236536	-0.380306	0.0260985	0.0863099	0.958842	-0.0546628	0.801968	-0.233184	0.182963	-0.178521	0.414023	-0.711646	1.93e-06	-0.423551	0.00588545	0.288095	0.163847	0.0362787	green	787.582	0.683438
FBgn0010607	CG8886	2L	1089	0.594587	0.138719	0.153536	0.653399	0.00253025	0.998638	0.0360301	0.932708	0.285484	0.42619	0.249454	0.545357	-0.405021	0.178761	-0.306573	0.333428	0.098448	0.885812	0.398025	grey	51.1475	0.254883
FBgn0010611	CG4311	2R	2570	0.187738	0.584509	0.08781	0.70479	0.297015	0.513404	-0.456574	0.0216802	-0.560966	0.00293818	-0.104391	0.726295	-0.556502	0.00363282	-0.451688	0.0185794	0.104814	0.794166	0.781006	turquoise	735.009	0.35406
FBgn0010612	CG6105	2L	733	0.216733	0.647895	-0.0517379	0.874715	-0.089813	0.981378	-0.983283	7.01e-05	-1.52915	9.02e-11	-0.545864	0.0908779	-1.25175	2.42e-07	-1.83569	3.91e-15	-0.583939	0.0610318	0.702723	turquoise	1846	0.93031
FBgn0010620	CG10939	2R	1717	0.240732	0.609007	0.289213	0.35822	-0.191625	0.929279	-1.10858	1.89e-05	-0.796606	0.0022464	0.311975	0.422816	-1.0601	3.65e-05	-1.22896	1.34e-06	-0.168863	0.763939	0.474053	turquoise	972.648	0.394725
FBgn0010621	CG8439	2R	1948	0.243378	0.458757	-0.67159	0.00125733	-0.493108	0.0764446	-0.647656	0.000683981	-0.7202	0.000103428	-0.0725442	0.817997	-1.56262	4.54e-18	-1.45669	3.2e-16	0.105939	0.799344	0.010636	yellow	1076.6	0.64658
FBgn0010622	CG9893	2R	1174	0.287087	0.312165	-0.131702	0.529293	0.142963	0.892977	0.108088	0.648082	0.0370856	0.900051	-0.0710028	0.803638	-0.310701	0.101155	-0.107038	0.618466	0.203662	0.485765	0.329237	brown	102.612	0.0965582
FBgn0010638	CG10130	2R	792	0.0207987	0.97572	-0.123293	0.709315	-0.154374	0.95725	-1.72827	9.79e-12	-2.56348	3.89e-25	-0.835207	0.00742941	-1.87237	1.71e-13	-2.73865	1.61e-28	-0.866288	0.00369007	0.904525	turquoise	1928.03	0.960227
FBgn0010651	CG15095	2R	2999	-0.504606	0.0719132	-0.52921	0.0215295	-0.0215146	0.994668	0.688617	0.000986809	1.42625	1.69e-13	0.73763	0.00129644	0.664013	0.00164724	1.90934	2.07e-23	1.24533	1.28e-09	0.24132	blue	1169.19	0.513768
FBgn0010660	CG3820	2R	5334	0.121213	0.691903	-0.329132	0.0617593	-0.0538598	0.981652	0.213673	0.250381	0.13591	0.517182	-0.0777634	0.756165	-0.236672	0.167334	-0.0391631	0.850084	0.197509	0.434771	0.215736	black	216.305	0.350313
FBgn0010741	CG6302	3L	993	0.161213	0.626295	-0.0302676	0.89976	-0.146027	0.905573	-0.892064	3.11e-07	-0.897151	2e-07	-0.00508695	0.988919	-1.08354	3.79e-10	-1.20439	2.46e-12	-0.120846	0.752477	0.566029	turquoise	1691.01	0.8122
FBgn0010747	CG4659	3L	2015	0.199985	0.531892	-0.117732	0.580783	0.0463873	0.993196	-0.757737	1.22e-05	-1.21923	1.88e-13	-0.461491	0.0344985	-1.07545	2.07e-10	-1.37283	7.83e-17	-0.297372	0.235293	0.535772	turquoise	1954.47	0.980682
FBgn0010750	CG2503	3R	2040	0.244112	0.404264	-0.0095727	0.96853	-0.0965574	0.966504	-0.366524	0.0551204	-0.668833	0.00011424	-0.302309	0.210838	-0.620209	0.000404048	-1.0095	2.65e-09	-0.389294	0.0927417	0.460051	turquoise	1592.78	0.808586
FBgn0010762	CG32067	3L	5110	-0.179101	0.484257	-0.261953	0.103788	0.154781	0.797062	0.2152	0.196827	-0.178831	0.304978	-0.394031	0.0226397	0.132349	0.413836	0.155051	0.350945	0.0227026	0.956459	0.184874	tan	56.9422	0.191954
FBgn0010768	CG5557	3R	3258	-0.193393	0.66426	0.158927	0.562158	-0.0113597	0.997597	-0.194389	0.509963	0.0165491	0.967881	0.210938	0.529501	0.157931	0.551139	0.198583	0.4688	0.0406512	0.948524	0.632067	brown	41.795	0.0449355
FBgn0010770	CG5786	3R	1477	-0.0330777	0.948079	0.24306	0.372741	-0.0179096	0.995104	-1.02855	3.33e-06	-1.03721	2.28e-06	-0.00866037	0.985807	-0.752415	0.000973711	-1.02205	5.4e-06	-0.26963	0.499722	0.7017	blue	1333.49	0.618668
FBgn0010772	CG2179	3R	3307	0.0507182	0.887662	-0.477587	0.00642779	-0.117165	0.920693	0.563817	0.000425965	0.381734	0.0220971	-0.182082	0.422004	0.035512	0.856747	0.213851	0.234325	0.178339	0.509861	0.136237	blue	577.705	0.388208
FBgn0010774	CG1101	3R	1328	0.259867	0.313905	-0.296975	0.100723	0.0924393	0.95725	0.0282317	0.9086	-0.0830096	0.72914	-0.111241	0.650169	-0.52861	0.00113414	-0.250437	0.150369	0.278173	0.213347	0.110985	brown	608.929	0.505198
FBgn0010786	CG9165	3L	2556	0.442241	0.116782	-0.717342	0.000877261	0.0828597	0.976893	0.519103	0.0132286	-0.0530388	0.870245	-0.572141	0.0158292	-0.640481	0.00162578	-0.41242	0.0488168	0.22806	0.494612	0.00146741	green	117.22	0.105483
FBgn0010803	CG9735	3R	1683	0.292484	0.431881	-0.358852	0.15748	-0.110252	0.976591	-0.767353	0.000496565	-0.821384	0.000137663	-0.0540309	0.888632	-1.41869	1.79e-11	-1.22412	4.9e-09	0.194569	0.640524	0.197889	turquoise	1059.62	0.483948
FBgn0010808	CG1715	3R	940	0.237094	0.432074	-0.205178	0.315905	-0.186067	0.80924	-0.295109	0.14421	-0.516352	0.00387874	-0.221243	0.379639	-0.737381	2.48e-05	-0.939513	2.78e-08	-0.202133	0.500198	0.229761	yellow	1624.87	0.915788
FBgn0010812	CG2708	3R	3987	0.270664	0.379774	-0.411339	0.0443714	-0.0794566	0.976893	0.474712	0.0134645	0.372115	0.058372	-0.102597	0.719516	-0.207291	0.308011	0.0219945	0.928905	0.229285	0.437279	0.0927635	black	147.552	0.257625
FBgn0010825	CG6964	3L	8713	-0.193163	0.396597	-0.529795	0.000191605	-0.0848164	0.945678	0.478377	0.000340582	0.399679	0.00293582	-0.0786978	0.703055	0.141745	0.344942	0.508025	0.000108544	0.36628	0.019185	0.120903	blue	821.585	0.559107
FBgn0010830	CG11238	3L	2469	-0.0372458	0.916612	-0.0736829	0.695234	0.034223	0.993558	-0.0633818	0.769926	-0.285383	0.0907978	-0.222002	0.298256	-0.099819	0.571631	-0.213915	0.218657	-0.114096	0.708601	0.902953	turquoise	482.834	0.24642
FBgn0010877	CG7129	3R	3277	0.223319	0.47964	-0.434109	0.0269474	0.260883	0.564719	1.58615	8.98e-22	1.50356	6.63e-20	-0.0825871	0.768953	0.928721	6.43e-08	1.54113	6.45e-21	0.612406	0.00133833	0.0356586	blue	1570.01	0.874268
FBgn0010894	CG10624	3L	2065	-0.166069	0.661236	-0.46694	0.0270213	-0.0891026	0.976591	0.420495	0.0401317	0.506788	0.00878985	0.0862934	0.772113	0.119624	0.596899	0.583755	0.00268491	0.46413	0.0460882	0.42513	blue	767.768	0.541542
FBgn0010905	CG16757	3L	10136	-0.672629	0.00156158	-0.958415	5.46e-07	-0.460387	0.095935	1.12749	2.36e-10	0.195423	0.409393	-0.932067	1.24e-06	0.841704	4.47e-06	0.407666	0.0361471	-0.434039	0.0612101	0.2634	tan	213.246	0.924028
FBgn0010909	CG16973	3L	6418	0.39251	0.0426465	-0.296521	0.07416	0.28282	0.30676	1.17353	3.07e-17	1.46965	5.62e-27	0.296129	0.12522	0.484495	0.00124539	1.35997	2.39e-23	0.875471	2.18e-09	0.0127555	blue	1432.46	0.765221
FBgn0010926	CG5824	3R	4315	0.0273563	0.944513	-0.694654	6.39e-05	-0.308172	0.365724	0.720531	8.47e-06	-0.137478	0.545851	-0.858009	4.48e-07	-0.0014795	0.994468	-0.473007	0.00566375	-0.471527	0.0162976	0.0412864	grey	160.75	0.421161
FBgn0011016	CG5474	3L	950	-0.0837773	0.879989	-0.14303	0.646139	-0.208814	0.892713	-1.74789	3.84e-13	-2.64742	2.03e-29	-0.899531	0.00157871	-1.80714	7.75e-14	-2.77246	3.79e-32	-0.965315	0.000391098	0.952412	turquoise	1917.1	0.944254
FBgn0011020	CG10061	3R	2802	-0.542443	0.142438	0.202136	0.479411	0.133592	0.965625	-0.0787096	0.820358	-0.193473	0.56809	-0.114763	0.771889	0.665869	0.0119516	0.482563	0.0803273	-0.183307	0.698103	0.151781	green	194.068	0.201043
FBgn0011202	CG1768	2L	5260	0.0793566	0.85271	-0.085782	0.723173	0.117099	0.951605	0.302443	0.184707	0.956437	3.11e-07	0.653994	0.00311283	0.137304	0.539347	0.994179	9.15e-08	0.856875	2.31e-05	0.782814	blue	545.477	0.295863
FBgn0011204	CG12086	3L	2801	-0.143098	0.798414	0.271189	0.392996	0.188288	0.93639	-1.77492	4.56e-12	-2.6679	5.05e-26	-0.892978	0.00482583	-1.36064	2.03e-07	-2.33652	3.53e-20	-0.975879	0.0010798	0.598816	turquoise	1748.94	0.855451
FBgn0011205	CG5725	3L	2386	0.0046587	0.993731	-0.602954	0.00221754	-0.11779	0.942235	-0.109892	0.652694	-0.557177	0.00204172	-0.447284	0.0465972	-0.717505	6.28e-05	-0.679626	0.000109713	0.0378792	0.937849	0.111995	yellow	933.315	0.660791
FBgn0011206	CG4760	3L	6538	-1.37789	1.82e-12	-0.0314176	0.902261	-0.381233	0.320677	-0.916037	8.05e-07	-0.797715	1.61e-05	0.118322	0.697333	0.430435	0.0478669	0.198942	0.409714	-0.231494	0.48881	4.27e-05	pink	78.0453	0.270208
FBgn0011207	CG3959	2L	2045	0.23477	0.439333	-0.161862	0.441508	0.0830208	0.976893	-0.43947	0.0194353	-0.646013	0.000222866	-0.206543	0.420521	-0.836101	1.45e-06	-0.797762	3.22e-06	0.0383391	0.937623	0.38113	turquoise	1209.11	0.589742
FBgn0011211	CG3612	2R	2252	0.140854	0.763467	0.0781506	0.788087	-0.0623476	0.991859	-1.45641	3.24e-11	-2.01825	3.88e-21	-0.561835	0.0515249	-1.51912	5.01e-12	-2.22145	1.83e-25	-0.702334	0.00696224	0.849569	turquoise	1995.26	0.979304
FBgn0011217	CG7425	3R	2084	0.177289	0.583407	-0.508906	0.00841367	0.00413854	0.997597	0.436797	0.0183744	0.646386	0.000159334	0.209589	0.400032	-0.249398	0.191791	0.473236	0.00726634	0.722634	7.92e-05	0.0596692	blue	500.777	0.350936
FBgn0011224	CG31000	3R	7770	2.5021	4.22e-50	2.27333	1.01e-41	2.55066	1.59e-52	0.326739	0.119196	0.251746	0.251063	-0.0749929	0.802657	0.0979677	0.627522	0.300301	0.109757	0.202334	0.484601	0.585933	pink	181.451	1
FBgn0011225	CG5695	3R	5025	0.58112	0.0874455	0.775496	0.00478714	0.251728	0.829979	-1.67457	1.46e-12	-2.40122	4.63e-25	-0.726652	0.0155702	-1.4802	5.16e-10	-2.73061	2.99e-32	-1.25042	1.04e-06	0.431762	turquoise	1773.07	0.846487
FBgn0011227	CG8764	2R	331	0.367816	0.223991	-0.142889	0.569002	-0.0611364	0.990448	-1.16289	2.29e-09	-1.6542	9.99e-18	-0.491314	0.0672308	-1.6736	3.03e-18	-2.08316	3.77e-27	-0.409561	0.153452	0.257043	turquoise	1856.78	0.911733
FBgn0011230	CG14472	2L	16216	0.0937604	0.796606	-0.295784	0.13464	0.0347706	0.993558	0.325732	0.0945558	0.108923	0.666041	-0.216809	0.379319	-0.0638128	0.757412	0.0499335	0.826138	0.113746	0.749983	0.33286	black	445.857	0.828178
FBgn0011232	CG3766	2L	3558	-0.168544	0.580784	-0.0372808	0.862296	0.0945069	0.958982	-0.303093	0.0999264	-0.469144	0.00512645	-0.166051	0.494286	-0.17183	0.352575	-0.206093	0.275072	-0.0342631	0.940127	0.617249	turquoise	534.813	0.262953
FBgn0011236	CG5575	2R	3070	-0.507619	0.22981	0.391008	0.202407	0.114434	0.976893	-0.429943	0.166909	-0.0342204	0.942303	0.395723	0.288894	0.468684	0.115248	0.587833	0.0421621	0.119149	0.846008	0.13502	brown	153.473	0.171275
FBgn0011239	CG31733	2L	1489	-0.143627	0.876447	0.125192	0.802925	0.116307	0.990332	0.142239	0.805569	0.0105411	0.988959	-0.131698	0.846845	0.411058	0.371411	0.270475	0.596201	-0.140584	0.886874	0.893198	green	66.7717	0.069646
FBgn0011244	CG2830	2L	2203	-0.289989	0.709644	0.727826	0.0989832	0.590387	0.55521	-0.508377	0.282591	-0.332716	0.529779	0.175661	0.786051	0.509438	0.236895	0.547659	0.209339	0.0382218	0.972182	0.23641	green	204.329	0.219127
FBgn0011259	CG18405	2L	9751	0.858011	8e-06	1.14046	4.72e-11	0.797898	2.32e-05	0.190143	0.412188	0.475213	0.0119648	0.28507	0.250186	0.472591	0.00770542	0.415099	0.0195366	-0.0574925	0.88995	0.434138	pink	218.462	0.719282
FBgn0011260	CG4700	2R	3580	-0.103697	0.831171	-0.248855	0.307454	-0.0863937	0.976893	0.797061	0.000229002	1.15146	1.9e-08	0.354398	0.208553	0.651902	0.00432891	1.16876	2.43e-08	0.51686	0.0448867	0.868584	blue	1312.39	0.715762
FBgn0011270	CG17645	3R	1085	-0.111665	0.90746	0.690224	0.153108	0.0805252	0.993558	-0.579455	0.255349	0.0529408	0.94313	0.632396	0.282984	0.222433	0.648473	0.24513	0.638132	0.0226971	0.983077	0.467005	brown	429.317	0.584055
FBgn0011272	CG4651	2L	1186	0.105859	0.789937	-0.312893	0.150666	-0.0531658	0.990448	-0.23508	0.309998	-0.548536	0.00456175	-0.313455	0.228288	-0.653832	0.000705056	-0.707561	0.000145408	-0.0537285	0.914016	0.394516	yellow	1491.16	0.98006
FBgn0011274	CG6794	2L	4306	0.243931	0.547875	-0.362154	0.149053	0.140506	0.945678	0.911516	2.96e-05	1.19604	1.26e-08	0.284528	0.359417	0.305432	0.207895	1.09262	2.18e-07	0.787188	0.000954234	0.20912	blue	1020.97	0.461894
FBgn0011276	CG2655	X	1428	-0.762585	0.291483	0.170602	0.755788	-0.331669	0.917129	-0.397595	0.480876	-0.0508384	0.948017	0.346757	0.602052	0.535592	0.28623	0.380078	0.482755	-0.155514	0.887541	0.429939	brown	166.642	0.325565
FBgn0011278	CG6545	3R	2277	-0.386233	0.621115	0.528192	0.258293	-0.570395	0.620259	-0.38222	0.464071	0.335044	0.538202	0.717263	0.191731	0.532206	0.240528	0.150882	0.780598	-0.381324	0.604191	0.21815	brown	281.896	0.537011
FBgn0011280	CG1668	X	1101	-0.431298	0.580784	0.395294	0.406317	0.0114276	0.997597	-0.271123	0.623044	-0.192009	0.758543	0.079114	0.915093	0.555469	0.226561	0.250717	0.633774	-0.304753	0.70239	0.463708	brown	173.37	0.248366
FBgn0011281	CG11421	3R	885	-0.574682	0.499925	0.42532	0.39958	-0.077669	0.993558	0.19564	0.75698	0.317081	0.61279	0.121441	0.872468	1.19564	0.0133798	0.814094	0.109996	-0.381548	0.635657	0.388804	yellow	387.963	0.236187
FBgn0011283	CG6641	2L	575	-1.1783	0.0827604	0.501163	0.350966	-0.272467	0.95441	-0.559813	0.320177	0.0383103	0.963688	0.598123	0.360222	1.11965	0.0329959	0.944145	0.0778645	-0.175508	0.874337	0.112813	brown	284.763	0.352347
FBgn0011284	CG11276	3L	1305	0.080002	0.83672	-0.331681	0.104685	-0.130358	0.925094	-0.300365	0.147949	-0.594028	0.00094782	-0.293663	0.233886	-0.712048	7.49e-05	-0.804388	3.58e-06	-0.0923402	0.815979	0.373852	yellow	1560.1	0.985979
FBgn0011286	CG10844	2R	16056	-0.411612	0.335165	0.789329	0.00538242	0.267879	0.808589	-0.170819	0.623741	0.119843	0.760592	0.290663	0.435687	1.03012	6.65e-05	0.799334	0.00207367	-0.230788	0.621666	0.026503	green	677.97	0.769508
FBgn0011289	CG5930	3R	1595	0.368864	0.0803114	-0.231801	0.183734	0.20845	0.643356	0.538601	0.000487396	0.61524	3.94e-05	0.0766384	0.754128	-0.0620641	0.732284	0.454826	0.00296306	0.51689	0.00207114	0.0624233	blue	574.138	0.41613
FBgn0011290	CG17358	3R	1234	0.198816	0.687601	-0.147964	0.625926	-0.000851203	0.999057	0.182367	0.581314	0.340409	0.248921	0.158042	0.680072	-0.164413	0.568946	0.140742	0.650192	0.305154	0.452468	0.686845	black	129.881	0.216959
FBgn0011291	CG4079	2L	777	-0.035857	0.952525	-0.488045	0.0748428	0.0452124	0.993558	0.359468	0.206278	0.174754	0.611837	-0.184713	0.612611	-0.0927207	0.755146	0.255824	0.372213	0.348544	0.357632	0.34986	black	198.321	0.337338
FBgn0011296	CG4533	2R	741	-0.134624	0.834034	0.800512	0.0171557	0.424321	0.654822	-0.767855	0.0166926	-0.912212	0.00316074	-0.144357	0.776601	0.167281	0.62634	-0.353267	0.310403	-0.520547	0.215971	0.173839	turquoise	219.112	0.0858067
FBgn0011297	CG4084	2R	1704	0.0131277	0.984987	-0.111367	0.724405	-0.302877	0.762869	-0.889496	0.00046849	-1.68264	3.18e-12	-0.793142	0.00872386	-1.01399	5.78e-05	-1.99864	1.76e-16	-0.984652	0.000437612	0.739422	turquoise	1674.25	0.851992
FBgn0011300	CG8224	2R	4839	-0.0320436	0.934327	-0.313683	0.0878331	0.0623068	0.979744	0.593228	0.000280499	0.555699	0.000594548	-0.0375292	0.895161	0.311589	0.0770965	0.65005	4.44e-05	0.338461	0.109051	0.33642	blue	1163.74	0.851453
FBgn0011305	CG5655	2L	1760	-0.187175	0.593162	-0.520244	0.0107519	-0.203902	0.786439	0.421351	0.0338094	0.150442	0.55244	-0.270909	0.285664	0.0882814	0.688104	0.133715	0.555923	0.0454337	0.926904	0.454719	black	305.988	0.557971
FBgn0011327	CG3431	3L	1394	0.168936	0.584593	-0.579875	0.00111369	-0.0781731	0.976591	0.788177	8.95e-07	0.63545	8.48e-05	-0.152726	0.526103	0.0393666	0.845723	0.388342	0.0232409	0.348975	0.100919	0.0272689	blue	762.48	0.577228
FBgn0011335	CG6801	3L	1513	0.0482342	0.938244	-0.539558	0.0562721	-0.265333	0.79746	0.576947	0.034406	0.687382	0.00766084	0.110435	0.779747	-0.0108454	0.975258	0.373815	0.192755	0.38466	0.310598	0.376225	blue	541.372	0.385482
FBgn0011336	CG7748	3R	2703	-0.0214008	0.970635	0.00303725	0.993523	-0.0900827	0.981346	-1.38381	2.87e-09	-2.42083	5.28e-27	-1.03703	6.58e-05	-1.35937	6.22e-09	-2.48952	1.63e-28	-1.13015	6.67e-06	0.969058	turquoise	1861.22	0.938982
FBgn0011361	CG9160	3L	740	0.468451	0.121186	-0.0398111	0.888102	-0.0829683	0.980021	-0.734652	0.00068313	-1.08695	1.31e-07	-0.352302	0.233015	-1.24291	1.64e-09	-1.63837	4.09e-16	-0.395459	0.183028	0.224837	turquoise	1867.17	0.929053
FBgn0011455	CG9762	3L	888	0.408552	0.0878009	0.0623035	0.780511	-0.00228366	0.997597	-0.820597	1.86e-06	-1.07149	1.79e-10	-0.250892	0.317947	-1.16685	3.82e-12	-1.48232	3.68e-19	-0.315479	0.208264	0.309777	turquoise	1872.19	0.926804
FBgn0011474	CG3307	3R	4183	-0.0206937	0.963199	-0.241578	0.231548	-0.0612419	0.981652	0.377014	0.0526582	0.385979	0.0410725	0.00896541	0.979729	0.156129	0.443551	0.345431	0.072383	0.189302	0.533749	0.709311	blue	643.922	0.484352
FBgn0011476	CG14865	3R	627	-0.077981	0.910036	-0.385132	0.285547	-0.116895	0.981346	-0.315073	0.4069	-0.505525	0.146867	-0.190452	0.694244	-0.622224	0.0651893	-0.544439	0.111645	0.0777852	0.927863	0.793046	green	569.45	0.424027
FBgn0011481	CG7187	3R	5521	0.212228	0.418063	-0.27962	0.103302	-0.148279	0.838424	0.345421	0.0359644	0.443956	0.0039298	0.0985351	0.673401	-0.146427	0.393176	0.0834493	0.659646	0.229877	0.310915	0.143155	black	271.654	0.303013
FBgn0011509	CG33162	3L	1135	0.178531	0.636197	-0.209666	0.380382	-0.025118	0.994668	-1.05415	6.39e-08	-1.5766	1.43e-16	-0.522446	0.0421166	-1.44235	7.6e-14	-1.78025	1.13e-20	-0.337898	0.260459	0.490436	turquoise	1943.98	0.964808
FBgn0011554	CG12386	2R	911	-1.96987	7.69e-06	-0.711242	0.121518	0.295113	0.927286	-0.657096	0.143896	-1.48439	0.000180224	-0.827296	0.122429	0.601533	0.201412	0.780591	0.0895289	0.179058	0.853223	0.0058966	pink	44.9388	0.100386
FBgn0011555	CG12385	2R	1047	-0.638457	0.41211	0.85425	0.0915622	0.482031	0.797317	-0.692279	0.18856	-0.470848	0.408591	0.221432	0.763923	0.800427	0.102813	0.64964	0.199877	-0.150787	0.88964	0.130874	green	46.047	0.0531947
FBgn0011556	CG12387	2R	947	-0.510607	0.555926	1.16289	0.0157118	0.148384	0.981652	-0.0491949	0.942077	0.524583	0.335579	0.573778	0.35906	1.6243	0.000398465	1.18357	0.0124976	-0.440731	0.54463	0.0910524	green	673.106	0.681676
FBgn0011566	CG13761	X	1762	-0.0315853	0.959502	-0.0927447	0.747921	0.432118	0.351163	0.74549	0.00249865	0.594996	0.0183587	-0.150494	0.679173	0.68433	0.00713821	1.0587	7.27e-06	0.374369	0.264158	0.330171	blue	821.888	0.42446
FBgn0011569	CG6577	3L	2953	-0.245221	0.797739	0.612805	0.219443	-0.246705	0.962324	-0.14081	0.825627	0.165808	0.813067	0.306618	0.652024	0.717215	0.139918	0.164324	0.782633	-0.552891	0.434756	0.385085	red	103.506	0.159666
FBgn0011570	CG17158	2L	1713	0.187662	0.478088	-0.52323	0.00111161	-0.0275624	0.993558	0.852235	2.31e-09	0.986259	1.63e-12	0.134024	0.537843	0.141343	0.397843	0.771035	5.18e-08	0.629691	4.8e-05	0.0165115	blue	1247.28	0.832616
FBgn0011573	CG12019	3L	1611	0.17937	0.527307	-0.432408	0.0122263	-0.0891326	0.95725	0.321149	0.0609651	0.337513	0.0410513	0.0163647	0.954998	-0.29063	0.0837967	0.0690105	0.726569	0.35964	0.0654493	0.0734908	black	372.891	0.691369
FBgn0011576	CG3466	X	2467	-0.0121865	0.981577	-0.373185	0.092967	-0.180592	0.864074	-0.156117	0.541616	-1.16106	5.35e-10	-1.00495	8.23e-07	-0.517116	0.0115605	-1.32947	9.94e-13	-0.812354	0.000105055	0.521767	turquoise	1013.97	0.513742
FBgn0011582	CG9652	3R	14565	-0.107878	0.828533	0.866674	0.000415227	0.0784786	0.981652	-0.336113	0.220834	0.214534	0.474897	0.550647	0.0588255	0.638439	0.00717209	0.400891	0.108398	-0.237548	0.538957	0.0328137	red	478.344	0.791019
FBgn0011584	CG4758	2L	2093	0.20162	0.546054	-0.126004	0.569669	-0.0290252	0.993558	-0.688489	0.000164143	-1.03924	2.45e-09	-0.350749	0.151467	-1.01611	9.42e-09	-1.26988	1.68e-13	-0.25377	0.37666	0.522815	turquoise	1910.96	0.952293
FBgn0011586	CG1871	X	1381	0.139429	0.687795	-0.459581	0.0189713	-0.128057	0.924811	0.572486	0.00140444	0.395186	0.0342573	-0.1773	0.48851	-0.0265236	0.904374	0.1277	0.54999	0.154224	0.63819	0.133959	black	546.019	0.926677
FBgn0011589	CG5076	2R	5336	0.356544	0.42315	0.923126	0.000831008	-0.0822496	0.984172	-0.230911	0.49907	0.269118	0.413518	0.500028	0.148294	0.335672	0.223267	-0.169675	0.590494	-0.505347	0.127474	0.0734908	red	236.415	0.508525
FBgn0011591	CG10580	3L	1959	-0.564529	0.0715939	-0.376175	0.0878703	-0.0139428	0.995104	1.13049	9.57e-09	1.29198	1.91e-11	0.161488	0.572023	1.31884	7.64e-10	1.84256	3.15e-19	0.52372	0.0232282	0.249179	blue	1560.58	0.719398
FBgn0011592	CG8581	2R	6320	-0.147171	0.695332	-0.532602	0.0111132	0.194729	0.81226	1.68264	3.42e-21	1.64072	1.84e-20	-0.0419178	0.900311	1.29721	1.22e-12	1.98262	2.54e-29	0.685414	0.000787065	0.0811644	blue	1699.52	0.906824
FBgn0011596	CG4568	3R	2391	0.44448	0.299117	-0.0827566	0.797658	-0.130985	0.971861	0.489643	0.0951632	0.609378	0.0258848	0.119735	0.768348	-0.0375933	0.906976	0.033913	0.922994	0.0715062	0.914425	0.331582	black	204.745	0.249049
FBgn0011603	CG15444	2L	3664	0.0325273	0.964066	0.910263	0.00404528	0.0367078	0.994668	-0.45951	0.176678	0.0274873	0.958596	0.486997	0.221182	0.418225	0.180425	0.0316678	0.936051	-0.386558	0.38519	0.118091	red	201.685	0.34336
FBgn0011604	CG8625	2R	3647	0.276163	0.301858	0.0920277	0.645653	-0.107062	0.943646	0.179846	0.380657	0.30135	0.0974435	0.121504	0.626504	-0.00428914	0.984154	-0.0818756	0.694317	-0.0775865	0.834647	0.363292	grey	22.1544	0.0987196
FBgn0011606	CG8590	X	4527	0.0833173	0.867721	-0.114852	0.663699	0.218392	0.819912	0.509281	0.0311665	0.450749	0.0570813	-0.0585324	0.873926	0.311112	0.201283	0.585824	0.00939653	0.274712	0.4259	0.62374	turquoise	563.264	0.231038
FBgn0011638	CG10922	2L	1549	0.0247343	0.958413	-0.202345	0.394549	0.227628	0.785482	-1.54835	1.11e-16	-2.01249	3.23e-27	-0.464146	0.0770773	-1.77542	3.52e-21	-1.8096	3.28e-22	-0.0341734	0.953185	0.43256	turquoise	1735.16	0.829415
FBgn0011640	CG8597	3L	2087	0.153242	0.636197	-0.344694	0.0729751	-0.230964	0.652031	0.318076	0.0960106	0.36035	0.047463	0.0422738	0.885964	-0.179859	0.344342	-0.0238558	0.916963	0.156003	0.616366	0.186507	black	335.675	0.681239
FBgn0011642	CG32018	4	2180	0.300382	0.342267	-0.19403	0.389557	-0.00907795	0.997597	0.133676	0.603767	0.270278	0.233602	0.136601	0.642763	-0.360735	0.0824901	-0.0391823	0.87855	0.321553	0.240323	0.287166	black	203.502	0.267533
FBgn0011648	CG12399	2L	3262	0.123325	0.725077	-0.398835	0.0419996	-0.105433	0.951605	0.547864	0.00216686	0.409669	0.0254526	-0.138195	0.598932	0.0257039	0.905936	0.18091	0.370609	0.155206	0.629712	0.200374	blue	542.563	0.348548
FBgn0011653	CG15002	3L	3657	-0.655829	0.196684	0.546772	0.14289	0.0173377	0.997597	-0.238208	0.58613	0.130394	0.800221	0.368602	0.437381	0.964394	0.00531346	0.803561	0.0208525	-0.160832	0.823192	0.104858	brown	585.987	0.598863
FBgn0011655	CG1775	3R	3425	0.00355961	0.993787	-0.322704	0.035698	-0.0326071	0.993558	0.261595	0.0869912	0.102867	0.591803	-0.158728	0.417506	-0.0646689	0.689865	0.0667002	0.701919	0.131369	0.59425	0.282212	black	282.043	0.532427
FBgn0011656	CG1429	2R	6040	-0.0113766	0.980905	-0.195487	0.342632	-0.0864924	0.976591	0.031471	0.908299	-0.0458756	0.874639	-0.0773466	0.788116	-0.152639	0.447272	-0.120991	0.57483	0.0316479	0.948941	0.803599	green	263.545	0.238818
FBgn0011659	CG11482	2R	2071	0.126523	0.78314	-0.0181003	0.949347	-0.137338	0.946769	0.205572	0.453738	0.225705	0.414493	0.0201328	0.960855	0.0609489	0.817259	-0.0381558	0.89797	-0.0991047	0.842647	0.750775	turquoise	21.2797	0.00728588
FBgn0011660	CG8169	2R	3040	0.521101	0.100888	0.976542	0.000193767	0.993732	0.000379418	-1.62123	1.99e-12	-1.55686	9.82e-12	0.0643713	0.884514	-1.16579	2.18e-07	-1.08423	1.18e-06	0.0815609	0.889578	0.359723	blue	770.064	0.387643
FBgn0011661	CG10701	X	3064	0.245871	0.450707	-0.259891	0.227112	-0.0699516	0.981346	0.0977701	0.706951	-0.317535	0.131831	-0.415305	0.0863064	-0.407992	0.0411049	-0.633358	0.000635773	-0.225365	0.46441	0.254946	yellow	935.013	0.615043
FBgn0011666	CG5099	3R	10175	-0.562615	0.105217	0.0978803	0.732045	-0.139206	0.951681	0.304007	0.281662	0.574487	0.0179554	0.27048	0.412816	0.964502	7.38e-05	0.997896	2.82e-05	0.0333938	0.960957	0.238428	turquoise	846.279	0.406661
FBgn0011672	CG3671	3R	4782	0.000647514	0.999403	-0.407632	0.0216631	-0.344263	0.194938	-0.124582	0.548539	-0.00149813	0.995332	0.123083	0.609774	-0.532861	0.000947923	-0.346409	0.0365825	0.186452	0.478891	0.244376	green	384.821	0.475094
FBgn0011674	CG11312	2R	3887	-0.63034	0.0160854	-1.18807	6.04e-11	-0.213187	0.740833	2.48235	6e-45	2.92535	6.58e-63	0.442995	0.0471564	1.92462	1.84e-23	3.3425	8.39e-73	1.41788	1.44e-15	0.00587841	blue	1781.15	0.829226
FBgn0011676	CG6713	2L	4805	-0.190845	0.734776	0.698802	0.0204206	0.0213879	0.995104	-0.104598	0.790853	0.151959	0.708022	0.256557	0.526197	0.785049	0.00569511	0.364192	0.244478	-0.420857	0.287778	0.133037	green	498.735	0.583818
FBgn0011692	CG1258	3L	3207	0.165427	0.730668	-0.133865	0.633216	0.0689784	0.987659	0.445696	0.0880519	0.349507	0.199209	-0.0961891	0.798811	0.146404	0.589304	0.253058	0.351421	0.106654	0.840679	0.713541	turquoise	132.542	0.0527358
FBgn0011695	CG11390	2R	836	-0.0563269	0.947894	0.747423	0.0755137	0.224624	0.955617	-0.658838	0.122735	-0.506546	0.25189	0.152292	0.81038	0.144913	0.737792	-0.225595	0.625731	-0.370507	0.564116	0.398302	black	136.422	0.206322
FBgn0011701	CG31240	3R	2996	-0.53066	0.380196	0.248769	0.552317	-0.323135	0.853211	-0.180224	0.709917	0.160682	0.760319	0.340907	0.502149	0.599205	0.123651	0.368207	0.383157	-0.230998	0.748126	0.365258	brown	330.196	0.492758
FBgn0011703	CG5371	2L	2577	0.452552	0.0680381	-0.143434	0.514843	0.115331	0.950405	0.0870378	0.736272	-0.0288171	0.927754	-0.115855	0.686012	-0.508948	0.00743754	-0.366038	0.0600923	0.14291	0.692186	0.155422	yellow	180.583	0.081003
FBgn0011704	CG8975	2R	1593	0.415908	0.346198	-0.62587	0.0327488	-0.0300216	0.994668	1.29118	5.22e-07	1.02902	7.45e-05	-0.262165	0.490028	0.249405	0.401472	0.583089	0.0345559	0.333683	0.428564	0.0725142	blue	503.526	0.364837
FBgn0011705	CG9552	2L	1613	0.828077	0.00933128	-0.318299	0.273944	0.127218	0.973999	1.59804	1.32e-10	1.69625	4.22e-12	0.0982024	0.813252	0.451667	0.104203	0.995387	6.54e-05	0.54372	0.0941597	0.0353152	blue	885.11	0.566861
FBgn0011708	CG4214	2L	1861	0.0951342	0.77593	-0.29966	0.104317	-0.057225	0.981598	-0.123727	0.562543	-0.242849	0.197311	-0.119122	0.631426	-0.51852	0.00184091	-0.395208	0.0184667	0.123312	0.697979	0.325747	green	954.005	0.771158
FBgn0011710	CG1403	X	2026	0.234783	0.545486	-0.396369	0.093055	0.155575	0.917302	1.12564	2.87e-08	1.03213	3.06e-07	-0.0935041	0.782435	0.494484	0.0260599	0.952924	2.39e-06	0.458439	0.0849216	0.151165	blue	1179.07	0.853443
FBgn0011715	CG1064	3R	1335	0.152339	0.701325	-0.202711	0.389739	-0.0403136	0.993558	0.0655141	0.819651	-0.0756846	0.814215	-0.141199	0.648619	-0.289536	0.192738	-0.268337	0.240245	0.0211988	0.971042	0.553446	green	219.013	0.226302
FBgn0011722	CG11527	2L	7018	0.505188	0.102809	0.646029	0.00856797	1.17153	4.38e-07	-1.3052	8.41e-10	-2.61758	1.74e-37	-1.31239	4.8e-09	-1.16435	6.14e-08	-1.95124	2.54e-21	-0.786885	0.00108883	0.168181	turquoise	1352.95	0.668498
FBgn0011723	CG7260	3L	2650	-0.69315	0.139345	0.653721	0.0671215	-0.184654	0.955792	-0.585735	0.101833	-0.0132356	0.981994	0.572499	0.182664	0.761136	0.0261571	0.49526	0.170923	-0.265876	0.652663	0.0473934	brown	304.239	0.513086
FBgn0011725	CG31137	3R	3548	0.0395306	0.90746	-0.348263	0.0363413	0.0716131	0.976591	0.574614	0.000101946	0.68834	1.5e-06	0.113726	0.611165	0.18682	0.257401	0.720422	4.53e-07	0.533602	0.000868133	0.170199	blue	1208.29	0.823083
FBgn0011726	CG4254	2R	735	0.214748	0.381518	-0.514154	0.00121837	-0.0715188	0.976591	0.501509	0.000684339	0.571631	6.39e-05	0.0701227	0.765065	-0.227394	0.154738	0.285364	0.0651515	0.512758	0.00130199	0.0130955	blue	535.475	0.374281
FBgn0011737	CG4488	2L	2652	0.00145705	0.999201	-0.0750043	0.736493	0.0257093	0.99424	0.347882	0.0900916	0.565357	0.00200762	0.217475	0.393568	0.27142	0.182997	0.589609	0.00140639	0.318189	0.203138	0.932456	blue	939.646	0.569877
FBgn0011739	CG12072	3R	5803	-0.106306	0.745965	-0.243793	0.180707	0.0749576	0.976893	0.427322	0.0110772	0.414382	0.0121717	-0.0129402	0.965681	0.289835	0.0967083	0.595645	0.00016132	0.30581	0.153868	0.463434	blue	928.543	0.678757
FBgn0011740	CG18802	3R	4002	0.0291801	0.946353	-0.0115348	0.964823	0.118594	0.950405	-0.441339	0.0288134	-0.818845	7.89e-06	-0.377506	0.132489	-0.482054	0.0143651	-0.729431	7.98e-05	-0.247378	0.412355	0.906079	turquoise	1491.17	0.764566
FBgn0011741	CG11678	X	1347	0.286577	0.261486	-0.0353504	0.869294	0.102706	0.951143	-0.158324	0.444341	-0.308317	0.0878169	-0.149994	0.539415	-0.480251	0.00435979	-0.492188	0.0028476	-0.011937	0.98105	0.472646	turquoise	1016.18	0.471622
FBgn0011742	CG9901	X	2475	0.0973891	0.759013	-0.34639	0.0480927	0.11935	0.908847	0.119691	0.557277	0.344651	0.0356988	0.224959	0.295621	-0.324088	0.0518858	0.366611	0.0221602	0.690699	1.92e-05	0.135906	blue	171.215	0.09444
FBgn0011743	CG5409	2R	1378	-0.455268	0.581861	0.423144	0.375199	-0.367965	0.8531	-0.00490421	0.99406	0.773411	0.0806536	0.778315	0.146069	0.873508	0.0611221	0.860714	0.0646229	-0.0127941	0.990255	0.353402	yellow	761.712	0.428092
FBgn0011745	CG6174	3R	1469	0.144666	0.61383	-0.363991	0.033713	-0.0197382	0.994668	-0.00132937	0.995524	-0.197047	0.281836	-0.195718	0.364409	-0.509986	0.000992466	-0.361451	0.0217941	0.148535	0.585263	0.132522	green	983.546	0.936137
FBgn0011746	CG8084	2R	2426	-0.0921496	0.920276	0.571326	0.196801	-0.17016	0.976893	-0.209818	0.699983	0.447943	0.346969	0.65776	0.210612	0.453658	0.29507	0.369932	0.420563	-0.083726	0.935962	0.42862	brown	335.951	0.461297
FBgn0011747	CG1651	4	5777	0.271976	0.330895	-0.282455	0.14799	0.00984039	0.997597	0.25589	0.203041	0.113921	0.642056	-0.141969	0.57933	-0.29854	0.106688	-0.148215	0.458755	0.150326	0.634464	0.1568	brown	521.224	0.736901
FBgn0011754	CG1830	X	3111	0.121682	0.735711	-0.244163	0.233172	-0.000502552	0.999187	0.107622	0.656817	0.0472038	0.871213	-0.0604183	0.841161	-0.258223	0.187728	-0.074981	0.741887	0.183242	0.555545	0.435851	red	262.231	0.249996
FBgn0011758	CG5529	X	2724	-0.550783	0.503666	0.31773	0.560109	-0.289903	0.944955	-0.472512	0.40017	0.0783797	0.917116	0.550891	0.3896	0.396001	0.445375	0.339259	0.542875	-0.0567424	0.964967	0.473779	brown	255.467	0.52385
FBgn0011760	CG6998	X	4416	0.275138	0.317526	-0.164102	0.411223	0.262822	0.53318	-0.136468	0.538573	-0.380757	0.0342143	-0.244289	0.302557	-0.575708	0.000831784	-0.393073	0.0254205	0.182635	0.530475	0.209253	yellow	781.12	0.420011
FBgn0011762	CG7108	3L	1569	-0.120908	0.847495	0.179669	0.580192	0.183563	0.941603	0.205589	0.573458	0.0422476	0.930601	-0.163341	0.704286	0.506166	0.0970937	0.346719	0.288537	-0.159448	0.780966	0.741936	turquoise	32.7567	0.00865633
FBgn0011763	CG4654	2R	2526	-0.013916	0.970071	-0.284224	0.0949671	-0.0478546	0.984172	0.250503	0.148039	0.303406	0.0618565	0.0529032	0.833813	-0.0198054	0.916779	0.269467	0.0981507	0.289273	0.153075	0.48088	blue	427.972	0.300819
FBgn0011766	CG6376	3R	4778	0.0921758	0.787238	0.113139	0.569002	0.416401	0.0870807	-0.446023	0.0095286	-0.773131	1.12e-06	-0.327108	0.134243	-0.42506	0.0133057	-0.448905	0.00703658	-0.0238448	0.960957	0.400655	turquoise	934.631	0.482284
FBgn0011768	CG6598	3R	1337	0.419969	0.150466	0.217142	0.354537	0.0527227	0.993196	-0.727642	0.000313169	-1.31661	4.07e-12	-0.588972	0.0139555	-0.93047	2.41e-06	-1.68386	2.75e-19	-0.753391	0.000497306	0.528587	turquoise	1803.7	0.920473
FBgn0011769	CG4205	3L	723	0.338573	0.48891	-0.00257039	0.995528	0.0129521	0.997597	-0.289719	0.406736	-0.365589	0.280463	-0.0758703	0.877566	-0.630862	0.0325532	-0.69121	0.0176123	-0.0603478	0.938037	0.689312	turquoise	591.953	0.277029
FBgn0011770	CG2227	X	996	0.246653	0.448375	0.00862236	0.974774	0.176067	0.853211	-0.75612	5.13e-05	-1.02239	1.42e-08	-0.266274	0.317476	-0.994151	5.23e-08	-1.09298	1.03e-09	-0.0988295	0.812433	0.719144	turquoise	1711.34	0.841909
FBgn0011771	CG5837	3L	3777	0.13241	0.700252	-0.25098	0.209029	-0.105227	0.951681	0.352568	0.0687832	0.363225	0.0529087	0.0106572	0.975894	-0.0308213	0.886851	0.125588	0.551837	0.15641	0.626268	0.397501	black	403.364	0.673595
FBgn0011774	CG5247	3R	2149	0.275915	0.515456	0.265417	0.326822	0.612002	0.0870807	-0.0403702	0.911308	-0.735049	0.00246185	-0.694679	0.015646	-0.0508688	0.858609	-0.398962	0.119529	-0.348093	0.326185	0.590479	turquoise	233.771	0.111192
FBgn0011785	CG31132	3R	7244	-0.162961	0.636197	-0.389803	0.0533849	0.028008	0.993558	0.469406	0.0128836	0.516096	0.00451013	0.0466898	0.879417	0.242564	0.223347	0.707064	5.86e-05	0.464501	0.0299205	0.354688	blue	880.066	0.616819
FBgn0011787	CG5012	3L	738	0.24255	0.609664	0.0677241	0.847212	-0.0046408	0.997597	-1.17847	4.92e-06	-1.42107	2.66e-08	-0.242597	0.556653	-1.3533	1.09e-07	-1.66826	6.28e-11	-0.314962	0.501875	0.831922	turquoise	1734.14	0.830996
FBgn0011802	CG6539	3L	3963	0.407692	0.201974	0.569179	0.0152315	0.703922	0.0082778	-0.216095	0.421622	-0.361002	0.138576	-0.144907	0.6676	-0.0546073	0.828448	-0.0647711	0.814361	-0.0101638	0.984929	0.684048	magenta	107.24	0.337414
FBgn0011817	CG7892	3L	6235	0.125751	0.772321	-0.428841	0.0610097	0.419746	0.23155	1.1085	2.53e-08	0.981434	7.91e-07	-0.127066	0.685854	0.553909	0.0105992	1.27543	6.16e-11	0.721521	0.00104452	0.0479408	blue	1209.07	0.657385
FBgn0011818	CG9884	2L	3223	0.294106	0.236536	0.0555736	0.787227	0.245	0.541096	-0.213707	0.27298	0.0898338	0.706371	0.303541	0.161047	-0.452239	0.00694884	0.040728	0.847088	0.492967	0.00684532	0.626827	grey	41.6721	0.234993
FBgn0011822	CG13374	X	1310	-0.116424	0.899919	1.10461	0.0153567	0.188488	0.976591	-0.714576	0.135842	0.268394	0.633722	0.982969	0.0601028	0.506457	0.251296	0.573306	0.198622	0.0668489	0.950319	0.173395	green	235.716	0.189993
FBgn0011824	CG4038	2R	957	0.111558	0.87129	0.0590679	0.889438	0.209964	0.949402	-0.620254	0.0797908	-0.880379	0.00795579	-0.260125	0.604789	-0.672743	0.0477449	-0.781973	0.0192683	-0.109229	0.894206	0.958113	turquoise	693.5	0.34002
FBgn0011826	CG9842	X	5390	0.017274	0.962389	-0.296954	0.0796728	-0.107691	0.926476	-0.11041	0.574832	-0.285411	0.0804294	-0.175001	0.415097	-0.424638	0.00618302	-0.410376	0.00703259	0.0142626	0.974213	0.425946	yellow	1096.9	0.802682
FBgn0011828	CG12002	3L	5196	-0.0986368	0.749518	-0.12691	0.488754	0.120804	0.909553	-0.485348	0.00184025	-1.05652	3.31e-13	-0.571168	0.000878119	-0.513621	0.000970679	-0.837076	1.37e-08	-0.323454	0.109861	0.559559	turquoise	1451.9	0.739329
FBgn0011829	CG14396	2L	4912	0.157476	0.819208	0.787885	0.0277904	0.179644	0.959661	-0.253297	0.552507	0.0752694	0.888877	0.328567	0.488634	0.377112	0.283812	0.0974372	0.81852	-0.279675	0.631011	0.390006	red	277.334	0.62342
FBgn0011836	CG6711	3L	3972	0.217069	0.47849	-0.342047	0.0874971	-0.111776	0.950405	-0.256502	0.21117	-0.513746	0.00392985	-0.257245	0.294784	-0.815617	2.34e-06	-0.842591	8.02e-07	-0.0269738	0.958922	0.161047	turquoise	1187.61	0.547194
FBgn0011837	CG4070	X	5009	0.00929091	0.984265	-0.654607	0.000275467	-0.199768	0.741615	0.623037	0.000211337	0.470203	0.00603772	-0.152833	0.538574	-0.0408612	0.841764	0.261144	0.154947	0.302006	0.191791	0.0650172	black	567.861	0.755792
FBgn0012034	CG9390	3L	3454	0.709084	0.000262811	-0.311365	0.122348	0.078546	0.976893	-1.10631	6.32e-11	-1.63741	2.41e-23	-0.531106	0.0110613	-2.12676	4.08e-38	-2.26795	5.07e-44	-0.141195	0.679682	0.00223369	turquoise	1754.1	0.855523
FBgn0012036	CG3752	2L	2070	1.02294	0.0343116	0.937781	0.0261471	0.65261	0.416914	-1.972	6e-08	-3.58786	9.45e-25	-1.61586	5.88e-05	-2.05715	1.53e-08	-3.95819	5.14e-30	-1.90103	7.12e-07	0.82053	turquoise	1689.25	0.834188
FBgn0012037	CG8827	2L	2062	0.376404	0.104269	-0.132843	0.499461	0.256966	0.519377	1.10364	2.16e-12	1.6859	2.52e-28	0.582263	0.00153941	0.594394	0.000346318	1.56647	1.12e-24	0.972072	3.13e-09	0.158247	blue	1304.2	0.636268
FBgn0012042	CG10146	2R	790	0.0185387	0.992043	-1.44051	0.0201042	-0.0270717	0.997597	0.416367	0.568849	-0.241745	0.77915	-0.658112	0.407833	-1.04268	0.0807805	-0.287356	0.677207	0.755325	0.384606	0.204153	red	59.907	0.119543
FBgn0012051	CG7563	2R	2934	0.292941	0.313905	-0.0548442	0.812558	0.131019	0.925615	-0.180931	0.424922	-0.340246	0.0859668	-0.159315	0.554528	-0.528717	0.00441263	-0.502168	0.00597034	0.0265482	0.960336	0.488525	yellow	895.692	0.477902
FBgn0012058	CG8610	3L	3713	0.0171356	0.96177	-0.226865	0.167344	-0.0198744	0.994668	0.322051	0.0404541	0.291008	0.0631529	-0.0310425	0.902723	0.0780506	0.64579	0.253998	0.107357	0.175948	0.457431	0.532155	blue	661.996	0.506772
FBgn0012344	CG8348	3R	2372	-0.458595	0.463939	0.12714	0.757489	0.296858	0.877569	0.33734	0.42741	-0.0178869	0.977974	-0.355227	0.47125	0.923075	0.0114767	0.737565	0.0482239	-0.18551	0.795609	0.376485	yellow	124.962	0.073435
FBgn0013263	CG33261	3L	4441	-0.0637434	0.852365	-0.263462	0.140254	-0.183425	0.751921	-0.0636206	0.775639	-0.00346933	0.990495	0.0601513	0.816152	-0.263339	0.122617	-0.123151	0.51038	0.140188	0.628562	0.723173	green	283.58	0.338228
FBgn0013269	CG6226	3R	1299	-0.0308199	0.953813	-0.245694	0.352497	0.00560521	0.997597	-1.33014	5.05e-10	-1.8682	7.45e-19	-0.53806	0.0636554	-1.54501	5.81e-13	-1.83177	5.32e-18	-0.28676	0.442604	0.754478	turquoise	1837.11	0.900647
FBgn0013272	CG5820	2R	4422	0.181678	0.531826	-0.504728	0.00405084	-0.170341	0.797794	0.0174377	0.941787	-0.0787247	0.743981	-0.0961624	0.698125	-0.668968	2.35e-05	-0.430743	0.00771905	0.238225	0.318674	0.0446265	green	718.285	0.825928
FBgn0013275	CG31366	3R	2382	-0.278495	0.753045	-0.700557	0.160184	-0.526646	0.732071	1.33632	0.00293009	1.76063	3.66e-05	0.424303	0.507733	0.914261	0.0504238	1.51247	0.000436133	0.598214	0.381157	0.831517	turquoise	698.391	0.306972
FBgn0013276	CG18743	3R	2375	-0.183788	0.851735	-0.654206	0.204693	-0.554843	0.718547	1.31614	0.00476054	1.78895	4.81e-05	0.472808	0.47159	0.845722	0.0810555	1.41789	0.00152927	0.572171	0.429216	0.788156	turquoise	644.141	0.278991
FBgn0013277	CG31449	3R	2324	-0.297675	0.767642	-0.515723	0.369659	-0.796593	0.485771	1.06859	0.0470946	1.73046	0.000377895	0.661868	0.33941	0.850544	0.110651	1.23154	0.0145476	0.380998	0.69008	0.821565	turquoise	467.382	0.228485
FBgn0013278	CG31359	3R	2347	-0.464876	0.584718	-0.748497	0.150943	-1.02292	0.165219	1.09532	0.0254467	1.79101	6.06e-05	0.695688	0.267539	0.811702	0.10154	1.23296	0.00791057	0.42126	0.611655	0.756424	turquoise	466.44	0.190926
FBgn0013279	CG6489	3R	2386	-0.529655	0.663165	-0.577116	0.435209	-1.34685	0.203855	0.930666	0.208021	1.65181	0.0104793	0.721144	0.422697	0.883204	0.201283	0.834616	0.234738	-0.0485879	0.979425	0.699574	turquoise	224.739	0.0970949
FBgn0013303	CG7641	3L	899	0.264831	0.342267	-0.228516	0.235125	0.213469	0.699898	0.303999	0.111293	0.159403	0.474098	-0.144596	0.562404	-0.189348	0.314139	0.108041	0.599603	0.297389	0.203189	0.159414	black	222.767	0.387558
FBgn0013305	CG3798	2R	2118	0.100397	0.79165	-0.483203	0.0168075	-0.145252	0.896265	0.76122	2.16e-05	0.741227	2.8e-05	-0.0199937	0.952286	0.177621	0.382698	0.495577	0.0070678	0.317957	0.208264	0.159266	blue	969.28	0.746762
FBgn0013307	CG8721	2R	1253	-0.35729	0.236536	-0.82734	5.81e-05	-0.502633	0.073894	1.18057	2.58e-10	0.620848	0.00147033	-0.559719	0.0159291	0.710517	0.000305976	0.475506	0.0181042	-0.235011	0.461531	0.321376	tan	362.989	0.602635
FBgn0013308	CG8719	2R	1268	-0.0231688	0.971764	0.344656	0.264986	0.904466	0.00910141	-1.31275	4.74e-07	-2.94707	3.68e-31	-1.63431	4.76e-09	-0.944928	0.000458394	-2.01943	1.52e-15	-1.0745	0.000191	0.129641	turquoise	1260.96	0.634847
FBgn0013323	CG13687	2L	1019	0.268819	0.752563	0.688999	0.126539	0.0724226	0.993558	0.172611	0.771184	0.520265	0.29298	0.347655	0.562991	0.592791	0.177505	0.323869	0.506493	-0.268922	0.733654	0.617616	green	260.412	0.256001
FBgn0013325	CG7726	2R	1017	0.167278	0.607265	-0.295122	0.134574	-0.0688195	0.976893	-0.258026	0.204752	-0.50298	0.00409187	-0.244955	0.310482	-0.720425	2.68e-05	-0.739078	9.58e-06	-0.0186526	0.97	0.266661	yellow	1518.86	0.937745
FBgn0013334	CG8884	3R	5972	0.0643311	0.857468	-0.18885	0.316955	0.01898	0.994668	0.0720732	0.755369	-0.122479	0.592249	-0.194552	0.40565	-0.181107	0.320009	-0.16783	0.375117	0.0132776	0.979269	0.588951	brown	544.987	0.548586
FBgn0013342	CG17248	3L	3570	-0.140889	0.846062	0.501764	0.163013	0.156404	0.975993	-0.0686515	0.887416	0.248705	0.574446	0.317357	0.497231	0.574001	0.102167	0.545998	0.124956	-0.0280032	0.97606	0.468239	green	365.36	0.302996
FBgn0013343	CG31136	3R	4164	0.03738	0.941463	-0.620752	0.0105165	-0.399776	0.362309	0.234728	0.385631	0.268835	0.310488	0.0341073	0.932214	-0.423404	0.0733358	-0.168321	0.52067	0.255083	0.487897	0.186566	red	269.522	0.390209
FBgn0013347	CG5163	3R	617	0.263476	0.543157	-0.220599	0.423608	0.0530324	0.993558	0.241064	0.411677	-0.0950481	0.798379	-0.336112	0.305263	-0.243011	0.354423	-0.305492	0.249439	-0.0624813	0.919985	0.442801	brown	391.132	0.585199
FBgn0013348	CG2981	2R	1880	-0.315683	0.728499	1.01281	0.0421519	0.224973	0.968164	-0.635882	0.237948	0.107898	0.880478	0.743779	0.225893	0.69261	0.152158	0.648554	0.189723	-0.0440563	0.970681	0.198195	green	112.728	0.103178
FBgn0013432	CG3717	X	748	0.589694	0.0212401	-0.39237	0.105789	0.201419	0.840858	-0.157417	0.566758	-0.00586002	0.988129	0.151557	0.63472	-1.13948	2.25e-08	-0.394135	0.069237	0.745347	0.00136232	0.0237142	yellow	166.513	0.0909354
FBgn0013435	CG1362	2R	1251	0.21563	0.596187	-0.0979263	0.714043	-0.0713401	0.983412	0.0461813	0.886478	0.0111218	0.978396	-0.0350595	0.930202	-0.267375	0.265108	-0.275848	0.266051	-0.00847332	0.987573	0.61029	yellow	52.6447	0.0286862
FBgn0013467	CG18285	2R	2713	-0.682589	0.38769	0.736178	0.155466	-0.142118	0.985103	-0.495601	0.384442	0.0593273	0.941249	0.554928	0.395659	0.923166	0.0646505	0.599798	0.259688	-0.323368	0.718341	0.176476	brown	319.425	0.433278
FBgn0013469	CG12296	3L	4792	-0.399049	0.222039	-0.174597	0.473375	0.00823466	0.997597	0.215774	0.400399	0.0622895	0.852511	-0.153485	0.623801	0.440227	0.0530669	0.469573	0.0357437	0.0293469	0.961962	0.487219	turquoise	174.12	0.0630469
FBgn0013531	CG18780	2L	1037	0.110982	0.871077	-0.193476	0.592453	0.0468709	0.993558	0.277914	0.471369	-0.0823419	0.869821	-0.360255	0.406673	-0.0265447	0.946458	-0.146453	0.71108	-0.119909	0.872013	0.798509	brown	27.4572	0.0482875
FBgn0013548	CG11295	2R	2653	-0.338157	0.483684	0.120926	0.718772	-0.292748	0.79746	-0.391885	0.216904	-0.140301	0.724948	0.251584	0.528127	0.0671983	0.840235	-0.0948921	0.793903	-0.16209	0.777965	0.511752	grey	113.859	0.346622
FBgn0013563	CG6760	3L	3275	0.253241	0.347164	0.121359	0.542189	0.0820296	0.976591	-0.317418	0.0844495	-0.586726	0.000344733	-0.269309	0.237226	-0.4493	0.0084412	-0.757938	2.1e-06	-0.308638	0.172988	0.789948	turquoise	1529.42	0.78908
FBgn0013576	CG32464	3R	8072	-0.0430939	0.919339	-0.300123	0.146347	0.109062	0.951599	0.773557	1.61e-05	1.75631	1.38e-25	0.982755	8.66e-08	0.516528	0.0063283	1.90847	7.18e-30	1.39194	2.12e-15	0.370118	turquoise	1143.74	0.484974
FBgn0013672	CG34073	mitochondrion_genome	675	0.191261	0.546816	-0.184302	0.36267	-0.259795	0.564614	-0.365463	0.0556599	-0.505705	0.00403333	-0.140242	0.591874	-0.741026	1.62e-05	-0.956761	6.46e-09	-0.215735	0.443143	0.24132	yellow	1455.03	0.808547
FBgn0013673	CG34072	mitochondrion_genome	162	0.192354	0.680508	-0.133663	0.650627	0.229512	0.845734	-0.0757629	0.825954	-0.134159	0.706276	-0.0583964	0.889292	-0.401779	0.123444	-0.0970014	0.751891	0.304778	0.431666	0.585443	green	74.5756	0.0663121
FBgn0013674	CG34067	mitochondrion_genome	1536	0.438745	0.0882155	-0.232141	0.280505	0.15017	0.894588	0.0791829	0.766895	-0.11177	0.683104	-0.190953	0.484101	-0.591703	0.00193804	-0.400344	0.0401234	0.191358	0.5547	0.108559	brown	650.183	0.644096
FBgn0013675	CG34069	mitochondrion_genome	685	0.446199	0.065355	-0.200947	0.335882	0.145813	0.892977	0.0254806	0.925827	-0.11352	0.664297	-0.139001	0.611052	-0.621665	0.00062565	-0.413906	0.0259542	0.207759	0.487897	0.108513	green	633.123	0.531219
FBgn0013676	CG34074	mitochondrion_genome	789	0.410669	0.12431	-0.204717	0.34878	0.164253	0.874559	0.0678491	0.801139	-0.120417	0.657434	-0.188266	0.492295	-0.547537	0.00468027	-0.366832	0.0643508	0.180705	0.58938	0.148441	brown	624.396	0.629212
FBgn0013678	CG34090	mitochondrion_genome	1137	0.398386	0.0883259	-0.261286	0.177672	0.100194	0.955184	0.106534	0.642836	-0.0554487	0.839534	-0.161983	0.5164	-0.553138	0.00136162	-0.35364	0.0468456	0.199498	0.477213	0.0774003	brown	602.899	0.642076
FBgn0013679	CG34092	mitochondrion_genome	939	0.622009	0.00251725	0.0160432	0.946893	0.305738	0.425667	0.00482988	0.985761	-0.135447	0.586157	-0.140277	0.603782	-0.601136	0.000877265	-0.451718	0.0131093	0.149418	0.657627	0.133424	green	408.099	0.222747
FBgn0013680	CG34063	mitochondrion_genome	1024	0.817796	0.000100333	0.114313	0.629591	0.27938	0.593166	0.108696	0.684266	0.243469	0.300986	0.134773	0.651295	-0.594787	0.00272948	-0.294948	0.163239	0.299839	0.293668	0.0869745	magenta	74.8004	0.235037
FBgn0013681	CG34076	mitochondrion_genome	354	0.298691	0.335654	-0.156632	0.490027	0.0416222	0.993558	-0.199166	0.400591	-0.272705	0.219597	-0.0735397	0.814953	-0.654488	0.000660494	-0.529774	0.00569124	0.124714	0.749983	0.33787	yellow	780.021	0.474771
FBgn0013683	CG34086	mitochondrion_genome	291	0.603686	0.0728709	-0.101215	0.741624	0.29347	0.743659	0.234212	0.458876	0.214256	0.522154	-0.0199557	0.966174	-0.470689	0.0770178	-0.0959602	0.762839	0.374729	0.308394	0.227085	grey	101.397	0.393826
FBgn0013684	CG34083	mitochondrion_genome	1717	0.613487	0.000314075	0.00358626	0.986711	0.228632	0.571523	-0.140748	0.478053	-0.241834	0.17081	-0.101086	0.673237	-0.750648	6.56e-07	-0.626688	2.81e-05	0.12396	0.676092	0.0684812	turquoise	628.596	0.261264
FBgn0013685	CG34089	mitochondrion_genome	525	0.593219	0.0721913	-0.0107395	0.975319	0.516737	0.2098	0.272055	0.366128	0.327869	0.257515	0.0558135	0.895865	-0.331903	0.212439	0.251387	0.366588	0.58329	0.0499378	0.258596	grey	50.6022	0.242682
FBgn0013717	CG4166	3L	2989	-0.0438016	0.905972	-0.597057	0.000500071	-0.161318	0.826538	0.901636	5.45e-09	0.493017	0.00245867	-0.408619	0.0377971	0.348381	0.0455752	0.375501	0.0272422	0.0271197	0.95261	0.10587	blue	625.066	0.446864
FBgn0013718	CG33991	3L	3533	-0.102565	0.751088	-0.411406	0.0200201	0.132544	0.886553	0.404109	0.0161624	0.328883	0.0534489	-0.0752259	0.767706	0.0952676	0.6043	0.563991	0.00030886	0.468724	0.00970091	0.127852	blue	685.164	0.488149
FBgn0013720	CG14779	X	1399	-0.0583174	0.895405	-0.218113	0.308521	-0.0186185	0.994668	0.513416	0.00922292	0.746594	4.57e-05	0.233178	0.367745	0.353621	0.0891157	0.786293	2.32e-05	0.432672	0.0611448	0.772672	blue	1095.62	0.684243
FBgn0013725	CG10108	2R	1839	-0.576141	0.348235	0.802055	0.045241	0.505389	0.599693	-0.377777	0.403361	-0.0569566	0.926165	0.32082	0.552311	1.00042	0.00874712	1.02457	0.00606497	0.0241541	0.981396	0.0714026	yellow	174.519	0.109299
FBgn0013726	CG8705	2R	3027	-0.133713	0.653881	-0.37805	0.0244076	-0.00145019	0.998534	0.663171	8.2e-06	0.517681	0.000594576	-0.145491	0.507524	0.418835	0.0088844	0.649944	1.29e-05	0.231109	0.302124	0.299843	blue	1184.98	0.770213
FBgn0013732	CG3273	2R	3299	-0.298579	0.594091	0.52575	0.0942262	-0.178248	0.945678	0.182311	0.638551	0.683353	0.0202537	0.501042	0.183578	1.00664	0.000633035	0.803684	0.00730362	-0.202956	0.710132	0.171401	yellow	716.43	0.425448
FBgn0013733	CG18076	2R	27842	0.109269	0.721872	-0.181006	0.309769	0.390558	0.0840924	0.0351879	0.877755	-0.966274	3.29e-11	-1.00146	7.73e-11	-0.255088	0.12678	-0.684985	3.91e-06	-0.429898	0.0167689	0.0965893	turquoise	631.361	0.335655
FBgn0013746	CG9556	2L	3172	0.0819028	0.828403	-0.280443	0.165402	0.0254918	0.99424	-0.139844	0.544497	-0.525964	0.00334072	-0.38612	0.0925532	-0.50219	0.00617444	-0.582375	0.000954725	-0.0801843	0.846341	0.399765	yellow	1342.35	0.864671
FBgn0013749	CG11027	4	930	0.313761	0.335654	-0.179941	0.452194	0.147591	0.924942	-0.858877	1.4e-05	-1.15229	1.75e-09	-0.29341	0.298206	-1.35258	1.98e-12	-1.31846	3.59e-12	0.0341225	0.95261	0.311809	turquoise	1662.58	0.814119
FBgn0013750	CG8156	2R	1939	0.268479	0.337484	-0.499803	0.00796771	-0.0594321	0.981598	0.592144	0.000563678	0.674415	5.06e-05	0.0822711	0.763016	-0.176138	0.355167	0.346504	0.0534877	0.522642	0.00658243	0.0324503	blue	636.853	0.468921
FBgn0013751	CG1072	3L	2104	-0.457655	0.538124	0.541745	0.204291	0.389741	0.799542	0.08658	0.879579	0.53459	0.229506	0.44801	0.404749	1.08598	0.00800751	1.38199	0.000360174	0.296006	0.669679	0.250512	yellow	510.824	0.296034
FBgn0013753	CG7959	3L	1242	-0.0760005	0.905797	-0.358705	0.256853	-0.106875	0.97738	0.291242	0.396095	0.444914	0.153312	0.153672	0.717665	0.00853728	0.981977	0.414039	0.183487	0.405502	0.334659	0.779698	blue	193.581	0.134063
FBgn0013756	CG8274	2R	7780	0.245796	0.338782	-0.306992	0.0836613	0.0563334	0.981356	0.274297	0.124732	0.113174	0.608222	-0.161123	0.481542	-0.27849	0.100822	-0.0762883	0.697922	0.202202	0.419469	0.11081	black	375.509	0.466321
FBgn0013759	CG6703	3R	6544	0.19996	0.401149	0.10226	0.536714	0.236041	0.426348	0.27725	0.0723296	0.343608	0.0173928	0.0663582	0.764545	0.17955	0.239821	0.379689	0.00697677	0.20014	0.335781	0.815407	turquoise	482.479	0.176444
FBgn0013762	CG8203	2R	1604	0.0332898	0.928002	-0.664777	5.75e-05	-0.369893	0.131725	0.469708	0.00343305	0.344938	0.0376477	-0.12477	0.592233	-0.228359	0.190636	-0.0582445	0.776354	0.170115	0.532513	0.0362787	black	320.6	0.576161
FBgn0013763	CG5210	2R	1811	0.28924	0.450707	0.183938	0.484507	0.235455	0.798486	-0.974736	6.95e-06	-2.23227	1.01e-27	-1.25753	2.11e-08	-1.08004	5.36e-07	-2.28605	4.16e-29	-1.20601	6.36e-08	0.955961	turquoise	1673.19	0.873856
FBgn0013764	CG3924	2R	2156	0.0338048	0.926858	-0.30232	0.0919809	-0.229842	0.594551	0.152761	0.445894	0.0475818	0.852511	-0.105179	0.667829	-0.183364	0.299857	-0.216065	0.225795	-0.0327007	0.940442	0.392335	green	331.792	0.330763
FBgn0013765	CG4832	2R	5012	0.00625943	0.99259	-0.207805	0.357248	0.212948	0.782767	1.55931	3.55e-17	2.30849	2.62e-37	0.749186	0.000376991	1.34524	1.02e-12	2.51518	6.62e-44	1.16994	1.24e-09	0.406677	blue	1815.12	0.769417
FBgn0013770	CG6692	2R	1662	0.670679	0.0115348	-0.516567	0.0341995	-0.111217	0.971288	2.21673	8.17e-28	2.15579	1.21e-26	-0.0609379	0.870986	1.02948	1.36e-06	1.37389	2e-11	0.344412	0.274659	0.00436799	blue	1216.43	0.803813
FBgn0013771	CG10246	2R	1964	0.434302	0.404264	0.522184	0.135941	0.00175658	0.998716	-0.336222	0.379846	-2.02055	3.58e-11	-1.68433	4.48e-07	-0.24834	0.472183	-2.45309	6.45e-16	-2.20475	5.2e-12	0.581878	turquoise	879.144	0.476774
FBgn0013772	CG10248	2R	1781	-3.72241	1.08e-46	-2.96601	3.13e-30	-3.04589	9.13e-31	0.201764	0.572032	-0.631836	0.0263873	-0.833601	0.00870741	0.958165	0.000748211	0.0446805	0.906408	-0.913484	0.00336048	0.196762	pink	177.253	0.788491
FBgn0013773	CG10240	2R	1951	-0.524705	0.216246	-0.55285	0.0796013	-1.43793	1.25e-06	-0.399085	0.225276	-0.946849	0.000607937	-0.547763	0.136916	-0.42723	0.160029	-1.86007	2.13e-12	-1.43284	5.82e-07	0.0963958	yellow	478.815	0.333487
FBgn0013799	CG8567	3L	3588	-0.00547328	0.99259	-0.00379658	0.987055	0.170143	0.814773	0.326167	0.0847916	0.547844	0.00113868	0.221677	0.345216	0.327843	0.0744816	0.723461	1.13e-05	0.395617	0.0544519	0.749614	blue	1090.03	0.508743
FBgn0013810	CG5526	2L	12202	0.1663	0.742479	0.810747	0.00297579	0.0535189	0.993558	-0.265651	0.397717	0.181931	0.603941	0.447582	0.187324	0.378796	0.161667	0.0691491	0.834359	-0.309646	0.438101	0.151669	red	304.386	0.641225
FBgn0013811	CG15804	3L	12090	-0.385937	0.310171	0.379658	0.149166	0.24729	0.799542	-0.000565163	0.998563	-0.0159294	0.970022	-0.0153643	0.97369	0.76503	0.00131158	0.617298	0.00990816	-0.147732	0.75592	0.119769	green	436.173	0.494682
FBgn0013812	CG3723	3R	14010	-0.121935	0.787238	0.767437	0.000817802	0.0557825	0.993196	-0.0983701	0.746422	0.257918	0.324519	0.356288	0.220829	0.791001	0.000229438	0.435635	0.0561275	-0.355367	0.233389	0.0378289	green	559.471	0.591737
FBgn0013813	CG1842	3R	15850	0.000557615	0.999426	0.810309	0.00332872	0.0920935	0.981346	-0.3794	0.20209	0.10818	0.782852	0.48758	0.146363	0.430351	0.1133	0.199715	0.505448	-0.230636	0.61123	0.116696	red	421.812	0.839859
FBgn0013949	CG7021	3R	2135	-0.197478	0.503515	-0.487272	0.00747378	-0.252807	0.547016	-0.0860542	0.7052	-0.804525	3.68e-07	-0.718471	4.17e-05	-0.375849	0.0315014	-0.859855	5.27e-08	-0.484006	0.0110829	0.511357	yellow	821.314	0.532037
FBgn0013953	CG7005	3R	2732	-0.0205981	0.981577	0.494923	0.177151	0.315666	0.843047	0.210233	0.63419	-0.00785532	0.990015	-0.218089	0.667146	0.725754	0.0364732	0.328409	0.391646	-0.397346	0.448294	0.612207	red	181.998	0.285224
FBgn0013954	CG11001	2R	633	0.226022	0.565202	-0.492467	0.0414266	-0.283609	0.670318	-0.626648	0.00464536	-1.06216	2.31e-07	-0.435513	0.122429	-1.34514	6.19e-11	-1.57179	4.67e-15	-0.226655	0.53833	0.126625	yellow	1666.09	0.906985
FBgn0013972	CG1912	3R	2354	-0.050945	0.930274	0.0199577	0.95127	-0.047789	0.993558	0.690449	0.00687832	0.72265	0.00358571	0.0322009	0.943241	0.761352	0.00262166	0.725806	0.00347627	-0.0355458	0.960336	0.978782	turquoise	618.108	0.265572
FBgn0013973	CG1470	3R	4066	-0.0922128	0.888846	0.531554	0.101948	0.265981	0.850352	-0.210082	0.588779	0.161728	0.704628	0.37181	0.365961	0.413685	0.194315	0.519922	0.0974252	0.106237	0.875362	0.417506	green	410.996	0.40681
FBgn0013981	CG3379	3R	753	0.235058	0.436751	-0.482047	0.0128383	-0.02899	0.993558	0.741992	1.64e-05	0.598844	0.000549787	-0.143148	0.583789	0.0248864	0.908632	0.334795	0.0711687	0.309909	0.199155	0.0551319	blue	771.281	0.578102
FBgn0013983	CG5576	2R	1518	-0.0573616	0.887629	-0.53749	0.00591576	0.0863492	0.976591	1.04983	8.58e-10	1.16862	3.46e-12	0.118791	0.661686	0.569699	0.00200804	1.31233	5.71e-15	0.74263	6.3e-05	0.0976064	blue	1561.69	0.853216
FBgn0013987	CG3086	X	2060	0.387908	0.0179602	-0.283062	0.056838	0.00115796	0.998638	0.412373	0.00226852	0.401525	0.00252475	-0.0108478	0.965512	-0.258598	0.0680803	0.0147748	0.934039	0.273373	0.111673	0.0110937	black	289.223	0.475318
FBgn0013995	CG5685	3R	7361	-0.389317	0.371671	0.65632	0.0209051	-0.175564	0.929279	-0.393198	0.190523	0.499294	0.0661119	0.892493	0.00171526	0.652439	0.0157571	0.713048	0.00647879	0.0606089	0.927863	0.0435339	brown	686.533	0.620141
FBgn0013997	CG6827	3L	4940	0.154329	0.625387	-0.594055	0.00102627	-0.0369919	0.993558	0.435605	0.0131453	0.435297	0.0112508	-0.000307617	0.999239	-0.312779	0.0831094	0.243976	0.184282	0.556755	0.00258017	0.0258702	black	407.406	0.631927
FBgn0014000	CG10658	2L	896	0.184362	0.600967	-0.170572	0.443602	0.161515	0.881423	-0.4917	0.0132529	-1.46761	9.91e-17	-0.975905	5.58e-07	-0.846635	4.97e-06	-1.49045	2.81e-17	-0.643818	0.00197238	0.429519	turquoise	1632.97	0.856026
FBgn0014002	CG6988	3L	2328	0.307191	0.508596	0.567649	0.051421	0.359717	0.626196	-2.06556	1.94e-17	-3.27894	3.3e-43	-1.21338	7.51e-06	-1.80511	2.4e-13	-3.22642	6e-42	-1.42131	4.9e-08	0.795577	turquoise	1910.2	0.93135
FBgn0014006	CG4720	3R	5168	0.281004	0.290935	0.00250358	0.99237	0.415144	0.0913745	-0.225947	0.257199	-0.0368892	0.896037	0.189058	0.431658	-0.504447	0.00322528	0.097251	0.633774	0.601698	0.000842394	0.304465	yellow	61.9267	0.0242497
FBgn0014007	CG10975	3L	5168	0.103459	0.851644	-1.15172	1.21e-05	-0.4599	0.362309	1.15167	2.99e-06	0.84687	0.000728717	-0.304798	0.394276	-0.103512	0.729867	0.28351	0.326179	0.387022	0.301139	0.0147246	black	336.664	0.437876
FBgn0014009	CG3269	2R	1712	0.0991842	0.775207	-0.357466	0.0603883	-0.0308145	0.993558	0.394316	0.0299487	0.274967	0.149764	-0.119349	0.643397	-0.0623342	0.756645	0.144968	0.463683	0.207302	0.449524	0.239981	black	498.088	0.893346
FBgn0014010	CG3664	2L	2491	0.271395	0.326332	-0.380531	0.0458211	-0.0291438	0.993558	0.657371	9.54e-05	0.735209	7.33e-06	0.077838	0.775513	0.00544516	0.980992	0.43467	0.0118017	0.429225	0.0351306	0.0811644	blue	847.706	0.65722
FBgn0014011	CG8556	3L	2429	0.0881235	0.826691	-0.541368	0.00811138	-0.132483	0.925615	0.773241	2.42e-05	0.784147	1.36e-05	0.0109056	0.976364	0.14375	0.498365	0.563541	0.00250116	0.419791	0.0724096	0.128985	blue	908.602	0.658197
FBgn0014018	CG11992	3R	3499	-0.0252979	0.965476	-0.935929	0.000318561	-0.160501	0.93811	1.01787	2.13e-05	0.918249	0.000114153	-0.0996215	0.802404	0.10724	0.707561	0.783046	0.00112357	0.675807	0.0168416	0.0641072	blue	595.877	0.384945
FBgn0014019	CG5279	2L	1572	-0.940223	0.0534244	-0.0835152	0.851991	-0.242646	0.932563	-0.136247	0.781622	-0.0384024	0.950201	0.0978449	0.87009	0.72046	0.0687497	0.659175	0.0996401	-0.0612858	0.95032	0.293915	green	248.327	0.156406
FBgn0014020	CG8416	2R	2028	0.268595	0.355651	-0.403102	0.0418455	0.0691311	0.97738	0.474374	0.0101554	0.244265	0.239994	-0.230108	0.354772	-0.197324	0.312768	0.0448012	0.846809	0.242125	0.377697	0.0748506	black	483.34	0.903884
FBgn0014022	CG8161	3R	1444	0.0670747	0.913221	-0.0971306	0.777539	-0.0454496	0.993558	-0.316572	0.338868	-0.212865	0.566998	0.103707	0.818535	-0.480777	0.103494	-0.325389	0.295341	0.155388	0.792828	0.924444	turquoise	102.696	0.0404253
FBgn0014023	CG9378	3R	905	0.267073	0.385676	-0.213235	0.353757	0.130832	0.945678	-0.724205	0.000125249	-1.07379	7.08e-09	-0.349585	0.197824	-1.20451	6.17e-11	-1.21003	4.9e-11	-0.00551867	0.991595	0.292361	turquoise	1704.97	0.82312
FBgn0014024	CG3312	X	3323	0.156265	0.594091	-0.385055	0.0283953	-0.0520828	0.982626	0.125907	0.535433	-0.0455738	0.85753	-0.171481	0.448371	-0.415413	0.0117255	-0.253921	0.14054	0.161492	0.559619	0.121872	green	443.593	0.510447
FBgn0014026	CG3314	X	1130	0.0475398	0.90746	-0.348841	0.088654	-0.202076	0.776554	-0.24341	0.260319	-0.541207	0.00299752	-0.297796	0.227084	-0.639791	0.000450527	-0.790823	5.61e-06	-0.151032	0.658856	0.394496	yellow	1447.96	0.98116
FBgn0014028	CG3283	2R	1219	0.154682	0.691903	-0.145796	0.548752	0.0622579	0.987083	-0.421333	0.0565137	-0.564078	0.00591385	-0.142745	0.644483	-0.721811	0.000368441	-0.656502	0.0010098	0.065309	0.897571	0.634931	yellow	1229.3	0.657257
FBgn0014029	CG4173	3R	1688	0.110539	0.732887	-0.553437	0.00125794	-0.0941517	0.952521	0.78672	3.33e-07	0.846056	2.24e-08	0.0593362	0.819202	0.122744	0.499319	0.641366	3.4e-05	0.518621	0.00315009	0.0460518	blue	1159.16	0.808789
FBgn0014031	CG3926	X	1410	0.294711	0.680967	1.17068	0.00391003	0.477446	0.687862	-1.37016	0.000200505	-3.47954	3.32e-24	-2.10937	1.94e-08	-0.494197	0.222143	-3.2968	6.65e-22	-2.80261	6.43e-15	0.312456	turquoise	1108.48	0.569143
FBgn0014032	CG12117	X	1143	-0.0294783	0.960046	-0.326622	0.256237	-0.443893	0.499436	-0.49785	0.0616122	-1.08578	8.56e-06	-0.587928	0.0721634	-0.794994	0.00173911	-1.50019	3.12e-09	-0.705199	0.0303709	0.56704	turquoise	1380.25	0.680327
FBgn0014033	CG4099	2L	2202	0.0768331	0.877498	-0.12692	0.650156	-0.817849	0.00468611	-0.171762	0.563903	-0.0983386	0.780183	0.0734238	0.850105	-0.375515	0.130282	-0.993021	1.77e-05	-0.617505	0.0312489	0.0666166	turquoise	210.518	0.087162
FBgn0014037	CG32217	3L	6621	-0.0187388	0.964066	-0.34697	0.0690332	0.0188691	0.994668	0.361822	0.0505726	0.615404	0.000213716	0.253582	0.275717	0.0335903	0.87191	0.653012	7.41e-05	0.619422	0.000661928	0.343078	blue	743.873	0.498998
FBgn0014073	CG7525	3L	5236	-0.404503	0.374207	0.575794	0.0454245	-0.116617	0.976893	-0.0179918	0.962635	0.246852	0.467626	0.264844	0.484016	0.962305	0.000314693	0.534738	0.0624467	-0.427567	0.240637	0.080025	green	630.659	0.655314
FBgn0014075	CG6850	3L	5316	0.00390293	0.996748	-0.0250285	0.931639	0.0162513	0.995104	-1.06133	5.08e-07	-1.84699	8.16e-20	-0.785658	0.00121477	-1.09026	2.51e-07	-1.83464	1.42e-19	-0.744379	0.0018989	0.991944	turquoise	1872.94	0.952312
FBgn0014092	CG4278	2L	1063	0.223937	0.514278	0.00694567	0.980538	0.126925	0.95128	-0.492367	0.016381	-0.860325	7.59e-06	-0.367958	0.174632	-0.709358	0.000264786	-0.957337	5.02e-07	-0.247979	0.449524	0.778618	turquoise	1602.3	0.794502
FBgn0014127	CG10726	2L	2908	-0.0251033	0.966623	0.166348	0.567883	0.104769	0.976893	-0.0832309	0.810238	-0.0269038	0.95056	0.0563271	0.895161	0.10822	0.70626	0.102969	0.742076	-0.00525165	0.993121	0.878746	grey	7.19626	0.0425051
FBgn0014133	CG1822	X	8842	-0.164155	0.661273	-0.408545	0.0555265	0.22773	0.728474	1.63095	8.88e-20	1.99932	9.75e-30	0.36837	0.139545	1.38656	4.01e-14	2.3912	9.05e-42	1.00465	1.42e-07	0.132787	blue	1867.09	0.827198
FBgn0014135	CG4608	3R	4295	0.635486	0.0283205	0.630682	0.0143574	0.58209	0.0844672	-0.385722	0.15363	-0.140914	0.679925	0.244808	0.477465	-0.390526	0.108446	-0.19431	0.461676	0.196216	0.639999	0.986719	magenta	115.216	0.415626
FBgn0014141	CG3937	3R	8392	-0.479487	0.048381	-0.948581	5.78e-07	-0.61261	0.00783814	0.420769	0.0344279	-0.968824	4.02e-08	-1.38959	2.16e-14	-0.0483255	0.829175	-1.10195	3.75e-10	-1.05362	1.73e-08	0.279725	yellow	296.533	0.215721
FBgn0014143	CG5069	3L	2347	-0.827662	0.00271743	-0.229762	0.372202	-0.247207	0.783692	0.0960121	0.758999	0.129545	0.689302	0.0335326	0.933681	0.693912	0.00497825	0.71	0.00340396	0.0160879	0.981302	0.209253	turquoise	231.731	0.0813061
FBgn0014163	CG4609	3L	3988	-0.23901	0.613901	-0.887657	0.000940972	0.0930613	0.981346	4.24461	5.3e-77	4.43838	1.66e-84	0.193773	0.605031	3.59596	1.49e-54	4.77045	7.02e-97	1.17449	3.82e-06	0.0659105	blue	1808.15	0.849788
FBgn0014179	CG12245	2L	2173	-0.0196049	0.985975	0.33407	0.464364	-0.103433	0.993196	0.134537	0.810438	0.269972	0.628766	0.135435	0.836208	0.488211	0.260371	0.186143	0.713332	-0.302068	0.688614	0.753095	green	139.266	0.129958
FBgn0014184	CG16747	2R	1909	0.663312	0.000893053	-0.0020475	0.994247	0.216435	0.724106	0.229442	0.28298	0.299864	0.13239	0.0704219	0.809424	-0.435918	0.0194155	-0.147013	0.481086	0.288905	0.257093	0.0840648	grey	156.565	0.82979
FBgn0014189	CG7269	2L	2270	0.246239	0.398093	-0.370609	0.0586161	-0.104692	0.952687	-0.430416	0.0192591	-0.795351	1.98e-06	-0.364935	0.107302	-1.04726	3.27e-10	-1.14628	2.4e-12	-0.0990185	0.790818	0.111057	yellow	1711.01	0.890527
FBgn0014269	CG18608	2R	1597	0.0555892	0.892348	-0.3265	0.111678	-0.317546	0.417185	0.154543	0.509135	0.125318	0.626573	-0.0292249	0.930157	-0.227546	0.260371	-0.247817	0.229129	-0.0202707	0.969857	0.342493	green	187.637	0.18397
FBgn0014340	CG3025	X	3014	-0.0322271	0.939793	0.0674689	0.767615	-0.0336184	0.993558	-0.118625	0.629335	-0.286643	0.175543	-0.168018	0.539474	-0.0189291	0.935526	-0.288034	0.163933	-0.269105	0.343497	0.922442	turquoise	263.291	0.130336
FBgn0014342	CG10390	3R	2348	-0.146176	0.840944	-0.227092	0.561673	0.1177	0.981346	0.179293	0.688397	0.551119	0.123858	0.371826	0.411995	0.0983762	0.808113	0.814994	0.015779	0.716618	0.07755	0.769987	turquoise	305.702	0.152642
FBgn0014343	CG10601	3L	3892	0.0901887	0.813761	0.0984181	0.655549	-0.149807	0.892068	-0.0707054	0.783701	-0.020734	0.948753	0.0499714	0.872468	-0.062476	0.771982	-0.260729	0.197891	-0.198253	0.520793	0.627107	turquoise	27.0316	0.0110398
FBgn0014366	CG2925	3R	1859	0.23181	0.436167	-0.278251	0.163128	-0.226416	0.702179	-0.171487	0.43159	-0.424056	0.0199205	-0.252568	0.299941	-0.681548	9.02e-05	-0.882282	1.98e-07	-0.200733	0.506188	0.158833	yellow	1277.8	0.716302
FBgn0014380	CG9366	3R	1205	-0.608551	0.101683	-0.337153	0.1781	0.625279	0.0296898	2.44509	7.34e-29	2.87685	2.8e-40	0.431759	0.132837	2.71648	9.2e-31	4.11068	3.3e-72	1.39419	9.67e-11	0.00313457	blue	1833.38	0.714496
FBgn0014388	CG1921	3L	4280	-0.083019	0.804082	-0.729192	1e-05	-0.47514	0.023784	0.336852	0.0507253	-0.119304	0.590091	-0.456156	0.0151506	-0.309321	0.0705234	-0.511425	0.00133658	-0.202104	0.434598	0.0586335	greenyellow	160.474	0.435351
FBgn0014391	CG9032	X	450	0.0420145	0.942648	-0.0221428	0.94813	-0.286202	0.780695	-1.48008	8.26e-10	-2.01708	1.23e-17	-0.537002	0.104931	-1.54424	1.66e-10	-2.3453	2.93e-23	-0.801061	0.00533219	0.692526	turquoise	1889.81	0.928512
FBgn0014395	CG14620	X	1358	0.412707	0.41931	0.750278	0.0254994	0.415699	0.669156	-0.336532	0.377782	-0.418485	0.257941	-0.0819531	0.881106	0.00103977	0.997879	-0.415493	0.215657	-0.416532	0.366698	0.723671	blue	225.191	0.109525
FBgn0014396	CG3234	2L	5641	0.119168	0.748198	0.890183	1.77e-05	0.138247	0.934975	-1.51839	1.26e-16	-1.24391	6.67e-12	0.27448	0.339229	-0.747371	5.53e-05	-1.22483	1.73e-11	-0.477457	0.0462942	0.0328137	blue	1280.8	0.716932
FBgn0014411	CG14804	X	2543	0.1218	0.728748	-0.480478	0.013321	-0.0845785	0.976591	0.356991	0.0642665	0.235205	0.257886	-0.121786	0.64905	-0.245288	0.202299	0.0288264	0.901905	0.274114	0.285733	0.119769	black	453.626	0.855935
FBgn0014417	CG13397	2L	2741	-0.12254	0.783573	-0.216362	0.392975	0.219921	0.827434	-0.914042	1.68e-05	-2.1398	2.75e-26	-1.22576	3.46e-08	-1.00786	1.92e-06	-1.79734	7.5e-19	-0.789476	0.000836543	0.432398	turquoise	1566.56	0.816837
FBgn0014427	CG11899	3R	1176	0.143914	0.780353	-0.922942	0.000492252	-0.304043	0.715196	4.00691	1.66e-69	4.58186	2.9e-91	0.574957	0.0650401	2.94005	3.74e-37	4.13391	3.04e-74	1.19386	2.11e-06	0.0442128	blue	1783	0.878782
FBgn0014455	CG11654	X	2119	0.639445	0.015443	0.538477	0.0257314	0.541858	0.0882431	-1.16639	1.98e-08	-1.70045	2.97e-17	-0.534066	0.0476913	-1.26736	9.12e-10	-1.79804	2.73e-19	-0.530685	0.0432466	0.945502	turquoise	1612.14	0.786022
FBgn0014464	CG33962	X	1033	0.242359	0.778515	-0.131922	0.802214	0.0706737	0.993558	0.153876	0.795342	-0.126687	0.85196	-0.280563	0.662534	-0.220404	0.648233	-0.298372	0.555923	-0.0779677	0.946234	0.849607	grey	4.91888	0.0322181
FBgn0014465	CG15350	X	2093	-0.099871	0.876884	0.385739	0.227112	0.167826	0.951599	0.00376411	0.993243	0.381843	0.25189	0.378079	0.336392	0.489374	0.11462	0.64954	0.0295876	0.160166	0.781148	0.571256	yellow	526.193	0.382684
FBgn0014466	CG15351	X	1132	-0.251582	0.712764	0.882366	0.0158593	0.0601651	0.993558	-0.259651	0.561199	0.23085	0.624171	0.490501	0.292712	0.874298	0.0128936	0.542598	0.148777	-0.3317	0.551994	0.118944	green	607.881	0.664829
FBgn0014469	CG2060	2R	1880	0.628709	0.00466636	0.445413	0.0368404	0.69525	0.001943	-0.811797	1.38e-05	-1.47341	9.99e-17	-0.66161	0.00196414	-0.995092	6.12e-08	-1.40687	1.98e-15	-0.411773	0.0896505	0.694425	turquoise	1325.02	0.660875
FBgn0014857	CG5825	2L	926	0.321271	0.116875	-0.219515	0.182638	0.0248089	0.993558	0.181428	0.298264	-0.12385	0.52781	-0.305278	0.10502	-0.359358	0.0178409	-0.420312	0.0039969	-0.060954	0.860442	0.0910524	brown	735.139	0.584345
FBgn0014859	CG1864	2L	7704	-0.100963	0.872544	0.672362	0.0338584	-0.0464563	0.993558	-0.423031	0.206045	0.160338	0.697972	0.583368	0.115311	0.350295	0.260132	0.214845	0.527584	-0.13545	0.82795	0.185596	brown	464.86	0.625564
FBgn0014861	CG7538	3R	2898	-0.210244	0.667643	-0.104556	0.738017	-0.150842	0.955184	-0.18377	0.579653	-0.0973327	0.806138	0.0864373	0.838367	-0.0780827	0.800549	-0.0379308	0.912209	0.0401519	0.956516	0.966464	grey	8.62216	0.0411684
FBgn0014863	CG1019	3R	3071	-0.474226	0.127743	-0.257154	0.319242	-0.380693	0.485771	-0.75268	0.000602938	-1.16299	3.88e-08	-0.410307	0.176215	-0.535608	0.0227967	-1.06945	1.51e-06	-0.533846	0.0679653	0.824868	turquoise	982.562	0.469574
FBgn0014865	CG8175	2R	268	-1.38271	0.045205	-1.6031	0.00581385	-1.1783	0.165488	0.453603	0.505101	0.394412	0.590842	-0.0591919	0.950745	0.233207	0.70742	0.598825	0.318602	0.365617	0.729687	0.87553	pink	110.538	0.324252
FBgn0014868	CG9022	X	1513	0.034647	0.950025	-0.0953981	0.742136	-0.27775	0.749153	-1.21341	8.29e-08	-2.10603	4.25e-22	-0.892624	0.000529773	-1.34345	2.56e-09	-2.41843	9.36e-29	-1.07498	1.02e-05	0.70392	turquoise	1829.84	0.919624
FBgn0014869	CG1721	3R	1136	0.255242	0.5153	-0.10554	0.697419	-0.262645	0.740833	-1.5008	4.43e-13	-1.86942	4.15e-20	-0.368626	0.216602	-1.86158	1.77e-19	-2.38731	4.39e-32	-0.525731	0.0527138	0.330886	turquoise	1921.93	0.928056
FBgn0014870	CG8912	2R	5687	-0.0631722	0.866077	-0.52546	0.00431157	-0.113053	0.93639	0.361102	0.0477255	0.340029	0.0589028	-0.0210738	0.945638	-0.101185	0.604754	0.290148	0.111423	0.391333	0.0624395	0.192682	black	348.103	0.314214
FBgn0014877	CG6155	2R	1065	0.389973	0.246662	-0.379581	0.136454	-0.190421	0.888029	-0.377098	0.132979	-0.610458	0.0070149	-0.23336	0.474317	-1.14665	9.81e-08	-1.19085	2.31e-08	-0.0441995	0.9444	0.102744	yellow	1201.56	0.659429
FBgn0014879	CG4299	3R	1169	0.309692	0.381608	-0.369366	0.128529	-0.0393662	0.993558	-0.150043	0.594598	-0.371713	0.117307	-0.22167	0.476736	-0.829101	9.56e-05	-0.720771	0.00062827	0.10833	0.818107	0.164007	green	1057.98	0.702682
FBgn0014903	CG14630	X	1358	0.854629	0.00392101	0.394231	0.177318	0.729239	0.0372317	-1.2009	1.43e-06	-1.82451	3.58e-14	-0.623614	0.0549535	-1.66129	8.99e-12	-1.9499	2.63e-16	-0.288606	0.502768	0.514178	turquoise	1417.67	0.708773
FBgn0014906	CG3488	2L	2733	0.4492	0.100976	-0.256287	0.257841	-0.583629	0.023784	-0.356114	0.109683	0.142543	0.605372	0.498657	0.0412641	-1.0616	2.51e-08	-0.890286	2.52e-06	0.171314	0.639999	0.00642605	yellow	250.494	0.16976
FBgn0014930	CG2846	3R	1210	0.286607	0.460249	-0.0432014	0.885093	0.0403403	0.993558	-0.956269	1.59e-05	-1.45612	1.26e-11	-0.499847	0.0940023	-1.28608	3.02e-09	-1.70238	1.69e-15	-0.416305	0.191276	0.635726	turquoise	1926.18	0.967202
FBgn0014931	CG2678	3R	2003	0.105402	0.812729	-0.243074	0.316444	-0.098837	0.976893	0.0783598	0.793841	0.0657836	0.846248	-0.0125761	0.976069	-0.270116	0.244849	-0.138455	0.590038	0.131661	0.763464	0.584849	brown	274.049	0.307943
FBgn0015000	CG3469	2L	1784	0.177186	0.640543	-0.487675	0.0281686	-0.330893	0.457424	0.336716	0.137167	0.332474	0.135474	-0.00424203	0.990891	-0.328145	0.130659	-0.175605	0.453358	0.15254	0.695095	0.120903	black	276.828	0.396812
FBgn0015001	CG7754	2R	818	0.264075	0.689576	0.403911	0.294321	0.631858	0.374581	-0.124172	0.799206	-0.48606	0.240433	-0.361888	0.480669	0.0156644	0.972186	-0.118276	0.788552	-0.133941	0.868027	0.789227	purple	42.9388	0.0670308
FBgn0015008	CG8953	3R	1856	-0.272683	0.787238	0.0118158	0.984318	-0.400962	0.877617	0.752186	0.144987	0.389288	0.529876	-0.362898	0.580413	1.03669	0.0368178	0.261009	0.667252	-0.775676	0.224406	0.825099	turquoise	85.3384	0.0312073
FBgn0015010	CG9538	X	1760	-0.190317	0.825932	0.08071	0.872924	-0.679414	0.351163	0.0830902	0.886524	1.19577	0.001408	1.11268	0.0109185	0.354117	0.430634	0.706677	0.0966007	0.35256	0.609991	0.453201	turquoise	456.986	0.204315
FBgn0015011	CG8956	3R	1969	-0.350302	0.353088	-0.135196	0.621008	0.494284	0.176213	1.87548	9.63e-19	2.4682	2.73e-32	0.592727	0.0311496	2.09058	1.31e-22	3.31279	4.33e-57	1.22221	6.36e-08	0.0774003	blue	1817.44	0.700136
FBgn0015019	CG8977	3R	2165	0.14185	0.672698	-0.494153	0.0112368	-0.370159	0.219589	-0.403438	0.0318557	-0.388856	0.0347769	0.0145822	0.965164	-1.03944	7e-10	-0.900864	7.17e-08	0.138576	0.68582	0.0800723	yellow	804.02	0.527054
FBgn0015024	CG2028	X	2791	0.226554	0.439715	-0.252088	0.191639	0.0950047	0.958932	0.533288	0.00204919	0.575575	0.000607657	0.0422869	0.885274	0.0546458	0.788	0.444026	0.00986839	0.38938	0.0655645	0.212305	blue	807.039	0.627435
FBgn0015025	CG6215	3L	1585	-0.0165933	0.982907	0.0379069	0.916607	0.165408	0.955792	-0.176029	0.637422	-0.247187	0.507558	-0.0711586	0.884331	-0.121528	0.713168	-0.0651857	0.861615	0.0563426	0.941594	0.914109	grey	8.95969	0.0371474
FBgn0015031	CG14028	2L	460	0.244803	0.574226	0.00841141	0.980538	0.0237151	0.994668	-1.17539	3.75e-07	-1.70465	3.42e-14	-0.52926	0.0893131	-1.41178	6.91e-10	-1.92574	7.79e-18	-0.513957	0.0996091	0.781645	turquoise	1929.49	0.967977
FBgn0015032	CG1438	3R	1906	0.487379	0.406122	0.930904	0.0131386	0.210528	0.951361	-0.135226	0.78757	0.130895	0.812151	0.266121	0.61475	0.3083	0.408581	-0.145956	0.736111	-0.454256	0.384606	0.420979	red	261.41	0.554464
FBgn0015033	CG4321	3L	1573	-0.0567977	0.920498	0.330142	0.25922	0.615528	0.136538	-1.61682	1.36e-11	-2.26277	2.45e-21	-0.645952	0.0486497	-1.22988	4.34e-07	-1.59045	2.78e-11	-0.360567	0.364043	0.268222	turquoise	1436.58	0.66422
FBgn0015034	CG2062	2R	1772	0.173937	0.797889	0.991524	0.00659048	0.580179	0.499274	-0.696929	0.0598348	-1.09392	0.00179079	-0.396994	0.448427	0.120658	0.749716	-0.687682	0.0534934	-0.80834	0.0460994	0.310968	turquoise	385.404	0.132695
FBgn0015035	CG4105	2L	1805	0.921274	0.275382	2.92293	8e-08	1.18933	0.178503	0.105059	0.896877	-2.91043	1.36e-08	-3.01549	3.66e-08	2.10672	7.46e-05	-2.64238	2.44e-07	-4.7491	3.11e-20	0.0910828	turquoise	194.224	0.0950249
FBgn0015036	CG10755	X	1822	-0.408955	0.426836	-0.148555	0.636536	0.144236	0.962718	0.713809	0.0117924	0.577591	0.0473208	-0.136219	0.740762	0.974209	0.000900654	1.13078	6.39e-05	0.156573	0.77199	0.463972	turquoise	983.589	0.450087
FBgn0015037	CG10842	2R	1680	-0.911726	0.00984235	-0.46975	0.15861	-0.812831	0.0509363	-0.379522	0.278222	-1.88648	9.34e-12	-1.50696	6.51e-07	0.0624549	0.861619	-1.78759	2.09e-10	-1.85004	3.84e-10	0.612544	turquoise	502.584	0.241528
FBgn0015038	CG4485	2R	1752	1.32275	5.09e-07	1.50689	1.12e-08	0.396121	0.600096	-1.45571	6.75e-09	-2.51413	6.21e-24	-1.05842	0.000369436	-1.27157	3.1e-07	-3.44076	3.76e-45	-2.16919	4.48e-17	0.0439177	turquoise	1295.63	0.6035
FBgn0015039	CG4486	2R	1667	1.01776	0.00175261	1.22718	4.43e-05	1.05383	0.00183965	-1.18483	2.58e-05	-3.02448	3.55e-30	-1.83965	1.31e-10	-0.975397	0.000708205	-2.9884	9.53e-30	-2.01301	6.37e-13	0.883623	turquoise	1088.47	0.549527
FBgn0015040	CG3616	2R	1743	0.738216	0.000218164	0.530991	0.00845826	0.386206	0.228496	-0.00980599	0.970531	-0.474865	0.0126544	-0.465059	0.0428215	-0.217031	0.277753	-0.826875	2.6e-06	-0.609844	0.00253003	0.490956	magenta	376.439	0.389357
FBgn0015075	CG9054	3L	2470	0.364832	0.244428	-0.106845	0.672135	0.11366	0.964368	-0.381651	0.0953473	-0.829752	3.6e-05	-0.448101	0.0938102	-0.853328	2.39e-05	-1.08092	3.44e-08	-0.227595	0.517025	0.362563	turquoise	1631.21	0.814553
FBgn0015218	CG4035	3L	1793	0.00332252	0.995832	-0.531827	0.00444421	-0.167299	0.836148	-0.221108	0.276758	-0.488372	0.00447219	-0.267264	0.251113	-0.756257	6.1e-06	-0.658993	6.69e-05	0.0972643	0.787434	0.159266	yellow	1108.38	0.795749
FBgn0015221	CG1469	3R	1443	0.652317	0.000398391	0.116269	0.561912	0.434705	0.0651046	0.875081	5.42e-08	1.28456	1.37e-16	0.409479	0.0481204	0.339033	0.0564283	1.06695	8.41e-12	0.727915	2.44e-05	0.156385	blue	821.481	0.431806
FBgn0015222	CG2216	3R	1677	0.673992	5.79e-05	-0.0390374	0.845832	0.392202	0.0839464	1.11354	4.29e-14	1.65805	9.76e-31	0.544516	0.00177139	0.400507	0.0137432	1.37626	1.38e-21	0.975755	2.27e-10	0.0274712	blue	1041.35	0.53596
FBgn0015229	CG6575	3R	2050	-0.0421778	0.937285	-0.755058	0.00103187	-0.248698	0.751312	1.68607	1.93e-16	1.49314	3.17e-13	-0.192935	0.53543	0.97319	8.62e-06	1.28662	8.48e-10	0.313426	0.332842	0.137894	blue	1317.51	0.824809
FBgn0015230	CG3853	3R	1711	-0.242679	0.731775	0.696591	0.0661002	-0.246703	0.925615	-0.257289	0.57038	0.153771	0.766731	0.41106	0.400269	0.681981	0.0640915	0.149747	0.741141	-0.532234	0.279192	0.162721	brown	256.314	0.305955
FBgn0015239	CG7199	3L	2345	-0.0255644	0.942646	-0.583855	0.000340766	-0.178138	0.752019	0.0414821	0.851407	-0.29941	0.0688825	-0.340892	0.0802726	-0.516809	0.000818092	-0.451983	0.003121	0.0648253	0.858517	0.086408	green	751.398	0.634884
FBgn0015240	CG11783	3R	2834	0.116432	0.720067	-0.0924614	0.647083	0.223648	0.665327	-0.315344	0.0844943	-0.624518	0.000119223	-0.309174	0.165252	-0.524238	0.0017914	-0.517303	0.00167662	0.00693499	0.986856	0.486809	turquoise	1224.43	0.615719
FBgn0015245	CG12101	X	2357	0.90342	0.000132299	-0.461262	0.0611138	-0.09667	0.976893	-0.387531	0.116892	-0.257878	0.335646	0.129653	0.702281	-1.75221	1.97e-17	-1.25797	9.59e-10	0.494245	0.0723088	0.000315176	yellow	527.121	0.297877
FBgn0015247	CG8293	2R	2106	0.00925999	0.984265	-0.484282	0.009359	-0.227799	0.659622	0.197952	0.335091	-0.0230465	0.938913	-0.220998	0.350607	-0.29559	0.106398	-0.260105	0.161244	0.0354844	0.938549	0.210624	red	540.74	0.70546
FBgn0015268	CG5330	2R	1393	0.280114	0.383514	-0.238459	0.28126	0.0178484	0.995066	-0.369457	0.085023	-0.732955	0.000101859	-0.363498	0.157094	-0.88803	2.45e-06	-0.99522	5.66e-08	-0.10719	0.795347	0.260217	turquoise	1599.88	0.760144
FBgn0015269	CG8318	3R	9737	0.0154322	0.970318	-0.215508	0.267888	-0.0400886	0.993558	0.305661	0.111532	0.0521325	0.849509	-0.253529	0.279161	0.0747207	0.710052	-0.00338826	0.988908	-0.0781089	0.841292	0.674759	black	262.068	0.48514
FBgn0015270	CG3041	3R	1995	-0.0863135	0.897136	0.388897	0.236946	0.16015	0.963117	-0.177831	0.652442	-0.0717661	0.881251	0.106065	0.827333	0.297379	0.359455	0.174698	0.630611	-0.122682	0.85585	0.595733	green	62.3456	0.0660738
FBgn0015271	CG7833	2L	1687	0.129266	0.854285	0.0924884	0.82552	-0.115096	0.981652	-0.292552	0.484205	-0.280377	0.52352	0.0121752	0.985761	-0.32933	0.364991	-0.524739	0.148777	-0.195409	0.780348	0.879791	blue	113.959	0.0778637
FBgn0015277	CG5373	2R	3164	0.0391889	0.920029	-0.158205	0.421299	-0.197931	0.751312	0.056035	0.81411	-0.00635922	0.983848	-0.0623942	0.822024	-0.141358	0.457506	-0.243479	0.193338	-0.102121	0.770409	0.642602	green	265.628	0.273008
FBgn0015278	CG11621	3L	7211	0.105731	0.73815	-0.263833	0.13421	-0.307143	0.314636	0.34883	0.038237	-0.169323	0.393412	-0.518153	0.00360287	-0.0207337	0.915345	-0.582198	0.000201289	-0.561464	0.00117512	0.220751	yellow	200.435	0.144672
FBgn0015279	CG4141	3R	4839	0.0767451	0.835259	-0.408166	0.0328293	-0.368636	0.194773	0.638088	0.00018044	0.882365	6.08e-08	0.244276	0.300638	0.153178	0.426614	0.436984	0.0123627	0.283806	0.241021	0.171965	blue	776.543	0.560558
FBgn0015282	CG5289	3R	1625	0.292953	0.224023	-0.377053	0.0325764	0.0353696	0.993558	0.538678	0.000685924	0.562053	0.000287272	0.0233756	0.935305	-0.131328	0.459593	0.30447	0.0671695	0.435798	0.017398	0.0446265	blue	623.499	0.466245
FBgn0015283	CG7619	3L	1422	0.241192	0.312301	-0.374287	0.0227605	0.00475696	0.997597	0.641487	9.41e-06	0.809159	7.65e-09	0.167672	0.426384	0.0260078	0.88646	0.572724	6.38e-05	0.546716	0.000531342	0.0500921	blue	1007.24	0.702182
FBgn0015286	CG2849	X	2555	0.0346035	0.928868	-0.617278	0.000577434	0.0184388	0.994668	0.912196	1.33e-08	0.946363	2.15e-09	0.0341669	0.90774	0.260315	0.153158	0.930198	4.04e-09	0.669884	0.00013642	0.0350155	blue	1284.66	0.891629
FBgn0015288	CG7434	X	1100	0.0335376	0.936297	-0.373044	0.0633259	-0.153975	0.877617	-0.272319	0.19024	-0.511772	0.00451286	-0.239453	0.338386	-0.6789	0.000134103	-0.699285	5.15e-05	-0.0203845	0.968033	0.371567	yellow	1348.76	0.919909
FBgn0015295	CG18247	2R	3176	-0.095268	0.761429	-0.340304	0.0419996	-0.115131	0.909877	0.341321	0.034364	0.298745	0.0653	-0.0425755	0.867409	0.0962852	0.585527	0.278883	0.0896662	0.182597	0.4589	0.532469	blue	555.759	0.367197
FBgn0015296	CG3715	3L	1600	-1.47e-05	0.999954	-0.208436	0.285167	0.217289	0.697515	0.607091	0.000445727	0.392705	0.0312656	-0.214386	0.373619	0.39867	0.0307494	0.610009	0.000373527	0.211339	0.444367	0.310966	blue	751.045	0.498021
FBgn0015298	CG4457	3L	653	0.0691128	0.868636	-0.500212	0.02377	-0.115704	0.95725	-0.6529	0.000777986	-0.91355	1.03e-06	-0.26065	0.347744	-1.22223	8.24e-11	-1.09837	4.13e-09	0.123858	0.766852	0.202172	turquoise	1329.67	0.608772
FBgn0015299	CG8396	2L	536	0.335929	0.310373	-0.187706	0.439734	0.0547982	0.993196	0.00108689	0.997061	-0.462344	0.0375384	-0.463431	0.0858271	-0.522548	0.0153834	-0.743475	0.00031851	-0.220927	0.544604	0.297106	yellow	1115.98	0.600694
FBgn0015300	CG13591	2R	908	-0.612025	0.404264	0.969532	0.0281501	-0.268669	0.93639	-0.306388	0.569904	0.349227	0.508528	0.655615	0.231773	1.27517	0.00288923	0.692582	0.141371	-0.582586	0.314762	0.0573716	green	331.215	0.355235
FBgn0015316	CG9564	2L	1280	-0.527031	0.408432	0.781658	0.0431217	0.0362528	0.994668	-0.19762	0.68669	0.00669812	0.991761	0.204318	0.714553	1.11107	0.00286317	0.569982	0.16676	-0.541087	0.27969	0.0985474	green	236.47	0.302746
FBgn0015320	CG6720	2L	2111	0.0891253	0.786813	-0.477271	0.00625372	-0.0237314	0.993558	0.196122	0.30317	-0.0140878	0.961786	-0.21021	0.343735	-0.370274	0.0274578	-0.126944	0.49993	0.24333	0.301739	0.0867653	red	493.091	0.663894
FBgn0015321	CG8284	3L	1709	0.105099	0.745713	-0.446089	0.0114631	-0.0303677	0.993558	0.403258	0.0167597	0.485717	0.00238248	0.0824586	0.743981	-0.14793	0.410478	0.35025	0.0352202	0.49818	0.00533388	0.107898	blue	536.468	0.37754
FBgn0015331	CG14637	3R	1995	0.120008	0.759573	0.15645	0.483287	0.206272	0.791059	0.11455	0.657423	0.0914583	0.752887	-0.023092	0.947625	0.150993	0.482926	0.177723	0.425569	0.0267295	0.961525	0.959928	blue	45.612	0.0171106
FBgn0015336	CG15865	X	3429	-0.470994	0.444542	0.370328	0.354927	0.222252	0.943646	-0.188717	0.693821	0.117847	0.831163	0.306564	0.549883	0.652604	0.0857802	0.811093	0.0267947	0.158488	0.838314	0.292945	brown	437.751	0.434296
FBgn0015338	CG5861	2L	1126	0.300574	0.327016	-0.252345	0.249161	-0.051313	0.992967	-0.247317	0.275415	-0.474657	0.0161585	-0.22734	0.405761	-0.800237	2.05e-05	-0.826544	7.51e-06	-0.0263073	0.963149	0.206214	yellow	1400.11	0.781963
FBgn0015351	CG14906	3R	1177	-0.415378	0.41931	-0.262847	0.455907	0.0814233	0.992967	-0.175697	0.660179	-0.519676	0.119784	-0.343979	0.425659	-0.0231668	0.953396	-0.0228747	0.957626	0.000292026	0.999713	0.586429	yellow	37.4033	0.0230439
FBgn0015359	CG2034	3L	1284	0.0393023	0.932331	-0.0973523	0.681493	0.315226	0.482854	0.31374	0.16231	0.126037	0.656223	-0.187703	0.507876	0.177085	0.421558	0.40196	0.0514631	0.224875	0.482782	0.408755	blue	181.5	0.131311
FBgn0015360	CG32300	3L	3380	0.0718119	0.825571	-0.354541	0.0374119	-0.0530117	0.981598	0.071894	0.733854	-0.101352	0.640345	-0.173246	0.424917	-0.354458	0.0275309	-0.226175	0.176596	0.128283	0.65671	0.217926	green	649.509	0.663693
FBgn0015371	CG11798	2R	5666	0.362564	0.184968	0.231366	0.272023	0.0784229	0.976893	-0.149549	0.534068	0.0257293	0.936882	0.175278	0.518028	-0.280748	0.157006	-0.258412	0.202594	0.0223357	0.966089	0.628064	tan	73.042	0.171942
FBgn0015372	CG3870	2R	1648	-0.0985824	0.860397	0.357983	0.23268	-0.213	0.896265	-0.644903	0.0192591	-0.350238	0.246792	0.294665	0.438554	-0.188338	0.522803	-0.464656	0.103741	-0.276318	0.54245	0.36502	blue	250.555	0.188161
FBgn0015376	CG33122	2L	3236	-0.0172645	0.978913	-0.216548	0.446595	-0.338844	0.60692	0.207149	0.508696	0.560287	0.0257133	0.353138	0.281236	0.00786483	0.980992	0.238708	0.404458	0.230843	0.595998	0.708541	turquoise	97.4004	0.0340626
FBgn0015379	CG17051	X	1021	0.182233	0.610722	-0.105919	0.659504	0.0156077	0.995104	-0.515068	0.0108268	-0.781472	3.94e-05	-0.266404	0.336083	-0.80322	2.81e-05	-0.948097	4.49e-07	-0.144877	0.7116	0.644551	turquoise	1729.93	0.850301
FBgn0015380	CG17348	2L	3104	-0.877026	0.0660756	0.394808	0.304527	0.131647	0.976893	-0.118012	0.807039	0.338926	0.427123	0.456938	0.328239	1.15382	0.00121181	1.3476	8.25e-05	0.193777	0.779435	0.076811	yellow	694.566	0.411878
FBgn0015381	CG9019	2L	3537	-0.37596	0.581335	1.27041	0.00165891	0.377128	0.810084	-1.01517	0.00929352	-0.197737	0.714865	0.817437	0.0911883	0.631196	0.110397	0.555351	0.168065	-0.0758454	0.937707	0.0350155	brown	415.9	0.5553
FBgn0015391	CG11397	2L	4521	-0.119886	0.772772	0.0583502	0.818098	0.0184537	0.995066	0.0261432	0.930584	0.121081	0.677805	0.0949381	0.765881	0.20438	0.362851	0.259421	0.252621	0.0550416	0.914916	0.841117	blue	34.4162	0.0191597
FBgn0015393	CG3949	2L	607	-0.24765	0.610513	-0.0674506	0.861558	0.511421	0.444862	-2.42886	8.53e-21	-2.75981	1.39e-25	-0.330951	0.45109	-2.24866	2.48e-17	-2.00074	2.44e-14	0.24792	0.660005	0.251353	turquoise	1367.06	0.618296
FBgn0015396	CG4029	3R	3860	-0.393824	0.145619	-0.134086	0.514843	-0.0302975	0.993558	0.338426	0.0824077	0.334013	0.0810459	-0.00441351	0.989517	0.598164	0.00143644	0.697539	0.000118574	0.099375	0.788188	0.442164	blue	926.625	0.39858
FBgn0015399	CG12283	2L	5788	0.289903	0.42549	0.391136	0.0919809	0.599065	0.0232888	0.42704	0.0655835	0.987917	7.64e-07	0.560876	0.0238921	0.528273	0.0151806	1.29708	2.46e-11	0.768805	0.000357132	0.636279	turquoise	584.686	0.246025
FBgn0015400	CG4977	2L	6939	-0.404607	0.563248	0.284066	0.532349	-0.241865	0.945678	-0.37361	0.43302	0.0813265	0.897411	0.454937	0.399754	0.315063	0.464658	0.244069	0.601035	-0.0709942	0.946154	0.499334	brown	166.238	0.319705
FBgn0015402	CG2899	3R	5517	-0.020306	0.951392	-0.12407	0.438868	-0.0310451	0.993558	0.263975	0.0838725	0.211584	0.179045	-0.0523918	0.816037	0.160211	0.295818	0.200845	0.189857	0.0406333	0.908974	0.86965	blue	505.744	0.307662
FBgn0015477	CG8014	2R	7771	0.111381	0.705258	-0.31976	0.0580651	0.00644974	0.997597	0.164869	0.37254	0.148828	0.440135	-0.0160418	0.954028	-0.266271	0.0998878	0.0438969	0.822962	0.310168	0.111068	0.196465	black	347.602	0.54855
FBgn0015509	CG1877	2R	3886	0.106844	0.728628	-0.537617	0.00116174	-0.0530641	0.981598	0.936245	1.5e-10	1.31422	2.16e-20	0.377975	0.0460751	0.291784	0.0761843	1.15431	6.05e-16	0.862528	1.73e-08	0.0389507	blue	1377.57	0.840676
FBgn0015513	CG10379	3R	7465	-0.0250133	0.945614	-0.207371	0.24624	0.290431	0.337764	0.379111	0.0229404	0.74479	6.47e-07	0.365679	0.0630627	0.196753	0.253275	1.06023	4.29e-13	0.863482	3.45e-08	0.156778	blue	821.479	0.438784
FBgn0015519	CG2302	X	10506	-0.517004	0.231408	0.709216	0.0199424	-0.0893028	0.983412	-0.421267	0.191755	0.0457342	0.922332	0.467001	0.211169	0.804953	0.00508904	0.473435	0.121697	-0.331518	0.453728	0.0328055	brown	600.379	0.730395
FBgn0015520	CG10328	3R	2908	-0.0873817	0.887662	0.307738	0.278918	0.149769	0.952396	0.614863	0.0288134	0.73365	0.00573036	0.118786	0.768204	1.00998	0.000141765	0.9708	0.000221288	-0.0391836	0.956418	0.64293	turquoise	1139.23	0.524449
FBgn0015521	CG2986	2L	715	0.182137	0.588643	-0.336597	0.100867	-0.107793	0.953965	-0.16198	0.487508	-0.4522	0.016033	-0.29022	0.242496	-0.680714	0.000176047	-0.74213	2.31e-05	-0.0614162	0.891449	0.222826	yellow	1475.6	1
FBgn0015522	CG14489	2R	1746	-0.115875	0.796606	0.0122205	0.96718	0.125938	0.955792	-0.0718638	0.813597	-0.169379	0.566491	-0.0975154	0.77866	0.0562312	0.828725	0.0724328	0.795146	0.0162016	0.980158	0.777202	grey	6.58504	0.0355182
FBgn0015524	CG10036	2R	2982	0.00580465	0.99716	0.383553	0.343108	0.199371	0.957382	-0.0508772	0.925394	0.142875	0.796767	0.193753	0.729085	0.326871	0.410203	0.336442	0.41728	0.00957083	0.991539	0.795809	green	188.683	0.189996
FBgn0015527	CG1685	X	2367	0.107807	0.798414	0.119047	0.646468	0.190471	0.87267	-1.41005	7e-13	-1.59534	2.97e-16	-0.185291	0.561037	-1.39881	1.32e-12	-1.51268	1.04e-14	-0.113867	0.806125	0.965553	turquoise	1587.34	0.720692
FBgn0015544	CG13570	2R	1825	0.171096	0.742197	-0.323961	0.264805	0.242218	0.845734	0.298403	0.33698	0.103528	0.796801	-0.194875	0.611165	-0.196654	0.501279	0.17465	0.57254	0.371304	0.335781	0.330603	black	80.7728	0.119298
FBgn0015546	CG4215	2L	4433	-0.256601	0.616563	0.143135	0.653338	-0.252175	0.847029	0.0355114	0.928674	0.166548	0.661113	0.131037	0.75437	0.435248	0.136588	0.170974	0.610713	-0.264273	0.568094	0.555282	yellow	62.1646	0.0297365
FBgn0015550	CG7659	3L	2130	-0.446286	0.553857	0.0719041	0.888587	0.157778	0.976893	0.0957632	0.87073	0.108077	0.867065	0.0123142	0.98777	0.613953	0.168756	0.712142	0.106926	0.0981886	0.925479	0.599887	green	279.916	0.221978
FBgn0015553	CG10387	2L	2390	-0.437351	0.220888	-0.409644	0.110116	-0.0862411	0.983412	0.181803	0.535433	-1.40082	1.49e-09	-1.58262	6.05e-11	0.20951	0.427765	-1.04971	2.09e-05	-1.25922	7.59e-07	0.644745	turquoise	294	0.146913
FBgn0015558	CG1693	X	7199	-0.13862	0.779137	0.478571	0.0784442	-0.0737777	0.987659	-0.58682	0.0221586	-0.502033	0.0510867	0.0847874	0.836118	0.0303697	0.919064	-0.437191	0.0943632	-0.467561	0.148376	0.233191	blue	423.361	0.309907
FBgn0015561	CG1650	2R	1690	-0.567526	0.416888	0.64861	0.153651	-0.0265691	0.99632	-0.45838	0.354495	-0.11973	0.852459	0.33865	0.574514	0.757757	0.0831518	0.421227	0.376854	-0.33653	0.652663	0.192682	brown	229.642	0.386576
FBgn0015568	CG1031	3R	2123	0.875768	0.000176449	0.660112	0.00519209	0.621884	0.0293127	-0.313153	0.21588	-0.408358	0.0807786	-0.0952056	0.784363	-0.528809	0.0183218	-0.662242	0.00183533	-0.133433	0.763067	0.724387	purple	338.548	0.659833
FBgn0015569	CG1131	3R	2161	0.47994	0.210513	0.21777	0.525078	0.361766	0.70693	-1.79744	3.68e-12	-1.81687	1.69e-12	-0.0194304	0.973047	-2.05961	4.61e-16	-1.93504	1.52e-14	0.124566	0.851032	0.834897	blue	1199.34	0.524109
FBgn0015570	CG2505	3R	2141	0.782362	0.227886	1.35834	0.00354539	0.877017	0.243019	-2.29921	1.91e-08	-4.1693	4.14e-26	-1.87009	3.55e-05	-1.72323	4.2e-05	-4.07465	3.81e-25	-2.35141	3.96e-08	0.66088	turquoise	1427.13	0.703618
FBgn0015571	CG1257	3R	1878	0.111121	0.729627	-0.24277	0.175092	0.0103074	0.996321	0.46187	0.00468736	0.557569	0.000353108	0.0956984	0.693534	0.107979	0.553493	0.456755	0.00423685	0.348776	0.080975	0.36502	blue	909.177	0.66261
FBgn0015572	CG1082	3R	1749	1.9933	1.11e-19	1.0933	8.58e-06	0.568973	0.164694	-0.445268	0.0982834	-1.06855	8.52e-06	-0.623286	0.0461706	-1.34527	4.82e-10	-2.49288	2.17e-30	-1.14761	2.78e-06	0.00145099	purple	658.96	0.720099
FBgn0015574	CG1108	3R	1836	0.314099	0.643419	0.672706	0.0924195	-0.406588	0.762039	-0.230556	0.635581	0.392177	0.373671	0.622733	0.19535	0.128051	0.758166	-0.32851	0.432505	-0.456561	0.417377	0.178748	red	153.811	0.251767
FBgn0015575	CG1112	3R	2017	0.327909	0.381354	0.0593126	0.83734	0.287586	0.690044	-0.645695	0.0053539	-0.487415	0.0400583	0.15828	0.644286	-0.914292	3.86e-05	-0.527738	0.0220099	0.386554	0.216221	0.719427	turquoise	512.261	0.216024
FBgn0015576	CG1121	3R	2646	-0.88683	0.00259383	0.111545	0.724514	-0.0942471	0.981346	-1.35659	3.69e-08	-0.990806	7.08e-05	0.365785	0.30348	-0.358216	0.200702	-0.198223	0.512936	0.159993	0.762278	0.0573716	turquoise	164.202	0.0652111
FBgn0015577	CG1128	3R	3455	-0.532354	0.159555	-0.444502	0.132257	0.278146	0.804491	-0.348092	0.255395	-1.02953	5.15e-05	-0.681435	0.0345113	-0.26024	0.373515	-0.219027	0.478068	0.0412133	0.956516	0.136819	turquoise	102.96	0.0416348
FBgn0015582	CG12390	2R	1681	0.255478	0.454243	-0.306164	0.177672	-0.0557476	0.990938	-0.190124	0.444656	-0.322439	0.14987	-0.132315	0.667047	-0.751765	0.000152082	-0.633664	0.00136577	0.118101	0.78051	0.226282	yellow	834.764	0.525189
FBgn0015585	CG10852	3L	401	-0.315037	0.653881	-0.58261	0.102283	-0.112553	0.981598	1.38663	2.16e-05	1.06994	0.00139236	-0.316694	0.48851	1.11906	0.00184447	1.27242	0.000235675	0.153363	0.833188	0.654542	blue	715.398	0.469854
FBgn0015589	CG1451	3R	8441	-0.252242	0.337705	-0.20447	0.267125	0.0518297	0.983412	0.0572669	0.803263	0.0817064	0.734093	0.0244395	0.933749	0.105039	0.569048	0.385778	0.0198656	0.280739	0.208293	0.451276	black	181.288	0.186742
FBgn0015591	CG13633	3R	1459	-0.179943	0.828037	0.779575	0.0694331	0.41978	0.768894	-0.513893	0.268169	-0.0107869	0.98788	0.503106	0.359064	0.445625	0.289232	0.588936	0.157756	0.143311	0.86995	0.301404	green	109.324	0.0855672
FBgn0015600	CG9660	2L	8297	0.161979	0.59585	0.476849	0.00944772	0.0146966	0.995104	-0.593196	0.000360135	-0.776347	1.45e-06	-0.183151	0.457045	-0.278326	0.116173	-0.923629	7.91e-09	-0.645303	0.000327424	0.235436	blue	1162.63	0.681119
FBgn0015602	CG10159	2R	1558	0.242932	0.390829	-0.306068	0.0925513	0.413335	0.0725809	0.63104	0.000106923	0.517115	0.0017186	-0.113926	0.642096	0.0820411	0.670786	0.687518	1.35e-05	0.605477	0.000422426	0.025173	blue	628.663	0.407121
FBgn0015609	CG7100	2L	13384	2.31912	4.19e-35	1.47142	6.72e-14	1.19061	6.36e-09	-0.00131894	0.996739	0.154082	0.589506	0.155401	0.615861	-0.849014	1.07e-05	-0.974427	1.98e-07	-0.125413	0.75708	0.00197972	magenta	187.957	0.967513
FBgn0015614	CG11217	2R	2061	0.032785	0.934424	-0.434533	0.020635	0.0296045	0.993558	0.402417	0.0257889	0.168342	0.439653	-0.234075	0.319017	-0.0649005	0.747359	0.165162	0.401181	0.230062	0.384606	0.165046	black	392.26	0.748663
FBgn0015615	CG9802	X	4020	0.0972086	0.802107	-0.257251	0.209419	-0.117718	0.941241	0.471817	0.0132824	0.580072	0.0013144	0.108255	0.695376	0.117358	0.576196	0.365145	0.0586092	0.247788	0.37897	0.479221	blue	606.894	0.431854
FBgn0015618	CG10572	3L	1529	-0.0279409	0.958428	-0.0933927	0.729817	-0.0832672	0.980007	-0.0799626	0.797003	0.0722241	0.835744	0.152187	0.646673	-0.145414	0.566878	0.0168978	0.95656	0.162312	0.708084	0.980126	grey	34.7591	0.0945138
FBgn0015621	CG3642	2L	1246	-0.0844193	0.864887	-0.100385	0.719676	-0.305431	0.670318	-0.246432	0.372141	-0.243018	0.388303	0.00341399	0.993096	-0.262398	0.296679	-0.464029	0.0579402	-0.201631	0.638258	0.790847	turquoise	160.568	0.0643183
FBgn0015622	CG11958	3R	2623	0.1611	0.627977	-0.396895	0.0459663	-0.256211	0.591084	-0.346934	0.0769063	-0.728489	2.21e-05	-0.381555	0.0949136	-0.904929	1.32e-07	-1.1458	5.48e-12	-0.240872	0.384606	0.149763	yellow	1551.74	0.888039
FBgn0015623	CG11567	2L	2739	0.461344	0.0631143	0.212656	0.323344	0.186528	0.8228	-0.935175	2.1e-07	-0.479228	0.0120896	0.455948	0.0498796	-1.18386	2.66e-11	-0.754044	2.61e-05	0.429819	0.0637797	0.595	turquoise	507.257	0.219684
FBgn0015625	CG5814	3R	2883	-0.0848653	0.899919	0.276533	0.407839	0.0812998	0.990332	0.111847	0.788358	0.321253	0.375463	0.209406	0.632578	0.473245	0.137242	0.487419	0.127591	0.0141732	0.984751	0.73763	yellow	318.567	0.214357
FBgn0015663	CG2788	2L	2303	-0.231111	0.571815	-0.643666	0.00698809	-0.471714	0.218662	0.750713	0.00058584	-0.0962663	0.777312	-0.84698	0.000340242	0.338159	0.160274	-0.336869	0.17303	-0.675028	0.00746945	0.505179	grey	123.063	0.522231
FBgn0015664	CG5838	2L	2872	0.278706	0.305287	-0.416535	0.0274248	-0.121289	0.926476	0.192506	0.351666	0.0718994	0.784935	-0.120607	0.637211	-0.502735	0.00391874	-0.328095	0.0682431	0.17464	0.555045	0.055886	green	290.437	0.364343
FBgn0015714	CG10241	2R	1727	-0.448316	0.24253	0.333214	0.245	-0.435448	0.444862	-0.956562	0.000112945	-1.9017	6.57e-16	-0.945138	0.000689596	-0.175032	0.538817	-1.88883	2.68e-15	-1.7138	9.69e-12	0.111995	turquoise	984.71	0.498895
FBgn0015721	CG9398	2R	2523	-0.383729	0.572249	0.45927	0.273372	-0.0560723	0.993558	-0.556006	0.192021	0.201778	0.696505	0.757784	0.107168	0.286993	0.492407	0.529435	0.192527	0.242441	0.734081	0.357667	green	148.772	0.100045
FBgn0015737	CG3373	3R	2360	0.354882	0.258917	0.00355072	0.990702	0.236242	0.749974	-0.032715	0.915996	-0.346154	0.123952	-0.313439	0.256539	-0.384046	0.0751798	-0.464794	0.0254507	-0.0807481	0.868274	0.546566	green	665.038	0.324879
FBgn0015754	CG8440	2R	3292	0.0766768	0.844825	-0.458671	0.0226072	-0.0228254	0.994668	0.4463	0.019924	-0.208419	0.352182	-0.654719	0.00107918	-0.0890476	0.672877	-0.307921	0.114782	-0.218874	0.458854	0.169976	grey	342.27	0.674411
FBgn0015756	CG6141	2L	807	0.157231	0.655717	-0.320551	0.124064	-0.103785	0.958778	-0.305901	0.146327	-0.597078	0.00108172	-0.291178	0.246938	-0.783683	1.52e-05	-0.858095	1.04e-06	-0.074412	0.866143	0.2818	yellow	1605.8	0.985421
FBgn0015765	CG5475	3R	1634	0.0770093	0.855709	-0.285608	0.192353	-0.0702399	0.981346	0.259527	0.25756	0.158982	0.544465	-0.100546	0.741559	-0.10309	0.646709	0.0117326	0.965345	0.114822	0.776166	0.503286	black	284.759	0.55575
FBgn0015766	CG10596	3L	2722	-0.285206	0.505669	0.0993944	0.73647	0.0123925	0.997597	-1.48656	6.97e-11	-2.53541	1.65e-30	-1.04885	3.5e-05	-1.10196	2.47e-06	-2.23781	4.96e-24	-1.13585	3.68e-06	0.575319	turquoise	1701.96	0.842089
FBgn0015772	CG10637	2L	5364	0.118935	0.691903	-0.401823	0.0169877	-0.140771	0.852253	0.867433	3.08e-09	0.660302	7.95e-06	-0.207131	0.328207	0.346675	0.0326998	0.400595	0.0102567	0.0539204	0.885786	0.132002	blue	877.408	0.645691
FBgn0015773	CG18657	X	3339	-0.557375	0.141886	-0.0701622	0.822368	0.123445	0.974028	0.339568	0.24872	0.327832	0.268601	-0.0117351	0.98052	0.826781	0.00181967	1.00865	6.89e-05	0.181872	0.7031	0.246801	turquoise	774.506	0.345882
FBgn0015774	CG10521	X	7926	-0.406783	0.0931912	-0.807853	1.15e-06	-0.414454	0.0687826	1.62497	3.58e-26	1.94041	1.71e-37	0.315445	0.131314	1.2239	6.75e-14	1.93274	8.75e-35	0.708844	2.5e-05	0.236347	blue	1694.65	0.805229
FBgn0015776	CG9258	2L	2195	0.180041	0.556687	-0.476356	0.0106888	0.0288437	0.993558	-0.196477	0.338468	-0.229872	0.245541	-0.0333952	0.910974	-0.852873	1.81e-07	-0.381069	0.0283221	0.471804	0.0162181	0.0594864	green	464.347	0.458997
FBgn0015777	CG9261	2L	2668	0.206572	0.550503	0.506178	0.0177553	0.261064	0.665327	-0.684045	0.000368893	-0.897712	1.33e-06	-0.213667	0.449053	-0.384438	0.0581252	-0.84322	5.39e-06	-0.458782	0.053596	0.583034	turquoise	1219.92	0.565785
FBgn0015778	CG9412	3R	5382	0.240724	0.412757	-0.293357	0.13525	0.0681225	0.97738	0.190007	0.373167	-0.00954141	0.976724	-0.199548	0.419918	-0.344074	0.0628179	-0.182143	0.357925	0.161932	0.601862	0.169497	brown	542.381	0.707674
FBgn0015781	CG6009	3R	1168	-0.0330408	0.939685	-0.412894	0.0504083	-0.13696	0.926476	0.0157602	0.954931	-0.794992	1.49e-05	-0.810752	5.72e-05	-0.364093	0.0712244	-0.898912	9.14e-07	-0.534819	0.0162191	0.432699	yellow	803.216	0.484651
FBgn0015789	CG17060	X	2336	0.298234	0.1931	-0.318896	0.0639766	-0.0101166	0.996304	0.129995	0.510634	-0.0261551	0.920235	-0.156151	0.483024	-0.487135	0.00175529	-0.334506	0.0353813	0.152629	0.568094	0.0636105	brown	685.662	0.643189
FBgn0015790	CG5771	3R	1815	0.083313	0.786004	-0.691086	6.75e-06	-0.262132	0.387567	0.431732	0.00456845	0.163757	0.374571	-0.267975	0.176293	-0.342667	0.0279502	-0.181688	0.273792	0.160979	0.520014	0.00808146	red	418.146	0.623819
FBgn0015791	CG4212	2L	1468	0.0893954	0.833487	-0.118062	0.61812	0.242154	0.719407	0.233907	0.326924	-0.0678695	0.830055	-0.301777	0.261831	0.0264498	0.913783	0.084889	0.734091	0.0584392	0.908314	0.519807	brown	163.349	0.237
FBgn0015793	CG7062	3L	1062	0.23964	0.62152	-0.163375	0.590664	0.328477	0.665315	0.429858	0.139214	0.781412	0.00202725	0.351554	0.310565	0.0268435	0.933421	0.87025	0.000439469	0.843406	0.00205102	0.43256	blue	365.349	0.231971
FBgn0015794	CG3129	X	833	0.16462	0.664097	-0.254658	0.253698	-0.185601	0.845734	0.799672	3.52e-05	0.852843	6.6e-06	0.0531708	0.873374	0.380394	0.0705234	0.502622	0.0120461	0.122228	0.76181	0.371578	blue	811.58	0.596481
FBgn0015795	CG5915	3R	1515	0.23455	0.507129	-0.270323	0.229871	0.135652	0.932563	0.977765	3.02e-07	0.922752	1.06e-06	-0.0550125	0.871202	0.472892	0.0222199	0.823854	1.41e-05	0.350962	0.193754	0.254387	blue	1138.29	0.832583
FBgn0015797	CG6601	2L	1896	0.046326	0.893697	-0.715942	7.76e-06	-0.175457	0.767561	0.319044	0.0584452	-0.162006	0.406902	-0.48105	0.00703064	-0.443224	0.00534701	-0.383788	0.0151935	0.0594356	0.873601	0.0109889	red	495.486	0.651752
FBgn0015799	CG7413	X	3619	0.00635529	0.990604	-0.127951	0.538911	0.00251387	0.997597	-0.148859	0.502668	0.0268724	0.927237	0.175731	0.4833	-0.283165	0.133523	0.023031	0.921163	0.306196	0.202241	0.854321	grey	18.3998	0.113208
FBgn0015801	CG2928	2R	1781	0.200081	0.591625	-0.664252	0.0021956	0.14085	0.927286	1.38652	2.02e-13	0.630484	0.0015659	-0.756035	0.000499176	0.522185	0.0119849	0.571253	0.00432761	0.0490675	0.925479	0.0181532	blue	538.212	0.390509
FBgn0015803	CG10043	2L	5284	-0.086759	0.765146	-0.378407	0.0139809	-0.105838	0.915002	0.542958	8.94e-05	0.371548	0.00979889	-0.17141	0.382983	0.25131	0.101214	0.35247	0.0157246	0.10116	0.715313	0.355779	blue	733.393	0.514954
FBgn0015805	CG7471	3L	2124	0.218024	0.441885	-0.337465	0.0681227	0.131056	0.897494	0.0959009	0.667372	-0.0968571	0.687342	-0.192758	0.411049	-0.459589	0.00683288	-0.183826	0.326203	0.275763	0.236466	0.102474	brown	425.417	0.385338
FBgn0015808	CG17320	2L	1883	0.238554	0.523348	0.0898723	0.725097	0.20332	0.836378	-0.5997	0.00497082	-1.62772	3.19e-17	-1.02802	1.59e-06	-0.748382	0.000307599	-1.66295	5.3e-18	-0.914572	2.07e-05	0.890828	turquoise	1519.12	0.80863
FBgn0015818	CG3780	X	1643	-0.494955	0.203266	-0.111957	0.721989	-0.35759	0.631725	-0.301758	0.320641	-0.17231	0.626366	0.129448	0.747949	0.0812408	0.795691	-0.0349445	0.92201	-0.116185	0.847955	0.636971	pink	22.1005	0.0783237
FBgn0015828	CG10415	3L	1622	0.318787	0.224597	-0.30861	0.106024	0.0495764	0.988545	0.456712	0.0102372	0.411648	0.020225	-0.0450638	0.876219	-0.170685	0.370229	0.142438	0.475948	0.313123	0.174701	0.0964043	black	259.969	0.330495
FBgn0015829	CG1276	3L	1121	0.231674	0.480338	-0.395275	0.047551	-0.151765	0.879712	0.709653	7.36e-05	0.861487	6.26e-07	0.151834	0.558849	0.0827044	0.700864	0.478048	0.0097147	0.395344	0.0815793	0.123323	blue	930.639	0.674808
FBgn0015834	CG8882	2L	1177	0.35768	0.112765	-0.304952	0.0921882	-0.0194782	0.994668	0.0722707	0.749345	-0.13417	0.535785	-0.206441	0.36185	-0.590362	0.000235365	-0.511328	0.00127817	0.0790334	0.823025	0.0543287	green	947.08	0.82691
FBgn0015838	CG8075	2R	3492	-0.0388201	0.921408	-0.314276	0.0940282	0.172595	0.806904	0.50379	0.00338582	0.558335	0.000783807	0.0545447	0.845138	0.228335	0.220479	0.76975	2.04e-06	0.541416	0.00332427	0.20733	blue	1039.82	0.6349
FBgn0015872	CG9023	2R	1745	-0.476812	0.455256	-0.435367	0.278332	-0.265974	0.914549	0.580226	0.151742	0.593083	0.133176	0.0128574	0.985761	0.621671	0.114781	0.803921	0.0343694	0.18225	0.813566	0.917745	turquoise	190.537	0.090052
FBgn0015903	CG5393	2R	2827	0.152376	0.773074	0.337559	0.242892	-0.0468165	0.993558	-0.108624	0.766842	0.0496685	0.908916	0.158293	0.690573	0.0765588	0.801806	-0.149524	0.639651	-0.226083	0.627884	0.642602	grey	33.1197	0.0642809
FBgn0015904	CG10571	3L	2942	-0.435242	0.375344	-0.00306244	0.994613	0.0664657	0.993558	-0.0254426	0.951941	0.141065	0.740494	0.166508	0.704386	0.406737	0.203548	0.642773	0.0345471	0.236036	0.659058	0.503286	green	439.653	0.287986
FBgn0015905	CG4426	2L	2745	0.00878479	0.988414	-0.0617262	0.823603	0.0890673	0.976893	-0.488965	0.0322967	-0.604359	0.0054029	-0.115394	0.738545	-0.559476	0.0123137	-0.524077	0.0184667	0.0353995	0.955294	0.907039	turquoise	699.62	0.329804
FBgn0015919	CG10605	3L	4317	-0.389689	0.420432	0.344029	0.275261	-0.244424	0.866158	-0.0765895	0.850116	0.4694	0.124686	0.54599	0.130295	0.657128	0.0267605	0.614665	0.0373911	-0.0424636	0.957582	0.234793	brown	815.349	0.711989
FBgn0015924	CG4280	2L	2775	0.517724	0.0057889	-0.229041	0.202156	0.111304	0.926476	0.971013	1.3e-10	1.30739	5.82e-19	0.336378	0.0972504	0.224248	0.194063	0.900971	1.45e-09	0.676723	3.57e-05	0.0223977	blue	1112.35	0.644967
FBgn0015925	CG3730	2R	2013	0.104974	0.841357	0.406254	0.14394	0.276441	0.803536	-0.379006	0.184709	-0.813861	0.00126737	-0.434855	0.210701	-0.0777257	0.788828	-0.642394	0.0127089	-0.564668	0.0730158	0.738714	turquoise	624.532	0.324846
FBgn0015926	CG6157	X	2353	-0.215703	0.800472	0.254441	0.595671	0.14567	0.981346	-0.0706665	0.908631	0.250402	0.664388	0.321069	0.590206	0.399477	0.375959	0.611774	0.166378	0.212297	0.803219	0.741872	brown	227.815	0.298296
FBgn0015929	CG1616	2R	3071	0.10217	0.815383	-0.407299	0.0796526	-0.0251448	0.994668	0.132573	0.628967	0.0924712	0.768582	-0.040102	0.911589	-0.376895	0.0936824	-0.0348434	0.899795	0.342052	0.249171	0.289579	red	160.043	0.246599
FBgn0015949	CG9854	2R	4043	0.0505541	0.892894	-0.284354	0.131879	-0.0324254	0.993558	0.321553	0.0824061	0.300081	0.102011	-0.0214723	0.944096	-0.0133541	0.950541	0.217102	0.24422	0.230456	0.373247	0.431192	black	430.463	0.592075
FBgn0016013	CG14993	3L	1421	3.52008	5.98e-20	2.32593	1.54e-08	1.19538	0.0296898	-0.512615	0.303801	-0.707172	0.126957	-0.194557	0.772113	-1.70676	1.23e-05	-3.03188	4.72e-16	-1.32511	0.00286497	0.00454602	magenta	335.375	0.820861
FBgn0016031	CG10645	3L	3655	0.467816	0.0861052	-0.517905	0.0177933	0.281943	0.593145	1.60519	4.73e-18	1.70493	1.47e-20	0.0997483	0.750701	0.619464	0.00211043	1.51906	1.26e-16	0.899597	8.78e-06	0.00707417	blue	1431.4	0.745707
FBgn0016032	CG2374	2R	1029	-0.59903	0.0392473	-0.840771	0.00025617	-0.187194	0.88347	1.13139	6.39e-08	-0.0453507	0.902066	-1.17674	9.95e-08	0.889652	5.79e-05	0.366485	0.133294	-0.523167	0.0540405	0.196024	tan	153.258	0.872821
FBgn0016034	CG11254	3L	2143	-3.35109	1.61e-25	-2.08846	3.03e-10	-0.878319	0.0921761	-0.959109	0.00354949	-2.85144	1.35e-20	-1.89233	1.78e-08	0.30353	0.440594	-0.378663	0.360416	-0.682194	0.148491	5.21e-05	yellow	137.773	0.0422015
FBgn0016038	CG17828	X	1343	0.117328	0.724441	-0.480911	0.00927024	-0.299714	0.387567	0.134995	0.530907	0.065455	0.801928	-0.0695398	0.796773	-0.463244	0.00796719	-0.351587	0.0477665	0.111657	0.749323	0.0994847	green	433.514	0.507322
FBgn0016041	CG12157	X	2395	0.280084	0.380196	0.140603	0.561305	-0.0220644	0.994668	-1.19852	1.64e-10	-1.2387	2.65e-11	-0.0401798	0.91112	-1.338	6.48e-13	-1.54085	8.27e-17	-0.202847	0.567301	0.635711	turquoise	1680.51	0.767062
FBgn0016047	CG13207	2R	5235	-0.333925	0.45712	0.493299	0.0836613	0.205177	0.894135	-0.24029	0.45687	-0.115997	0.765494	0.124293	0.761951	0.586935	0.0299943	0.423106	0.129436	-0.163829	0.751248	0.149281	green	469.236	0.506372
FBgn0016053	CG32885	2R	1211	0.246971	0.538027	0.227414	0.396167	-0.383625	0.531975	-0.960746	1.45e-05	-1.38076	2.37e-10	-0.420017	0.188356	-0.980302	8.28e-06	-2.01136	1.07e-19	-1.03106	4.67e-05	0.199921	turquoise	1746.66	0.831961
FBgn0016054	CG2488	2L	2161	-0.193694	0.794199	0.345141	0.37019	0.160803	0.976591	0.244661	0.588045	0.232226	0.633858	-0.0124347	0.985761	0.783495	0.0323591	0.586723	0.122135	-0.196772	0.776166	0.612207	green	413.764	0.422647
FBgn0016059	CG6446	2R	4269	-0.0651461	0.865294	-0.919827	8.68e-08	-0.245636	0.583134	2.23118	1.38e-45	2.22706	1.09e-45	-0.00411953	0.989606	1.3765	3.1e-17	2.04657	2.8e-38	0.670071	0.000176597	0.00764606	blue	1655.99	0.948265
FBgn0016061	CG31062	3R	11301	-0.0431215	0.94213	0.484356	0.0788915	-0.106137	0.976893	0.132441	0.701346	0.399098	0.155801	0.266657	0.454387	0.659919	0.0109388	0.336083	0.233792	-0.323836	0.399944	0.273483	green	525.237	0.512992
FBgn0016070	CG5263	3L	4927	0.0424801	0.912007	-0.333045	0.0759701	0.112365	0.936976	0.281236	0.139555	0.0017297	0.995174	-0.279506	0.216134	-0.0942888	0.629067	0.0716145	0.73816	0.165903	0.575478	0.222602	black	176.278	0.285692
FBgn0016075	CG16858	2L	6430	0.348659	0.145564	0.465865	0.0113625	0.956542	1.9e-08	-1.06285	1.73e-11	-1.6669	1.74e-27	-0.604042	0.00102538	-0.945648	3.18e-09	-1.05901	1.08e-11	-0.113365	0.734081	0.0774003	purple	1139.53	0.652501
FBgn0016076	CG14029	2L	4068	0.160844	0.613901	-0.250228	0.197762	0.128166	0.916735	-0.0768197	0.748985	-0.35277	0.0530622	-0.27595	0.235364	-0.487891	0.00543709	-0.385448	0.0289121	0.102443	0.771259	0.262429	green	713.453	0.471811
FBgn0016078	CG8804	2R	2026	-0.348218	0.299599	0.165233	0.52748	-0.00511338	0.997597	-0.931097	7.58e-06	-0.540015	0.0119071	0.391082	0.180615	-0.417646	0.0701311	-0.196911	0.431366	0.220736	0.555965	0.321996	blue	227.334	0.123804
FBgn0016080	CG32561	X	2852	-0.348235	0.380196	0.170829	0.539517	0.340197	0.596985	-0.210525	0.478312	-0.450456	0.0788295	-0.239931	0.487084	0.308539	0.235594	0.237975	0.390912	-0.0705636	0.906565	0.192259	brown	94.9574	0.119472
FBgn0016081	CG32045	3L	11408	-0.109681	0.766307	-0.470778	0.0194446	-0.0844151	0.976893	0.353234	0.0788517	-0.0161367	0.961744	-0.369371	0.118616	-0.00786272	0.974416	0.00912916	0.971209	0.0169919	0.974594	0.340846	black	251.479	0.413762
FBgn0016119	CG4412	3R	616	0.0733929	0.878046	-0.232823	0.365226	-0.100369	0.976893	-0.951987	1e-05	-1.41705	8.72e-12	-0.465064	0.106693	-1.2582	2.86e-09	-1.59081	1.5e-14	-0.332609	0.315569	0.681483	turquoise	1840.46	0.910721
FBgn0016120	CG6030	3R	950	0.0964622	0.852087	-0.0383449	0.902261	-0.218093	0.860915	-1.22846	9.79e-08	-1.70872	2.15e-14	-0.480266	0.127631	-1.36326	2.83e-09	-2.02328	9.04e-20	-0.660014	0.0185709	0.709311	turquoise	1895.15	0.944137
FBgn0016122	CG10593	2L	3198	0.504478	0.0658365	0.875647	4.96e-05	0.660791	0.00910425	-1.13485	8.34e-09	-0.334224	0.146841	0.800627	0.000324626	-0.763682	0.000182855	-0.177911	0.453741	0.585772	0.0127526	0.526911	tan	138.155	0.584856
FBgn0016123	CG1462	3R	2153	-1.11252	0.00291806	0.0486773	0.907681	0.0786194	0.993558	-0.869369	0.00823335	-0.954817	0.00280922	-0.085448	0.878772	0.291828	0.430633	0.236322	0.554566	-0.0555059	0.951377	0.0514933	black	52.3186	0.0686815
FBgn0016126	CG1495	4	3382	0.125406	0.765405	-0.394832	0.0915167	-0.0483565	0.993558	0.659916	0.00175123	0.24461	0.33629	-0.415306	0.12724	0.139679	0.55495	0.0708481	0.791929	-0.0688306	0.894042	0.293559	black	352.467	0.685844
FBgn0016131	CG5072	2R	2026	0.373435	0.318113	0.0407878	0.894052	0.257421	0.803358	-0.231978	0.429537	-0.605251	0.0139981	-0.373274	0.256498	-0.564625	0.0204506	-0.721266	0.00218547	-0.156641	0.748888	0.663267	turquoise	769.128	0.387664
FBgn0016641	CG9856	2R	5069	0.173683	0.492806	-0.0449582	0.793381	0.111612	0.892977	0.500987	0.000302221	0.42946	0.00210095	-0.0715273	0.74115	0.282346	0.0578043	0.367389	0.00980417	0.0850425	0.763314	0.594546	blue	975.011	0.548456
FBgn0016650	CG7665	3R	3222	-0.511032	0.227839	0.47129	0.103729	-0.477714	0.356462	-0.0724337	0.850126	0.433577	0.131956	0.50601	0.135433	0.909889	0.000901012	0.466895	0.121546	-0.442994	0.224395	0.0446265	yellow	259.418	0.126194
FBgn0016660	CG6604	2L	2926	-0.247974	0.739131	0.452995	0.283798	-0.0950853	0.993196	-0.479702	0.278202	0.128628	0.822254	0.60833	0.222746	0.221267	0.603172	0.281517	0.526484	0.0602496	0.953079	0.461305	brown	72.956	0.0871325
FBgn0016672	CG3028	3R	1402	-0.460622	0.206408	-0.703176	0.00415548	-0.392518	0.384036	0.758851	0.000826454	0.987723	4.92e-06	0.228872	0.467475	0.516296	0.0426801	1.05583	3.63e-06	0.539531	0.0528542	0.658145	purple	918.78	0.658586
FBgn0016675	CG9976	2L	759	-0.267891	0.721011	0.434391	0.317394	-0.418314	0.754028	-0.548582	0.215598	0.440332	0.312047	0.988914	0.0277717	0.153701	0.730231	0.289909	0.520111	0.136209	0.878889	0.324589	turquoise	19.2357	0.0056283
FBgn0016684	CG10207	2R	2660	0.303675	0.575908	0.163062	0.657739	0.0713065	0.993558	-0.387088	0.279135	-0.312137	0.410722	0.0749511	0.886079	-0.527702	0.0979186	-0.544506	0.0875078	-0.0168041	0.983077	0.883795	turquoise	94.2367	0.0333473
FBgn0016685	CG7917	3R	1080	0.137398	0.762244	-0.137514	0.615106	-0.173475	0.912078	-0.990857	6.28e-06	-1.4455	8.5e-12	-0.454641	0.126308	-1.26577	4.58e-09	-1.75637	6.8e-17	-0.490602	0.0912534	0.637751	turquoise	1872.62	0.925368
FBgn0016687	CG4634	2R	1281	0.380264	0.213942	-0.163845	0.498415	-0.185616	0.859475	-1.06956	4.15e-08	-1.43676	3.6e-14	-0.367197	0.180164	-1.61367	3.32e-17	-2.00264	1.33e-26	-0.388968	0.154052	0.167125	turquoise	1882.25	0.921213
FBgn0016691	CG4307	3R	802	0.262183	0.527187	-0.0725425	0.804452	-0.0944014	0.976893	-1.30108	3.4e-09	-1.91368	3.76e-19	-0.612603	0.0301304	-1.6358	6.51e-14	-2.27027	1.56e-26	-0.634462	0.0188252	0.557261	turquoise	1988.11	0.985463
FBgn0016693	CG6148	3R	2679	0.302986	0.220888	-0.128911	0.511892	0.104387	0.945962	-0.440631	0.0098051	-0.490683	0.00286428	-0.0500522	0.859587	-0.872528	3.34e-08	-0.689282	1.25e-05	0.183246	0.510482	0.271394	turquoise	966.086	0.456594
FBgn0016694	CG17888	3L	6855	0.248455	0.46151	0.455024	0.0401638	0.0027893	0.997597	-0.804031	3.29e-05	-0.310485	0.158739	0.493546	0.0445947	-0.597463	0.00259564	-0.556151	0.00448309	0.0413115	0.937707	0.365213	blue	285.542	0.171747
FBgn0016696	CG4268	3L	4391	-0.0677094	0.817202	-0.393186	0.00968831	-0.00680463	0.997597	0.352818	0.014906	0.0672148	0.747066	-0.285603	0.109492	0.0273414	0.871483	0.12812	0.423973	0.100778	0.710177	0.192682	black	382.224	0.702983
FBgn0016697	CG10938	2R	884	0.263981	0.378687	-0.266577	0.190773	-0.00311266	0.997597	0.27511	0.18638	0.237666	0.26359	-0.037444	0.905728	-0.255448	0.191389	-0.0294274	0.90178	0.22602	0.43113	0.204153	black	281.665	0.464635
FBgn0016698	CG3289	2L	1393	0.0730897	0.864603	0.0155159	0.952125	-0.0553394	0.990268	0.00148116	0.996108	0.0945736	0.744875	0.0930925	0.7628	-0.0560927	0.809712	-0.0338555	0.896963	0.0222372	0.967909	0.913968	grey	19.9667	0.0648679
FBgn0016701	CG4921	2R	1316	0.190261	0.579163	-0.420321	0.0423522	-0.106211	0.957382	0.403414	0.044502	-0.014875	0.9647	-0.418289	0.0760111	-0.207167	0.313414	-0.311347	0.121463	-0.104179	0.793636	0.147263	brown	544.294	0.681498
FBgn0016715	CG3200	3L	883	0.213517	0.539613	-0.217687	0.322961	-0.113385	0.953361	0.0414439	0.88378	-0.315726	0.140674	-0.35717	0.160041	-0.38976	0.0552679	-0.642628	0.000609047	-0.252868	0.398047	0.347813	yellow	1013.96	0.700563
FBgn0016726	CG10071	2R	389	0.17565	0.659467	-0.386961	0.0981162	-0.130299	0.946769	0.0202131	0.948457	-0.195642	0.469469	-0.215855	0.474048	-0.542398	0.0118371	-0.501591	0.0180431	0.0408066	0.943193	0.253912	green	919.784	0.862277
FBgn0016754	CG13598	3R	6427	-0.241774	0.369466	0.0422044	0.838324	0.14612	0.860055	-0.293494	0.102625	-0.198163	0.306179	0.0953319	0.703198	-0.00951618	0.964249	0.189731	0.303012	0.199248	0.44296	0.312333	grey	9.33265	0.0725616
FBgn0016756	CG5486	3L	5493	0.294569	0.176941	-0.48126	0.00266156	-0.237525	0.484302	0.676009	2.33e-06	0.476036	0.00112824	-0.199973	0.329406	-0.09982	0.552143	-0.0560581	0.766211	0.0437619	0.908314	0.00582283	black	314.13	0.535452
FBgn0016762	CG12273	2R	1230	0.352416	0.423475	0.356957	0.207892	0.0470724	0.993558	0.182443	0.590512	0.495564	0.0705179	0.313121	0.375756	0.186983	0.510949	0.19022	0.527584	0.00323691	0.995939	0.67249	turquoise	49.1556	0.012259
FBgn0016794	CG1044	3L	4666	0.0336449	0.948161	-0.593046	0.0134216	0.121212	0.95916	0.965758	5.91e-06	0.594352	0.00775871	-0.371406	0.20311	0.339067	0.156746	0.68192	0.00176989	0.342852	0.278325	0.109184	blue	584.303	0.42996
FBgn0016797	CG9739	3L	5696	0.0473912	0.886909	-0.352313	0.0353877	0.0100352	0.996197	0.886155	5.56e-10	0.792237	2.5e-08	-0.0939178	0.684485	0.486451	0.00135033	0.754881	1.11e-07	0.26843	0.189485	0.205455	blue	1324.86	0.903905
FBgn0016917	CG4257	3R	4200	0.00201849	0.998674	-0.20863	0.369403	-0.113363	0.957382	0.0792495	0.780549	0.351932	0.111506	0.272682	0.329243	-0.131399	0.564917	0.23655	0.293852	0.367949	0.174148	0.798301	black	153.226	0.24926
FBgn0016919	CG12548	2L	2758	-0.670996	0.0502689	0.0467972	0.888135	-0.0372002	0.994668	-0.403171	0.163609	-0.727872	0.00514424	-0.324701	0.379372	0.314622	0.277942	-0.0940768	0.790366	-0.408699	0.289143	0.192682	blue	88.4163	0.044369
FBgn0016920	CG11020	2L	6665	-0.255398	0.56053	0.0342064	0.910301	0.143334	0.951599	0.059331	0.863393	-0.0100155	0.981994	-0.0693465	0.863294	0.348936	0.179691	0.388717	0.134242	0.0397815	0.951678	0.560573	yellow	149.437	0.0890027
FBgn0016926	CG4710	2L	2130	0.436716	0.232843	-0.731601	0.00532706	-0.0466675	0.993558	0.763382	0.00165049	0.176669	0.595888	-0.586713	0.0482514	-0.404936	0.116054	-0.306715	0.249554	0.0982212	0.862695	0.0161589	black	86.1984	0.112567
FBgn0016930	CG4551	2L	4681	-0.0371101	0.939128	-0.705958	0.000469582	-0.107471	0.95725	4.25989	2.05e-125	5.459	2.86e-207	1.19911	1.31e-10	3.59105	1.49e-86	5.38864	2.3e-197	1.79759	1.18e-23	0.0837511	blue	1898.94	0.813026
FBgn0016970	CG13951	2R	820	-0.204529	0.749134	-0.30305	0.421299	0.0374346	0.994668	-0.335264	0.387565	-0.319497	0.42619	0.0157677	0.980141	-0.433785	0.222253	-0.0775329	0.854963	0.356253	0.515867	0.787239	yellow	57.0432	0.0288383
FBgn0016975	CG12473	X	8332	-0.865291	0.192527	0.416753	0.399054	-0.118838	0.990448	-0.338938	0.540892	-0.0487614	0.948318	0.290177	0.658121	0.943105	0.0442144	0.697691	0.151701	-0.245415	0.783117	0.199532	green	213.379	0.212316
FBgn0016976	CG12500	X	8332	-0.345292	0.492806	0.564549	0.0707578	-0.0802136	0.989707	-0.179973	0.632461	0.243805	0.511051	0.423778	0.267462	0.729868	0.012554	0.508883	0.0917017	-0.220984	0.677436	0.138375	brown	728.707	0.806454
FBgn0016977	CG18497	2L	20622	0.121548	0.701094	-0.322631	0.076432	0.131897	0.892068	0.74793	2.08e-06	0.66626	2.18e-05	-0.0816704	0.751929	0.303751	0.0801821	0.676609	1.42e-05	0.372858	0.0637935	0.159597	blue	1171.2	0.844605
FBgn0016978	CG8749	2L	2948	0.19008	0.539207	-0.377483	0.0500498	-0.0898437	0.968189	-0.213136	0.297491	-0.443801	0.0114208	-0.230666	0.336392	-0.780698	3.19e-06	-0.723725	1.25e-05	0.056973	0.894879	0.141469	yellow	1024.04	0.599955
FBgn0016983	CG8571	3L	3313	0.148123	0.682075	-0.231448	0.280525	0.0261534	0.994617	-0.115109	0.647844	-0.495821	0.00979909	-0.380713	0.121387	-0.494679	0.0109208	-0.617791	0.000861752	-0.123112	0.750281	0.437142	yellow	1234.39	0.776381
FBgn0016984	CG9985	2R	3747	0.218554	0.378687	-0.124556	0.475667	0.176102	0.740833	0.214876	0.216726	-0.0160797	0.951593	-0.230956	0.253501	-0.128234	0.440568	-0.0585321	0.75729	0.0697019	0.834027	0.298837	brown	235.922	0.363211
FBgn0017414	CG12346	2R	1324	0.251442	0.559443	-0.0369284	0.899721	0.354306	0.506937	0.373782	0.157869	0.359297	0.17244	-0.0144851	0.974432	0.0854118	0.754742	0.462161	0.0545289	0.376749	0.231426	0.533798	turquoise	247.269	0.0665827
FBgn0017418	CG5659	X	4416	-0.049912	0.904953	-0.482193	0.019417	-0.0206207	0.994668	0.53886	0.00488154	0.244025	0.271106	-0.294835	0.244335	0.106579	0.619958	0.273316	0.180888	0.166737	0.622827	0.239628	black	448.541	0.67763
FBgn0017424	CR11538	3L	2386	0.191503	0.547333	-0.238949	0.231684	0.300474	0.418938	-0.483535	0.00777722	-1.15524	1.77e-12	-0.671706	0.000406773	-0.913987	6.26e-08	-1.04627	1.92e-10	-0.132283	0.695135	0.152081	turquoise	1687.22	0.856652
FBgn0017429	CG5989	3L	1567	0.547411	0.0186055	-0.268401	0.21286	0.0182816	0.994668	0.0269135	0.925394	-0.44173	0.0256787	-0.468644	0.0466242	-0.788898	2.24e-05	-0.970859	6.84e-08	-0.181961	0.590806	0.0383725	yellow	1179.74	0.664787
FBgn0017430	CG5994	3L	1227	0.0593017	0.892286	-0.236958	0.271417	-0.0837322	0.976893	0.399871	0.0546478	0.486499	0.0128614	0.0866288	0.772186	0.103611	0.643686	0.343465	0.0966945	0.239855	0.4307	0.627997	blue	723.373	0.538947
FBgn0017448	CG2187	3R	2580	0.427811	0.430809	1.15239	0.000914704	0.0911344	0.990268	-0.627067	0.086681	0.0579833	0.915091	0.68505	0.107394	0.0975073	0.793039	-0.278693	0.450558	-0.3762	0.460332	0.132988	red	275.454	0.497408
FBgn0017456	CG12799	3R	637	0.489698	0.411748	0.556141	0.1677	-0.300836	0.892977	-0.291463	0.535433	-0.0703145	0.907764	0.221149	0.694411	-0.225021	0.566397	-0.860848	0.0218571	-0.635828	0.20647	0.281932	turquoise	148.29	0.0663067
FBgn0017457	CG3582	2L	1655	0.217661	0.559014	-0.365932	0.117934	-0.24887	0.736451	-0.187928	0.470192	-0.180446	0.508264	0.00748141	0.985761	-0.771521	0.000180944	-0.646978	0.00163075	0.124543	0.774666	0.193087	green	546.733	0.361101
FBgn0017482	CG3425	2R	1959	0.279464	0.483714	0.0509943	0.863362	-0.191648	0.88807	-1.22626	1.98e-08	-1.71701	6.7e-16	-0.49075	0.0972504	-1.45473	1.95e-11	-2.18812	4.1e-25	-0.733392	0.00413042	0.441575	turquoise	1957.67	0.973127
FBgn0017545	CG2168	4	1349	0.142417	0.700143	-0.40357	0.0582335	-0.127634	0.93639	-0.170323	0.482802	-0.50607	0.00889194	-0.335747	0.188657	-0.716309	0.000148317	-0.776121	2.12e-05	-0.0598122	0.9001	0.218088	yellow	1415.2	0.961514
FBgn0017550	CG2161	3R	2902	0.109228	0.736418	-0.415682	0.0196296	-0.0200015	0.994668	0.61036	0.000129665	0.545893	0.000589264	-0.0644669	0.805113	0.0854507	0.646709	0.416664	0.0108123	0.331213	0.111713	0.131138	blue	954.395	0.743682
FBgn0017551	CG10800	2L	1552	-0.179296	0.733148	-0.24726	0.38952	-0.112923	0.976893	0.380534	0.190556	0.425875	0.126388	0.0453415	0.917872	0.31257	0.27283	0.492249	0.0739606	0.179678	0.716287	0.941921	turquoise	381.748	0.153031
FBgn0017556	CG4569	2R	1254	-0.595077	0.425948	0.790175	0.085736	-0.101484	0.993558	-0.236708	0.678929	0.181939	0.773695	0.418648	0.48873	1.14854	0.0095247	0.675532	0.157672	-0.473011	0.479693	0.137234	green	248.471	0.298792
FBgn0017558	CG8808	2R	2732	0.12299	0.817692	-0.159838	0.599971	0.0427201	0.993558	-0.0683884	0.852702	-0.625276	0.0167234	-0.556888	0.0864776	-0.351216	0.202951	-0.705546	0.00542539	-0.35433	0.362853	0.766183	yellow	554.425	0.323859
FBgn0017561	CG1615	X	4409	-0.556011	0.0909658	0.303721	0.289231	-0.371055	0.529988	-1.99395	2.98e-18	-0.471921	0.0657323	1.52203	5.6e-10	-1.13421	2.03e-06	-0.286965	0.292648	0.847249	0.00152226	0.0981574	tan	101.314	0.276848
FBgn0017566	CG2286	X	2571	0.0984079	0.798971	-0.236183	0.267576	-0.110261	0.954737	-0.950784	1.05e-07	-1.35767	4.57e-15	-0.406887	0.0888203	-1.28538	3.13e-13	-1.56634	9.97e-20	-0.280965	0.308584	0.525718	turquoise	1901.4	0.928355
FBgn0017567	CG3944	3R	819	0.450531	0.119034	0.0245797	0.929646	-0.0158642	0.995104	-0.770517	0.000183077	-0.930552	3.32e-06	-0.160034	0.614504	-1.19647	1.56e-09	-1.39695	7.78e-13	-0.200478	0.592864	0.309204	turquoise	1651.49	0.818722
FBgn0017572	CG4083	3L	2255	0.149822	0.61649	-0.437805	0.0129615	-0.0751658	0.976591	0.189775	0.326448	0.101197	0.659821	-0.0885782	0.722975	-0.397853	0.0170769	-0.123791	0.512201	0.274061	0.21938	0.0922725	red	447.857	0.623755
FBgn0017577	CG4082	3R	2452	-0.251461	0.54553	0.0235098	0.936298	-0.0531635	0.993558	0.0381467	0.910505	0.130438	0.687208	0.0922913	0.797346	0.313118	0.206602	0.328736	0.191082	0.015618	0.981396	0.728401	turquoise	104.741	0.041842
FBgn0017578	CG9648	3L	1289	0.0974084	0.831507	-0.27423	0.26156	-0.307201	0.593144	0.043817	0.890625	0.217611	0.420139	0.173794	0.580886	-0.327821	0.160909	-0.186998	0.457651	0.140822	0.750563	0.429472	green	136.081	0.153338
FBgn0017579	CG6253	3L	619	0.225793	0.515631	-0.31683	0.15014	-0.0412497	0.993558	-0.124814	0.631371	-0.429862	0.0349206	-0.305048	0.249248	-0.667437	0.000617123	-0.696905	0.000222169	-0.0294674	0.958293	0.234931	yellow	1386.7	0.923653
FBgn0017581	CG17342	3R	6281	0.404433	0.137177	-0.0781571	0.738017	0.42563	0.161377	0.530755	0.00703207	-0.10354	0.712903	-0.634295	0.00320031	0.0481653	0.833315	-0.0823424	0.73026	-0.130508	0.730943	0.195079	grey	167.682	1
FBgn0017590	CG6669	3R	4052	-0.35935	0.448053	0.777435	0.00621168	0.302317	0.746495	-0.272844	0.409508	0.11526	0.77359	0.388104	0.286523	0.863942	0.00138212	0.776928	0.00404668	-0.0870143	0.888388	0.0446154	green	366.937	0.358843
FBgn0019624	CG14724	3R	730	0.16006	0.70657	-0.101744	0.705636	-0.061864	0.990448	-1.11066	1.22e-07	-1.5789	8.86e-15	-0.468235	0.0974525	-1.37247	4.1e-11	-1.80082	6.12e-19	-0.428355	0.139585	0.716244	turquoise	1894.15	0.9447
FBgn0019637	CG1433	3R	2351	0.136928	0.736511	-0.317544	0.171745	0.017474	0.995104	-0.111984	0.686824	-0.460282	0.0328608	-0.348298	0.209072	-0.566455	0.00740581	-0.579736	0.00523881	-0.0132808	0.982274	0.362202	yellow	1217.22	0.800407
FBgn0019643	CG3318	2R	1588	0.120903	0.777301	-0.0060867	0.983968	-0.346398	0.462837	-0.710774	0.000863817	0.0513909	0.880492	0.762165	0.00113942	-0.837764	6.96e-05	-0.41591	0.0610774	0.421854	0.135665	0.364604	turquoise	65.5384	0.0179635
FBgn0019644	CG8189	3L	918	0.0538094	0.921065	-0.109934	0.706194	-0.119831	0.973622	-1.37029	1.19e-09	-1.92545	1.67e-18	-0.555154	0.0631223	-1.53404	9.11e-12	-2.09909	8.36e-22	-0.565051	0.0523559	0.870369	turquoise	1933.5	0.950009
FBgn0019650	CG11186	4	3870	0.128519	0.85591	0.323695	0.356245	0.0469036	0.993558	0.274988	0.49907	0.186535	0.689072	-0.0884535	0.869286	0.470165	0.167269	0.10492	0.802507	-0.365245	0.468574	0.84466	yellow	45.432	0.0266369
FBgn0019660	CR32665	X	1368	-1.49921	0.0402869	-0.623031	0.333512	-0.681867	0.712205	-0.630484	0.340355	-0.182146	0.831899	0.448339	0.579678	0.245697	0.718566	0.635199	0.333234	0.389502	0.730154	0.547477	magenta	36.6962	0.142928
FBgn0019661	CR32777	X	4832	0.379995	0.668589	0.257295	0.648588	-0.190177	0.976893	0.115165	0.86572	1.09116	0.0232261	0.975996	0.102187	-0.0075361	0.989536	0.520988	0.319899	0.528525	0.490559	0.715764	turquoise	58.2238	0.0228787
FBgn0019662	CG8593	3L	2543	0.14978	0.669389	0.139812	0.512576	0.316246	0.4024	0.194108	0.386127	0.0566985	0.846447	-0.137409	0.615282	0.18414	0.359489	0.223165	0.273947	0.0390248	0.935885	0.785141	grey	79.4568	0.390484
FBgn0019686	CG10895	2L	2310	0.264161	0.610207	0.336059	0.280363	0.071223	0.993196	0.0203056	0.960014	-0.00861479	0.986862	-0.0289204	0.955181	0.0922033	0.776567	-0.201553	0.544599	-0.293756	0.528795	0.820848	grey	8.48162	0.0562175
FBgn0019809	CG3858	2L	2328	-0.40997	0.50572	0.540818	0.152226	0.0882802	0.993137	-0.249404	0.572032	0.0181233	0.976841	0.267527	0.596819	0.701384	0.0529816	0.516374	0.170143	-0.18501	0.793288	0.232129	brown	301.997	0.390786
FBgn0019830	CG3057	2L	1480	0.0624358	0.87761	-0.294432	0.166274	-0.471068	0.0914476	-0.947246	1.39e-07	-1.52912	1.33e-18	-0.581877	0.00762784	-1.30411	1.92e-13	-2.06263	1.14e-32	-0.758514	0.000140651	0.213533	turquoise	1747.86	0.862867
FBgn0019890	CG8954	2L	4809	0.346291	0.206465	-0.395588	0.051631	-0.121672	0.93639	0.831213	2.49e-06	0.83953	1.37e-06	0.00831702	0.981425	0.0893333	0.671846	0.371567	0.0500526	0.282233	0.284943	0.0547786	blue	717.184	0.554149
FBgn0019925	CG6202	3R	1641	0.228268	0.509512	-0.0981611	0.679512	-0.0254004	0.994668	-0.758646	7.23e-05	-1.13864	4.36e-10	-0.379997	0.135988	-1.08508	5.14e-09	-1.39231	1.15e-14	-0.307236	0.273093	0.545102	turquoise	1943.04	0.971629
FBgn0019928	CG4812	2R	839	0.2523	0.772482	0.65918	0.152657	0.234037	0.95725	0.21454	0.71233	0.565577	0.249759	0.351037	0.564114	0.62142	0.164682	0.547314	0.235649	-0.0741063	0.946234	0.76102	yellow	102.355	0.0630847
FBgn0019929	CG2045	X	1413	1.09808	5.78e-05	0.272624	0.304302	0.617261	0.0556305	2.00292	6.71e-18	1.97496	1.23e-17	-0.0279615	0.947962	1.17746	3.35e-07	1.49413	2.07e-11	0.316676	0.373484	0.125972	turquoise	902.849	0.363923
FBgn0019932	CG5029	2L	1224	0.0731725	0.880958	-0.147428	0.584377	-0.366345	0.498768	-0.542579	0.0224496	-1.50119	1.18e-12	-0.958608	6.74e-05	-0.763179	0.000710874	-1.9407	3.05e-20	-1.17753	3.26e-07	0.480274	turquoise	1358.46	0.702031
FBgn0019936	CG15693	3R	564	0.297571	0.364969	-0.223318	0.328858	-0.00768505	0.997597	-0.190842	0.444642	-0.477812	0.0201183	-0.28697	0.294784	-0.711731	0.000336649	-0.783068	4.34e-05	-0.0713372	0.883104	0.271394	yellow	1454.64	0.890444
FBgn0019938	CG10122	2R	5078	0.378238	0.170618	0.765086	0.000221964	0.585564	0.0235235	-1.39712	1.67e-14	-1.48598	2.05e-16	-0.0888534	0.782815	-1.01028	3.16e-08	-1.27865	9.8e-13	-0.268375	0.370195	0.449372	blue	1163.59	0.547381
FBgn0019940	CG5192	3R	1407	-0.364499	0.636939	0.677725	0.133236	0.437307	0.786439	-0.39676	0.433055	-0.243744	0.677752	0.153016	0.819821	0.645464	0.140789	0.558062	0.217068	-0.0874017	0.934417	0.259015	green	139.095	0.162989
FBgn0019949	CG5179	2R	1476	0.133238	0.69501	-0.224717	0.243308	-0.0708825	0.976893	0.510397	0.0035288	0.380629	0.0351996	-0.129769	0.611052	0.152442	0.430515	0.176508	0.375927	0.0240658	0.961957	0.431633	blue	443.829	0.33531
FBgn0019952	CG6331	3R	2533	-0.0525813	0.905795	-0.378058	0.0905185	0.578066	0.0268379	0.656252	0.00104192	-0.110356	0.705467	-0.766609	0.000368948	0.330776	0.122086	0.520291	0.00945913	0.189515	0.590648	0.016176	black	153.894	0.203594
FBgn0019957	CG6343	3R	1618	0.166931	0.626103	-0.0796684	0.726197	-0.00227867	0.997597	-0.966888	4.41e-08	-1.30444	3.46e-14	-0.337554	0.173034	-1.21349	4.06e-12	-1.47365	7.92e-18	-0.260164	0.362853	0.688403	turquoise	1947.04	0.964782
FBgn0019960	CG6455	3R	2979	0.185286	0.544497	-0.181522	0.351023	-0.0717714	0.976893	-0.626445	0.00016808	-0.99635	3.12e-10	-0.369905	0.0872782	-0.993253	6.3e-10	-1.25341	1.19e-15	-0.260155	0.293404	0.3818	turquoise	1938.01	0.960374
FBgn0019968	CG8183	2R	8871	-0.388534	0.143694	-0.756444	9.37e-05	-0.134814	0.91877	1.43033	1.09e-16	1.41363	1.37e-16	-0.0167052	0.961772	1.06242	1.96e-09	1.66735	1.23e-22	0.604925	0.00275969	0.130127	blue	1538.25	0.903665
FBgn0019972	CG7788	3R	1927	0.286074	0.264037	-0.253389	0.168382	0.168209	0.807631	0.629481	9.54e-05	0.588108	0.000234584	-0.0413731	0.882373	0.0900175	0.632406	0.470243	0.00385508	0.380225	0.0576602	0.119095	blue	827.445	0.635805
FBgn0019982	CG15441	2L	1038	0.163736	0.64001	-0.0976582	0.681713	-0.607705	0.0141246	-0.567586	0.00336747	-0.172448	0.479451	0.395138	0.109466	-0.828981	9.58e-06	-0.94389	3.77e-07	-0.114909	0.783367	0.0578082	turquoise	582.366	0.247123
FBgn0019985	CG11144	4	5961	-0.310829	0.622396	0.0999264	0.804569	-0.266456	0.886553	0.0625962	0.897689	0.368784	0.347333	0.306187	0.507524	0.473351	0.192152	0.413157	0.275658	-0.0601948	0.946091	0.678498	turquoise	78.0387	0.0330613
FBgn0019990	CG1609	3R	5737	0.255424	0.244428	-0.139265	0.39897	0.0489325	0.981652	0.165933	0.33864	-0.101782	0.61175	-0.267714	0.156261	-0.228756	0.137086	-0.308273	0.0383565	-0.0795167	0.794524	0.239582	brown	640.927	0.664576
FBgn0020018	CG5796	3R	1655	0.312128	0.365559	-0.0214726	0.939572	-0.0730318	0.981697	-0.41768	0.0707973	-0.750678	0.000302958	-0.332999	0.251842	-0.75128	0.000338267	-1.13584	1.66e-08	-0.384558	0.189536	0.464503	turquoise	1586.41	0.795146
FBgn0020224	CG7037	3L	4902	-0.162754	0.526774	-0.405395	0.0066525	-0.130225	0.847915	0.540544	6.43e-05	0.304039	0.0367877	-0.236505	0.195668	0.297903	0.0466582	0.336568	0.0208684	0.0386655	0.914088	0.398607	blue	603.909	0.381053
FBgn0020235	CG7610	3R	1395	0.0831479	0.864328	-0.147218	0.581134	-0.10953	0.976591	-1.2127	1.13e-08	-1.79069	3.46e-18	-0.577987	0.0342674	-1.44306	8.2e-12	-1.98336	4.41e-22	-0.5403	0.0464571	0.778438	turquoise	1948.03	0.965081
FBgn0020236	CG8322	2R	4146	1.08851	8.12e-08	0.721594	0.000863837	0.991675	3.33e-06	-1.90911	1.24e-24	-2.86006	1.3e-54	-0.950949	5.99e-06	-2.27603	1.47e-34	-2.9569	1.09e-58	-0.680868	0.00192463	0.499334	turquoise	1611.79	0.759476
FBgn0020238	CG31196	3R	3360	0.0794932	0.830978	-0.572034	0.00267873	-0.190936	0.785296	0.0182973	0.944498	-0.330157	0.0819943	-0.348454	0.12854	-0.633229	0.000292272	-0.600586	0.00044819	0.0326436	0.946154	0.0895373	green	1026.87	0.850336
FBgn0020248	CG33166	3L	2380	-0.399778	0.454069	0.021317	0.952315	0.214598	0.894135	0.708435	0.0160569	0.701305	0.015198	-0.00712989	0.989184	1.12953	0.000122824	1.31568	3.61e-06	0.186151	0.726432	0.403858	turquoise	1069.62	0.493971
FBgn0020249	CG7954	3R	1500	0.186033	0.55832	-0.404242	0.0377743	-0.0187537	0.994668	0.20243	0.339726	-0.178669	0.421658	-0.381099	0.087896	-0.387845	0.0354769	-0.383456	0.0347033	0.00438915	0.992536	0.124805	green	514.463	0.468156
FBgn0020251	CG8339	3L	5772	0.15282	0.659789	0.148787	0.48677	0.0692336	0.977489	-0.035888	0.894819	1.12232	2.61e-11	1.15821	7.47e-11	-0.0399214	0.855608	1.03873	7.85e-10	1.07865	1.21e-09	0.945502	turquoise	303.298	0.153703
FBgn0020255	CG1404	X	1667	0.199829	0.557279	-0.247036	0.24999	-0.102404	0.963942	-0.888045	1.02e-06	-1.24547	1.32e-12	-0.357425	0.150513	-1.33491	5.95e-14	-1.5477	5.72e-19	-0.212793	0.498354	0.325466	turquoise	1890.78	0.927997
FBgn0020257	CG9952	2R	4033	-0.602722	0.0597428	-0.945095	7.78e-05	-0.227351	0.818398	1.58898	2.53e-13	1.89393	5.78e-19	0.304955	0.330521	1.24661	5.75e-08	2.2693	1.94e-25	1.0227	1.26e-05	0.163953	blue	1522.2	0.794295
FBgn0020258	CG3478	2L	2462	0.247599	0.800617	1.19026	0.0222586	0.189067	0.976893	-0.507209	0.389796	0.174233	0.81392	0.681442	0.298997	0.435452	0.397381	0.115701	0.850133	-0.319751	0.727314	0.332866	red	281.175	0.569263
FBgn0020261	CG3291	X	5384	-0.10598	0.755272	-0.422985	0.0223032	0.00436578	0.997597	0.530537	0.00172259	0.418485	0.0149812	-0.112052	0.660842	0.213532	0.245445	0.528831	0.00142502	0.315299	0.157994	0.265448	blue	817.585	0.611335
FBgn0020269	CG10145	2R	3131	-0.295564	0.656046	0.279093	0.479719	-0.621017	0.337661	-0.127032	0.791511	0.55827	0.127627	0.685302	0.109024	0.447624	0.233024	0.232816	0.580681	-0.214808	0.755412	0.248624	yellow	175.424	0.0790758
FBgn0020270	CG16928	2L	2013	-0.916029	0.000314075	-0.706538	0.00459558	-0.284874	0.729157	-0.172254	0.546971	-0.660669	0.00352745	-0.488415	0.0927596	0.0372377	0.899687	-0.0295136	0.927678	-0.0667513	0.914016	0.25279	greenyellow	127.699	0.376998
FBgn0020272	CG1424	X	2443	0.0130737	0.980361	-0.0230542	0.930262	-0.136377	0.940125	-0.161993	0.525416	-0.363086	0.0980132	-0.201093	0.491116	-0.198121	0.372229	-0.512536	0.0148461	-0.314415	0.296404	0.887191	turquoise	537.635	0.279631
FBgn0020278	CG5248	3R	5330	0.295056	0.225409	0.021887	0.915936	0.362413	0.154217	-0.0676539	0.766109	-0.384132	0.0206584	-0.316478	0.132391	-0.340823	0.044105	-0.316775	0.0588222	0.0240479	0.958661	0.37806	turquoise	203.956	0.0941644
FBgn0020279	CG8715	2R	5436	-0.1594	0.543157	-0.707501	1.55e-06	-0.23964	0.444776	0.541415	0.000135367	0.497204	0.000413018	-0.044211	0.856828	-0.00668641	0.972326	0.416964	0.00355378	0.42365	0.0091573	0.0543454	blue	623.246	0.397709
FBgn0020280	CG14660	3R	2407	0.448934	0.48891	0.825412	0.0368009	0.0851548	0.993558	-0.0741318	0.894212	0.598796	0.133946	0.672928	0.155916	0.302346	0.438303	0.235018	0.581071	-0.0673286	0.942306	0.417355	red	322.781	0.536894
FBgn0020294	CG10573	3L	4710	-0.614571	0.0237499	-0.380671	0.097172	-0.0318092	0.993558	0.366466	0.11146	-0.0503959	0.883355	-0.416862	0.118705	0.600367	0.00717035	0.532366	0.0175841	-0.0680005	0.895619	0.244026	turquoise	144.197	0.0377125
FBgn0020299	CG31317	3R	4679	-0.693016	0.0245969	-0.060031	0.840669	0.211858	0.853211	0.432194	0.100726	0.658952	0.00543639	0.226758	0.501297	1.06518	8.25e-06	1.56383	5.73e-12	0.498647	0.0914989	0.076872	turquoise	1112.51	0.543219
FBgn0020300	CG13695	3L	1318	-0.763913	0.251392	0.425124	0.378755	-0.537409	0.670318	-0.578227	0.238248	0.226513	0.698484	0.804739	0.135653	0.61081	0.194489	0.453017	0.369535	-0.157793	0.874337	0.191693	brown	111.154	0.124209
FBgn0020304	CG3365	2L	3986	-0.101593	0.835259	-0.528195	0.0366654	0.18604	0.890082	2.33232	1.18e-28	2.32243	1.03e-28	-0.00989388	0.982598	1.90572	4.91e-19	2.61006	5.68e-36	0.704342	0.00522097	0.164196	blue	1726.8	0.871451
FBgn0020305	CG4258	2L	1185	0.160151	0.714227	-0.0833295	0.776934	0.0707733	0.987659	-0.725092	0.00177356	-0.684523	0.0028787	0.0405692	0.924261	-0.968572	1.92e-05	-0.7739	0.000635773	0.194672	0.663599	0.792617	turquoise	870.751	0.392485
FBgn0020306	CG9696	2R	10626	0.0573784	0.864945	-0.418735	0.0137618	0.0297337	0.993558	0.11331	0.573776	0.0416408	0.867065	-0.0716693	0.77074	-0.362803	0.0245385	0.0139962	0.946589	0.376799	0.043222	0.119843	red	195.034	0.40817
FBgn0020307	CG5799	2R	4903	-0.726734	0.139345	0.328329	0.403038	-0.259748	0.908559	-0.403534	0.323789	0.000231249	0.999866	0.403766	0.399985	0.651529	0.0755986	0.467218	0.222293	-0.184311	0.798933	0.174523	brown	316.096	0.577251
FBgn0020309	CG14938	2L	6207	0.0197946	0.957485	-0.406141	0.0159995	0.0505021	0.982626	0.50248	0.00108739	0.376517	0.0167894	-0.125963	0.578146	0.0765441	0.66688	0.407225	0.0082484	0.33068	0.0882417	0.137283	blue	845.561	0.652673
FBgn0020312	CG4050	2R	3463	-0.0292182	0.94548	-0.267413	0.200848	0.338091	0.362875	-0.143608	0.54384	-0.49672	0.00818395	-0.353113	0.148026	-0.381803	0.0518858	-0.129411	0.55879	0.252391	0.380657	0.146384	yellow	175.808	0.0948234
FBgn0020369	CG1489	X	1404	0.315516	0.142874	-0.353522	0.0337237	0.05027	0.981652	0.596497	5.1e-05	0.773199	4.96e-08	0.176702	0.403046	-0.0725409	0.676665	0.507953	0.000511318	0.580494	0.000222232	0.0314953	blue	777.948	0.540296
FBgn0020370	CG3991	2R	4641	0.156068	0.544748	-0.432673	0.00507314	0.0187276	0.994668	0.47268	0.000851364	0.396822	0.00529929	-0.0758575	0.732045	-0.116061	0.463816	0.259482	0.0822218	0.375543	0.0231371	0.0387762	blue	632.427	0.454748
FBgn0020372	CG11303	2R	2123	-0.0756302	0.924788	0.912065	0.0124302	0.408928	0.732978	-0.0590271	0.910438	-0.0634137	0.913845	-0.00438659	0.994232	0.928668	0.00759723	0.421145	0.279002	-0.507523	0.288754	0.214592	red	130.504	0.183828
FBgn0020377	CG8856	2R	2369	-0.233712	0.772482	0.69978	0.108094	-0.116459	0.985878	-0.43658	0.365562	0.372786	0.443027	0.809367	0.105543	0.496912	0.243975	0.490039	0.265824	-0.00687266	0.994995	0.272222	brown	216.739	0.195665
FBgn0020378	CG1343	X	3763	-0.796171	0.019921	0.0395746	0.909638	-0.533817	0.277123	-0.272674	0.411617	0.0788542	0.852583	0.351529	0.347011	0.563072	0.0565568	0.341208	0.280852	-0.221864	0.667065	0.16696	brown	216.931	0.321358
FBgn0020379	CG6312	3R	4760	-0.381289	0.258917	0.206124	0.396136	0.177459	0.880774	0.0505723	0.871032	0.251362	0.326744	0.20079	0.510526	0.637985	0.00372279	0.81011	0.00010747	0.172125	0.660005	0.177037	yellow	1037.68	0.654207
FBgn0020381	CG7486	X	1689	0.128995	0.664097	-0.334223	0.0510623	-0.170771	0.78084	0.347069	0.0350418	0.223246	0.210254	-0.123822	0.58583	-0.116149	0.507396	-0.0765197	0.69344	0.0396294	0.923318	0.185779	black	222.184	0.38097
FBgn0020385	CG4067	3R	3273	0.156659	0.70664	-0.119266	0.645541	-0.00806749	0.997597	0.750778	0.000411467	0.709232	0.000735269	-0.041546	0.912158	0.474853	0.0343125	0.544505	0.0114427	0.0696525	0.894866	0.712324	blue	573.946	0.416431
FBgn0020386	CG1210	3L	4959	-0.109707	0.707058	-0.455674	0.00536005	0.0861795	0.95725	0.197874	0.264253	-0.936155	2.63e-11	-1.13403	9.29e-15	-0.148093	0.372229	-0.740269	1.98e-07	-0.592176	0.000172615	0.0981338	turquoise	410.844	0.198621
FBgn0020388	CG4107	3L	2770	0.644206	0.00982066	0.0662037	0.799567	0.0330996	0.993558	0.639954	0.00243098	0.0352823	0.920879	-0.604672	0.0133135	0.0619518	0.80223	-0.575824	0.00570599	-0.637776	0.00603552	0.143776	grey	88.3043	0.535574
FBgn0020389	CG8363	3L	2729	0.248424	0.456147	-0.0286281	0.909108	0.276403	0.602173	-0.610838	0.00177356	-1.72558	6.2e-22	-1.11474	1.29e-08	-0.887889	2.27e-06	-1.6976	2.44e-21	-0.80971	6.42e-05	0.55467	turquoise	1453.95	0.76996
FBgn0020391	CG4007	2R	3235	-0.337719	0.474658	-0.0690905	0.833865	-0.404422	0.506632	0.0522634	0.892114	0.42489	0.134596	0.372626	0.283502	0.320892	0.275774	0.358187	0.233117	0.0372948	0.960957	0.685342	turquoise	185.576	0.0789102
FBgn0020392	CG7436	3L	1812	0.367338	0.211888	-0.125855	0.595577	-0.0382307	0.993558	-0.630289	0.00147742	-1.10398	3.18e-09	-0.473687	0.0566133	-1.12348	2.19e-09	-1.50954	2.02e-16	-0.386062	0.143336	0.259909	turquoise	1902.02	0.956829
FBgn0020399	CG6864	3R	1287	0.0725884	0.948546	0.636203	0.249651	0.317648	0.93811	-0.484908	0.427318	-0.134172	0.86316	0.350737	0.63757	0.0787062	0.893818	0.110888	0.860927	0.0321813	0.981719	0.757889	black	119.931	0.165381
FBgn0020407	CG6814	3R	2497	0.196965	0.623392	0.00525891	0.985695	0.25028	0.751921	0.0945639	0.750616	-0.136235	0.660347	-0.230799	0.45247	-0.0971422	0.695011	-0.0829208	0.762622	0.0142214	0.98191	0.741872	grey	15.0253	0.0658648
FBgn0020412	CG6297	3L	6550	-0.0369799	0.921408	-0.440622	0.0136861	-0.124638	0.906992	0.507051	0.0020632	0.391008	0.019938	-0.116044	0.635567	0.103409	0.578682	0.30335	0.0788776	0.199941	0.444785	0.276271	blue	703.442	0.495434
FBgn0020414	CG4559	2L	3801	-0.222225	0.41931	-0.770812	4.28e-06	-0.311187	0.308306	0.263155	0.157502	-0.194884	0.324105	-0.458038	0.0176966	-0.285432	0.102168	-0.283845	0.101211	0.0015873	0.996667	0.102459	red	327.3	0.540333
FBgn0020415	CG4475	2L	1796	0.340418	0.258917	-0.278739	0.207047	0.0826038	0.976893	-0.187983	0.4406	-0.492951	0.0133735	-0.304968	0.24983	-0.807139	2.42e-05	-0.750765	6.31e-05	0.0563747	0.910033	0.159266	yellow	1267.39	0.740449
FBgn0020416	CG4472	2L	1445	0.223229	0.490725	-0.698269	0.0003334	-0.524899	0.0298428	0.668962	0.00023056	0.877801	4.74e-07	0.208839	0.421739	-0.252535	0.205264	0.129674	0.552896	0.382209	0.10409	0.00617358	black	383.734	0.52592
FBgn0020429	CG7234	2L	2949	-0.275958	0.739323	0.495597	0.281697	0.181119	0.976893	-0.140126	0.80977	-0.242494	0.685611	-0.102368	0.885316	0.631429	0.155599	0.214583	0.678607	-0.416846	0.548763	0.499233	brown	101.876	0.0881281
FBgn0020440	CG10023	2R	5613	0.146376	0.639279	-0.133056	0.492285	0.362413	0.1617	0.639503	8.19e-05	1.1428	7.58e-14	0.503301	0.00761174	0.360071	0.0385649	1.35884	3.02e-19	0.99877	5.05e-10	0.184432	blue	1117.69	0.57727
FBgn0020443	CG6382	2L	4120	0.0443421	0.885718	-0.372971	0.0160636	0.106446	0.910683	-0.452019	0.00136871	-0.695657	1.72e-07	-0.243638	0.196341	-0.869332	7.41e-11	-0.633553	2.09e-06	0.235779	0.230367	0.0910524	turquoise	1251.63	0.570411
FBgn0020445	CG3327	2L	5149	0.0523896	0.930399	-0.678915	0.0167676	0.233811	0.854597	3.19337	2.14e-41	2.8684	9.42e-34	-0.324961	0.367293	2.46206	1.75e-24	3.04983	4.58e-38	0.587764	0.0650814	0.0883566	blue	1581.64	0.818677
FBgn0020493	CG5201	3R	3767	-0.293398	0.257619	-0.267877	0.16459	-0.147742	0.877543	-0.469725	0.00606166	-0.442712	0.00898491	0.0270121	0.93034	-0.444203	0.0122904	-0.297057	0.105482	0.147146	0.646438	0.845576	turquoise	283.863	0.108574
FBgn0020496	CG7583	3R	4556	0.0477329	0.889525	-0.393356	0.0217307	0.111461	0.924318	0.423285	0.00830005	0.428301	0.00616527	0.00501571	0.987301	-0.0178032	0.926743	0.492029	0.00124946	0.509832	0.00265866	0.110578	blue	761.525	0.575656
FBgn0020497	CG13387	2L	4492	0.0654603	0.846596	-0.433331	0.012037	-0.113261	0.923817	0.130373	0.518117	0.138099	0.504966	0.007726	0.980141	-0.368418	0.0249894	-0.0406222	0.843163	0.327796	0.103961	0.155691	red	381.288	0.534647
FBgn0020503	CG5020	2L	5917	0.39223	0.12359	0.238013	0.252055	0.337341	0.356217	-1.01049	5.72e-09	-1.56711	1.67e-20	-0.556621	0.00932733	-1.16471	1.33e-11	-1.622	4.59e-22	-0.457294	0.0373987	0.860737	turquoise	1810.77	0.889673
FBgn0020506	CG8221	2R	1549	-0.0895829	0.910036	0.483154	0.201386	-0.139202	0.976893	0.0694488	0.892312	0.182537	0.719365	0.113089	0.842809	0.642186	0.0800878	0.132919	0.76912	-0.509267	0.307424	0.443936	green	259.958	0.291999
FBgn0020508	CG9540	X	849	1.07503	0.1727	0.420448	0.52305	0.348033	0.945678	-0.420783	0.56023	-0.103847	0.911502	0.316936	0.714553	-1.07536	0.0588691	-0.830842	0.151785	0.24452	0.84538	0.672853	grey	29.4739	0.0872056
FBgn0020510	CG9749	3R	2391	0.13961	0.59819	-0.337978	0.0301545	-0.233768	0.436018	0.643851	2.52e-06	1.10725	1.68e-17	0.463403	0.0031039	0.166263	0.285352	0.733876	3.84e-08	0.567613	0.000107176	0.111995	blue	1138.12	0.661571
FBgn0020513	CG3989	X	2547	-0.0740772	0.839773	-0.676171	0.000188301	-0.357704	0.217245	1.1694	3.78e-13	1.14465	6.96e-13	-0.0247457	0.936201	0.567302	0.000971473	0.861023	1e-07	0.293721	0.214644	0.114022	blue	1238.92	0.839909
FBgn0020521	CG3541	2R	3128	-0.0980447	0.851989	0.386096	0.130309	-0.247734	0.756621	0.212366	0.475039	1.24117	5.49e-09	1.0288	8.05e-06	0.696507	0.00372279	1.09148	9.72e-07	0.394968	0.189366	0.20078	turquoise	961.723	0.50069
FBgn0020545	CG3943	2L	1320	0.568871	0.00530887	0.492021	0.011685	0.811398	3.77e-05	-0.905325	9.45e-08	-1.72737	1.53e-25	-0.82204	1.45e-05	-0.982175	4.54e-09	-1.48484	9.43e-20	-0.502663	0.013943	0.510013	turquoise	1238.88	0.594328
FBgn0020546	CR31271	3R	6175	0.142753	0.775499	0.595534	0.0272432	-0.0138816	0.997597	-0.260243	0.392358	0.0144424	0.973924	0.274685	0.43593	0.192538	0.477336	-0.142192	0.63757	-0.33473	0.370195	0.279819	red	210.175	0.432151
FBgn0020556	CR31273	3R	1755	-0.609536	0.330167	0.593186	0.160294	-0.208744	0.95725	-0.537802	0.222827	0.181216	0.739228	0.719018	0.142181	0.664921	0.106499	0.582009	0.168386	-0.0829118	0.933178	0.151165	brown	190.277	0.236019
FBgn0020616	CG3423	2L	3634	0.363155	0.228663	-0.427905	0.0468899	-0.00322728	0.997597	0.674067	0.000540157	0.695573	0.000269491	0.0215063	0.950626	-0.116994	0.601962	0.32919	0.114852	0.446184	0.0631809	0.0604519	blue	578.967	0.443912
FBgn0020617	CG10052	2R	3267	-0.644198	0.249765	0.560323	0.163869	-0.190279	0.965625	-0.509893	0.223442	-0.0527603	0.93057	0.457133	0.362311	0.694628	0.0717257	0.401158	0.335662	-0.29347	0.660016	0.130105	brown	352.006	0.656602
FBgn0020618	CG7111	2L	1388	0.229252	0.512051	-0.197723	0.383384	0.0178642	0.995087	-0.172062	0.49253	-0.4743	0.0188178	-0.302238	0.256498	-0.599037	0.00259296	-0.685688	0.000316294	-0.0866507	0.847955	0.399795	yellow	1440.62	0.892954
FBgn0020620	CG8085	2R	2980	0.22699	0.477556	-0.709522	0.00014198	-0.137538	0.898677	1.28451	2.04e-14	1.65528	6.58e-24	0.370774	0.0988278	0.347993	0.0699233	1.29075	7.75e-15	0.942758	1.02e-07	0.00727925	blue	1373.69	0.810749
FBgn0020621	CG2049	2R	6552	-0.073172	0.825932	-0.520386	0.00207066	-0.183658	0.741615	0.649398	2.08e-05	0.515086	0.000817291	-0.134312	0.558723	0.202184	0.236043	0.4046	0.0103738	0.202416	0.408845	0.196024	blue	824.421	0.602426
FBgn0020622	CG2699	2L	4618	0.0505352	0.887952	-0.314552	0.0857687	0.102072	0.946745	-0.0575239	0.803967	-0.0165213	0.955057	0.0410026	0.884192	-0.422611	0.0124041	0.0350156	0.87054	0.457627	0.0147929	0.235663	green	151.93	0.146994
FBgn0020626	CG6708	3R	3248	-0.0303863	0.925748	-0.358396	0.0236646	-0.00419989	0.997597	-0.013261	0.950224	-0.246417	0.118498	-0.233156	0.226837	-0.341271	0.0222727	-0.220231	0.155193	0.12104	0.649693	0.240296	green	787.806	0.721868
FBgn0020633	CG4978	3L	2451	0.410228	0.269894	0.110866	0.70514	-0.18785	0.901279	-0.0850803	0.803263	0.191481	0.553153	0.276562	0.413906	-0.384442	0.131551	-0.406597	0.112796	-0.0221545	0.9748	0.303722	grey	24.3937	0.0970759
FBgn0020643	CG18773	3L	416	0.0362385	0.977908	1.39756	0.0148572	-0.553069	0.812552	-3.4078	3.11e-12	-4.15397	9.23e-18	-0.746172	0.307978	-2.04648	5.32e-05	-4.74327	2.59e-22	-2.6968	5.07e-07	0.0774003	blue	1774.18	0.666739
FBgn0020644	CG32400	3L	413	0.108677	0.939685	0.941718	0.194347	-0.4505	0.936568	-2.95875	1.48e-06	-3.8808	1.46e-10	-0.922053	0.309128	-2.1257	0.000762476	-4.43998	3.07e-13	-2.31427	0.00112274	0.266918	turquoise	1757.86	0.842028
FBgn0020647	CG5405	3R	5687	0.0394715	0.930053	-0.345202	0.108835	0.427911	0.161363	2.12221	6.53e-33	1.84848	2.06e-25	-0.273729	0.299941	1.73754	6.24e-22	2.23692	9.99e-37	0.499384	0.0269181	0.0620256	blue	1520.03	0.800732
FBgn0020653	CG2151	X	2277	-0.0880679	0.791612	-0.560277	0.00131479	-0.4597	0.0332371	-0.381464	0.0260697	-0.582502	0.000215634	-0.201038	0.376181	-0.853673	3.88e-08	-0.954135	3.19e-10	-0.100461	0.762964	0.177667	yellow	1067.07	0.721215
FBgn0020655	CG4237	3L	2085	0.165784	0.545136	-0.209072	0.229899	0.141375	0.853211	-0.821361	1.44e-08	-1.19693	2.41e-17	-0.375566	0.0486497	-1.19622	5.91e-17	-1.22134	4.97e-18	-0.0251185	0.954234	0.244176	turquoise	1831.26	0.902235
FBgn0020660	CG10837	3L	1651	0.367932	0.163021	-0.282728	0.168295	0.135058	0.916829	0.0172267	0.949375	-0.185996	0.418784	-0.203223	0.432976	-0.633433	0.00047996	-0.418871	0.0241139	0.214563	0.467429	0.100622	green	753.679	0.653713
FBgn0020762	CG2969	2L	4546	0.911227	5.63e-05	0.667223	0.00332245	0.913502	8.33e-05	0.358921	0.137435	-0.0555234	0.873834	-0.414444	0.138551	0.114917	0.630296	-0.0532479	0.845531	-0.168165	0.669086	0.694218	pink	100.545	0.519878
FBgn0020764	CG3017	2R	1842	0.658937	0.0195728	0.0929302	0.742136	-0.530965	0.155751	-0.465489	0.0645495	-1.36278	3.72e-10	-0.897286	0.000345416	-1.03149	3.94e-06	-2.55268	7.79e-33	-1.52118	3.37e-11	0.010347	turquoise	1275.93	0.664881
FBgn0020767	CG10155	2R	4167	0.0405413	0.901216	-0.436199	0.00520711	-0.086025	0.951605	0.570474	5.2e-05	0.468028	0.000993883	-0.102446	0.633737	0.093734	0.569985	0.341462	0.021546	0.247728	0.213725	0.124671	blue	841.34	0.625562
FBgn0020880	CG7179	2L	2226	-0.266261	0.692446	0.79171	0.0353715	-0.260639	0.905573	-0.386985	0.35802	0.290564	0.513111	0.677549	0.127275	0.670986	0.0648284	0.296186	0.467433	-0.3748	0.500198	0.104975	green	70.4885	0.0639324
FBgn0020887	CG8013	3L	4098	-0.0419606	0.901475	-0.240104	0.141323	-0.0670018	0.976816	0.500749	0.00063996	0.730534	1.34e-07	0.229785	0.234282	0.302605	0.0572855	0.705493	6.54e-07	0.402887	0.0159844	0.649165	blue	1549.9	0.80569
FBgn0020906	CG8867	2L	866	1.00934	0.335654	-0.141939	0.865333	-0.0286196	0.997597	0.710191	0.371284	-0.0849244	0.940966	-0.795116	0.383594	-0.441088	0.54683	-1.12288	0.102934	-0.681796	0.53569	0.483306	grey	21.3652	0.156494
FBgn0020907	CG14904	3R	1283	-0.268769	0.720067	0.702659	0.0971644	0.39436	0.811558	-0.576218	0.190556	-0.52009	0.243125	0.056128	0.936177	0.395211	0.343558	0.14304	0.769301	-0.252171	0.736501	0.273761	grey	32.4721	0.0473841
FBgn0020909	CG11130	X	1301	-0.0730787	0.86826	0.0213981	0.943291	-0.139031	0.954737	-1.53017	1.84e-14	-1.69063	3.19e-17	-0.160463	0.643991	-1.43569	1.58e-12	-1.75658	1.7e-17	-0.320892	0.372454	0.901527	turquoise	1588.83	0.688596
FBgn0020910	CG4863	3R	1688	0.141002	0.681566	-0.354308	0.0764155	-0.136914	0.90674	-0.155222	0.497112	-0.439602	0.0165045	-0.28438	0.240112	-0.650532	0.000247204	-0.717518	2.77e-05	-0.0669864	0.874884	0.235907	yellow	1414.84	0.977877
FBgn0020912	CG1447	3R	3571	-0.914029	0.0524268	0.712147	0.0773812	-0.344877	0.839373	-1.12996	0.00180997	-0.236232	0.636058	0.893732	0.0439759	0.496212	0.205451	0.33292	0.426252	-0.163292	0.840349	0.0273251	brown	330.3	0.581029
FBgn0020930	CG8657	2R	2010	0.184298	0.56809	-0.217508	0.280728	-0.022102	0.994668	0.0231493	0.930334	-0.146019	0.54144	-0.169168	0.51127	-0.378657	0.0435172	-0.352419	0.0596025	0.0262381	0.959843	0.371207	green	920.014	0.833424
FBgn0021738	CG32788	X	1230	0.0270768	0.967029	-0.0656433	0.842907	-0.114458	0.976893	0.321962	0.309654	0.441432	0.130981	0.119469	0.771173	0.229242	0.444388	0.299896	0.32685	0.070654	0.91686	0.94389	turquoise	260.106	0.122383
FBgn0021742	CG1567	X	1924	-0.576667	0.326172	0.651043	0.0930877	0.155005	0.976893	-0.465699	0.262441	-0.0225319	0.970854	0.443167	0.368062	0.762011	0.0443174	0.70914	0.0626282	-0.0528703	0.956459	0.117424	green	106.695	0.0989528
FBgn0021750	CG4938	3R	2552	0.191211	0.637391	-0.114536	0.668101	-0.0509322	0.993558	-0.23058	0.388583	-0.51392	0.0242539	-0.28334	0.360439	-0.536328	0.0180629	-0.756063	0.000493511	-0.219736	0.572803	0.647004	turquoise	1022.77	0.485825
FBgn0021760	CG32435	3L	5930	0.0834638	0.779137	-0.500935	0.00145428	-0.116668	0.894135	-0.0249696	0.910317	-0.263939	0.0966924	-0.23897	0.224333	-0.609369	2.08e-05	-0.464071	0.0012223	0.145298	0.566656	0.0578804	green	708.103	0.550847
FBgn0021761	CG4579	2L	5420	0.109378	0.75008	-0.02429	0.914635	-0.132961	0.917129	-0.67281	7.73e-05	-0.868142	1.52e-07	-0.195332	0.439023	-0.806477	1.65e-06	-1.11048	1.58e-11	-0.304004	0.21938	0.681312	turquoise	1726.69	0.833327
FBgn0021764	CG5227	X	9406	-0.142994	0.598918	-0.615798	5.09e-05	-0.340894	0.11919	0.538131	0.000183263	1.27905	9.19e-22	0.740915	4.72e-07	0.0653268	0.702435	1.08115	1.17e-15	1.01582	6.01e-13	0.150997	blue	774.405	0.388775
FBgn0021765	CG7113	X	1134	-0.0931165	0.817813	-0.462266	0.0307918	-0.495767	0.0692877	0.088376	0.742804	-0.310378	0.150155	-0.398754	0.1083	-0.280773	0.177764	-0.713029	0.000128287	-0.432256	0.0723088	0.35451	yellow	539.977	0.428701
FBgn0021767	CG11202	X	3417	-0.411022	0.380196	0.437521	0.147043	0.240401	0.857203	-0.20153	0.568977	0.104123	0.802882	0.305653	0.426378	0.647013	0.0259748	0.755547	0.00701745	0.108533	0.860908	0.155422	green	424.692	0.348874
FBgn0021768	CG9710	3L	1622	-0.477191	0.0508935	-0.607794	0.00291126	-0.206492	0.781829	-0.344326	0.0949759	-0.388632	0.0481628	-0.0443061	0.890755	-0.474929	0.015605	-0.117932	0.604196	0.356996	0.157129	0.400424	red	278.828	0.399293
FBgn0021776	CG12249	3R	3232	-0.401402	0.499354	0.417615	0.265908	-0.108373	0.982626	-0.417231	0.290216	0.0171638	0.977454	0.434395	0.346608	0.401786	0.270762	0.310192	0.424886	-0.0915938	0.914021	0.301404	brown	220.943	0.389487
FBgn0021795	CG9035	2R	977	-0.139774	0.789937	-0.235499	0.429143	-0.109062	0.976893	-1.74879	2.88e-13	-2.66199	6.13e-30	-0.913203	0.00122186	-1.84452	1.75e-14	-2.63128	2.93e-29	-0.786766	0.00596777	0.94768	turquoise	1887.75	0.93767
FBgn0021796	CG5092	2L	7987	0.0451512	0.904856	-0.241628	0.206593	0.30276	0.371288	0.219197	0.274647	-0.121048	0.607411	-0.340245	0.121799	-0.0675823	0.73315	0.136561	0.48923	0.204143	0.453612	0.155374	brown	206.924	0.235248
FBgn0021800	CG3920	2L	3750	-0.141481	0.762602	-0.223494	0.406536	0.216285	0.850352	-0.182493	0.54106	-0.426262	0.0915751	-0.243769	0.467026	-0.264506	0.301822	-0.0684956	0.821595	0.196011	0.652554	0.457578	yellow	54.3074	0.0252046
FBgn0021814	CG12770	2R	1173	0.15084	0.659789	-0.388811	0.048855	-0.0461583	0.993196	0.431344	0.0213828	0.175167	0.442717	-0.256176	0.292193	-0.108308	0.595693	-0.0218313	0.927258	0.0864763	0.82575	0.179665	black	411.457	0.744024
FBgn0021825	CG8269	2R	1358	0.0651158	0.854298	-0.354354	0.0554486	-0.0449934	0.991795	-0.135957	0.521203	-0.419396	0.0131286	-0.283439	0.201747	-0.555427	0.000828835	-0.529505	0.00118173	0.0259213	0.956516	0.270203	yellow	1121.9	0.773279
FBgn0021847	CG8325	2R	3079	0.109262	0.755351	-0.46877	0.0130275	-0.14621	0.880564	0.410799	0.0240531	0.385609	0.0318992	-0.0251894	0.935159	-0.167233	0.386931	0.130137	0.527095	0.297371	0.215189	0.135827	black	277.095	0.449387
FBgn0021856	CG8674	2L	1055	0.265802	0.412194	-0.312202	0.150358	0.114478	0.955792	0.0948362	0.719562	-0.337912	0.115639	-0.432748	0.0785566	-0.483168	0.0158565	-0.489236	0.0132193	-0.00606817	0.990386	0.171613	yellow	743.848	0.453681
FBgn0021872	CG9415	2R	2138	0.283982	0.31253	-0.245421	0.219263	-0.0258777	0.993558	-0.384252	0.0426807	-0.873315	1.67e-07	-0.489063	0.0196447	-0.913655	6.4e-08	-1.18318	4.68e-13	-0.26952	0.294588	0.187194	turquoise	1836.38	0.903425
FBgn0021874	CG2863	2L	1584	0.166617	0.665162	-0.231785	0.364368	-0.118709	0.968239	-0.986732	1.18e-06	-1.21572	1.64e-09	-0.228989	0.477075	-1.38513	8.64e-12	-1.50105	1.79e-13	-0.115913	0.816147	0.471313	turquoise	1483.28	0.692006
FBgn0021875	CG3260	2R	1306	0.104388	0.834705	-0.229334	0.405049	0.0702919	0.990268	-0.175632	0.56402	-0.561098	0.023852	-0.385466	0.237221	-0.509353	0.0423587	-0.595194	0.0156339	-0.0858407	0.885812	0.623263	turquoise	753.148	0.367129
FBgn0021895	CG18426	2R	2076	-0.0348986	0.939793	-0.382817	0.0839941	-0.0374233	0.993558	0.330721	0.140912	0.300111	0.184246	-0.0306098	0.932099	-0.0171975	0.946458	0.297587	0.173454	0.314784	0.272119	0.45216	black	430.444	0.618786
FBgn0021906	CG7361	2L	1118	0.116387	0.79059	-0.127628	0.621422	-0.168718	0.900781	-1.08193	1.22e-07	-1.44678	3.4e-13	-0.364842	0.204663	-1.32595	6.19e-11	-1.73188	1.85e-18	-0.405932	0.156038	0.659353	turquoise	1904.96	0.935139
FBgn0021944	CG3433	2L	1467	-0.0679963	0.864455	-0.333515	0.113494	-0.547245	0.0371089	-0.789264	9.82e-06	-1.10037	2.47e-10	-0.311104	0.219749	-1.05478	2.89e-09	-1.57962	4.29e-19	-0.524834	0.0207642	0.286769	turquoise	1399.79	0.664878
FBgn0021967	CG8844	2L	738	0.233115	0.531973	0.0159492	0.954862	-0.0332339	0.993558	-0.953908	2.25e-06	-1.24719	2.1e-10	-0.293277	0.315941	-1.17107	3.98e-09	-1.51353	7.77e-15	-0.34246	0.254516	0.692043	turquoise	1903.82	0.944707
FBgn0021979	CG3082	2R	1944	-0.0968364	0.791506	-0.239077	0.23551	-0.150359	0.880938	-0.126788	0.585996	-0.744532	1.27e-05	-0.617743	0.0017206	-0.269029	0.160103	-0.798054	2.34e-06	-0.529026	0.00809771	0.874245	turquoise	978.096	0.46119
FBgn0021995	CG2173	2R	2670	0.110021	0.778851	0.111933	0.646911	0.181639	0.869138	-1.17912	2.56e-10	-1.38328	7.49e-14	-0.204165	0.489611	-1.1772	3.03e-10	-1.31166	1.56e-12	-0.134459	0.742885	0.967835	turquoise	1599.4	0.729917
FBgn0022023	CG9124	2L	1496	0.148611	0.611059	-0.302955	0.0859156	-0.0132108	0.995104	-0.0753473	0.729292	-0.262091	0.134019	-0.186744	0.402066	-0.526913	0.000845399	-0.423913	0.00721135	0.103	0.747509	0.209458	green	1148.53	0.867996
FBgn0022027	CG14750	2R	678	0.0388697	0.921288	-0.498598	0.00796931	-0.409412	0.124057	0.064537	0.787483	0.0129729	0.966021	-0.0515641	0.857451	-0.472931	0.00808195	-0.435308	0.0144959	0.0376222	0.937165	0.133903	red	377.223	0.367929
FBgn0022029	CG4798	2R	3254	0.446349	0.150186	0.457624	0.0750373	0.073154	0.984172	-1.03761	2.06e-06	-0.830983	0.000140324	0.206624	0.546025	-1.02633	1.44e-06	-1.20418	1.13e-08	-0.177846	0.6863	0.492888	blue	1074.5	0.546102
FBgn0022069	CG12396	2L	2882	0.0919139	0.844654	0.160797	0.551875	0.265538	0.751921	-0.974265	6.67e-06	-1.09657	2.57e-07	-0.122301	0.733077	-0.905382	3.33e-05	-0.922943	1.7e-05	-0.0175602	0.979274	0.882418	turquoise	1072.66	0.487532
FBgn0022097	CG8186	2R	1064	0.132268	0.674957	-0.322254	0.0818379	-0.0117211	0.995156	-0.0774158	0.734901	-0.248915	0.185878	-0.171499	0.471681	-0.531938	0.00141375	-0.392905	0.019886	0.139033	0.653227	0.228379	green	1037.1	0.884435
FBgn0022153	CG3054	2L	5201	0.258573	0.35284	-0.313703	0.0959409	0.0213126	0.994668	1.08174	1.27e-11	0.927969	6e-09	-0.153772	0.530614	0.509464	0.00307807	0.690708	2.1e-05	0.181244	0.522454	0.129123	blue	1057.31	0.749694
FBgn0022160	CG8256	2R	2637	1.42662	0.000345015	0.758742	0.0644612	0.0378615	0.994668	-0.954098	0.0126333	1.1329	0.00175009	2.087	1.37e-08	-1.62198	5.09e-06	-0.255859	0.555044	1.36612	0.000406494	0.0833161	tan	58.5539	0.37228
FBgn0022213	CG13281	2L	3237	0.302315	0.296042	-0.270608	0.193788	-0.160483	0.877686	-0.303034	0.144647	-0.718162	5.59e-05	-0.415128	0.0760111	-0.875957	7.9e-07	-1.18096	8.13e-12	-0.305003	0.246332	0.13918	yellow	1677.32	0.850466
FBgn0022224	CG3450	2R	396	0.220674	0.655717	-0.419864	0.159666	-0.309057	0.750226	-0.148771	0.672324	-0.120485	0.759092	0.0282851	0.952753	-0.789309	0.00328516	-0.650216	0.0157721	0.139092	0.811599	0.273027	green	567.593	0.557122
FBgn0022238	CG5738	2R	1686	-0.0107271	0.985577	-0.456076	0.0531449	0.0893974	0.976893	0.449057	0.0498306	0.128364	0.677034	-0.320693	0.264132	0.00370772	0.988896	0.228488	0.345476	0.22478	0.532178	0.244183	black	361.008	0.648412
FBgn0022288	CG12792	2R	1811	0.140772	0.725071	0.0532306	0.847212	0.0652794	0.98838	-1.28698	8.66e-11	-1.56567	2.26e-15	-0.278692	0.366662	-1.37452	4.3e-12	-1.64117	1.29e-16	-0.266644	0.45341	0.958462	turquoise	1674.56	0.79142
FBgn0022338	CG5452	3R	1265	-0.391247	0.239783	-1.00458	1e-05	-0.342556	0.559046	0.0297969	0.925627	-0.644528	0.0030472	-0.674325	0.00704331	-0.58354	0.0126987	-0.595837	0.0100821	-0.0122974	0.983162	0.138545	greenyellow	196.373	0.591985
FBgn0022343	CG3760	2R	1240	0.124976	0.690129	-0.403452	0.0275917	-0.0702489	0.976893	-0.678544	2.14e-05	-0.912386	3.36e-09	-0.233842	0.303319	-1.20697	6.32e-15	-1.10761	4.6e-13	0.0993614	0.769982	0.149763	turquoise	1550.72	0.72305
FBgn0022344	CG10340	3R	938	0.323304	0.324861	0.0734278	0.781584	0.0340803	0.993558	-0.977003	1.24e-06	-0.998463	5.38e-07	-0.0214594	0.95745	-1.22688	5.68e-10	-1.28769	5.44e-11	-0.0608069	0.912701	0.636595	turquoise	1574.29	0.75136
FBgn0022349	CG1910	3R	3015	0.170743	0.631996	-0.383768	0.070833	-0.0177033	0.994668	0.266912	0.231554	0.330859	0.113589	0.0639464	0.840161	-0.287598	0.161787	0.142412	0.525601	0.430011	0.06887	0.199201	black	341.827	0.639529
FBgn0022355	CG6186	X	2854	-0.603973	0.0198127	-0.636079	0.00575756	-0.243201	0.751921	-0.494697	0.027147	-1.23935	3.39e-10	-0.744658	0.00135919	-0.526803	0.0158616	-0.878582	1.27e-05	-0.351779	0.232261	0.433345	turquoise	548.665	0.250776
FBgn0022359	CG4649	3R	1346	0.0985292	0.921408	1.30387	0.00674282	-0.0784344	0.993558	-1.911	7.8e-06	-3.46481	2.06e-17	-1.55381	0.00150139	-0.705661	0.134828	-3.64178	3.79e-19	-2.93611	9.97e-12	0.130792	turquoise	1308.51	0.640007
FBgn0022361	CG1507	4	2719	0.127714	0.736535	-0.438616	0.0379892	0.149725	0.898677	0.365438	0.081031	0.0255988	0.939367	-0.339839	0.180347	-0.200892	0.339473	0.0476108	0.848171	0.248502	0.403627	0.114706	black	473.283	0.653539
FBgn0022382	CG15862	2R	4108	0.166641	0.582652	0.0804537	0.694962	0.215977	0.694831	-0.380526	0.0322955	-0.620664	0.000147576	-0.240138	0.304281	-0.466714	0.00612101	-0.571329	0.000496274	-0.104615	0.762311	0.873415	turquoise	1363.67	0.69845
FBgn0022699	CG10270	3L	2685	-0.0921783	0.787238	-0.221913	0.23268	-0.026488	0.993558	0.0125124	0.95771	-0.055775	0.830458	-0.0682873	0.796454	-0.117222	0.533755	0.00991532	0.965569	0.127138	0.69008	0.743843	green	81.1675	0.0735924
FBgn0022700	CG3986	2R	1473	-0.185998	0.795667	0.757278	0.041024	0.381363	0.751595	-0.310243	0.473689	0.0732407	0.896092	0.383484	0.427869	0.633033	0.0779954	0.640602	0.0742084	0.00756861	0.992722	0.233102	green	507.741	0.523866
FBgn0022702	CG2054	3L	2690	-0.378077	0.425522	-0.210611	0.499566	0.18902	0.915075	0.256449	0.439636	0.800896	0.00201895	0.544447	0.0987646	0.423914	0.158347	1.36799	9.7e-08	0.944078	0.00063433	0.38307	turquoise	719.218	0.337093
FBgn0022709	CG17146	3L	1266	-0.740494	0.00246502	-0.384927	0.107675	-0.310859	0.648275	-0.378466	0.107405	-1.36533	1.74e-11	-0.986861	1.49e-05	-0.0228995	0.932789	-0.935692	1.75e-05	-0.912793	0.000105364	0.430055	turquoise	409.672	0.194572
FBgn0022710	CG9210	X	7565	-0.122216	0.759312	0.257326	0.249182	0.290223	0.566686	-0.215652	0.371755	-0.0970399	0.741561	0.118612	0.696934	0.163889	0.458484	0.315399	0.138788	0.15151	0.686512	0.35451	green	243.535	0.234237
FBgn0022724	CG7128	X	1341	0.114177	0.85623	0.026327	0.946893	-0.183635	0.951143	-0.349811	0.323628	-0.268539	0.483591	0.0812722	0.872468	-0.437661	0.168932	-0.566351	0.0719721	-0.12869	0.853834	0.804616	turquoise	134.36	0.0567641
FBgn0022740	CG5005	2R	1078	-0.0610432	0.945556	0.600004	0.153082	0.44159	0.742003	-0.250108	0.62233	-0.118123	0.845771	0.131984	0.836834	0.410939	0.32078	0.38451	0.376837	-0.0264292	0.980697	0.527199	green	247.317	0.238079
FBgn0022764	CG8815	2R	8972	0.00427209	0.993308	-0.407577	0.0151855	0.0786246	0.968164	0.440424	0.00476379	0.261634	0.120287	-0.17879	0.407596	0.0285754	0.878613	0.335987	0.0324186	0.307412	0.11934	0.123229	blue	619.53	0.436684
FBgn0022768	CG2984	X	5675	-0.160116	0.520184	-0.330973	0.0274377	-0.13972	0.808589	0.34773	0.0141319	0.377647	0.00575393	0.0299178	0.898672	0.176872	0.240737	0.398043	0.00385594	0.221171	0.252786	0.622516	blue	854.704	0.52811
FBgn0022770	CG17058	X	1406	2.62061	2.1e-22	1.06789	0.00149363	0.396457	0.70661	-0.724174	0.0328013	-0.527578	0.130926	0.196596	0.696494	-2.27689	2.13e-18	-2.75173	4.6e-25	-0.474834	0.279036	5.05e-06	magenta	389.281	0.488715
FBgn0022772	CG10667	2R	3152	0.0241373	0.969519	-0.0580002	0.865929	0.0211692	0.995104	-0.317119	0.316079	-0.342967	0.272801	-0.0258482	0.959259	-0.399256	0.163564	-0.345935	0.242198	0.0533211	0.941683	0.975397	turquoise	61.1901	0.0159244
FBgn0022774	CG8782	3L	1501	-0.0611357	0.854255	-0.756408	1.73e-06	-0.104445	0.934975	0.493169	0.00153826	0.397523	0.0115544	-0.095646	0.687188	-0.202104	0.22869	0.354213	0.0248486	0.556317	0.000747335	0.0111608	black	371.474	0.463103
FBgn0022786	CG12153	X	3420	0.12217	0.702626	-0.319121	0.0844291	-0.420356	0.0914476	-0.0247292	0.920393	-0.22791	0.237389	-0.203181	0.381901	-0.466021	0.00607999	-0.770436	1.8e-06	-0.304415	0.189433	0.118713	yellow	630.755	0.426005
FBgn0022787	CG4261	3R	6481	0.116539	0.74868	-0.627085	0.00122059	0.05076	0.990332	0.836928	1.58e-06	0.14681	0.548342	-0.690118	0.000393066	0.0933043	0.654166	0.0810307	0.720331	-0.0122735	0.981717	0.0280029	black	173.388	0.241898
FBgn0022800	CG10244	3R	2939	0.820778	0.0183912	1.36756	2.26e-06	1.02841	0.001384	-0.277687	0.449089	0.187835	0.645467	0.465522	0.236139	0.269091	0.373445	0.395468	0.184764	0.126377	0.833621	0.473728	pink	166.55	0.499758
[truncated: 10,722 more rows]

## Sheet: B) DeSeq2 for MU PS79
FBgn	CGnum	Chrom	Length	log2(MU14/MU10)	padj_MU14vsMU10	log2(MU14/MU12)	padj_MU14vsMU12	log2(MU14/MU17)	padj_MU14vsMU17	log2(MU14/MU26)	padj_MU14vsMU26	log2(MU10/MU12)	padj_MU10vsMU12	log2(MU10/MU17)	padj_MU10vsMU17	log2(MU10/MU26)	padj_MU10vsMU26	log2(MU12/MU17)	padj_MU12vsMU17	log2(MU12/MU26)	padj_MU12vsMU26	log2(MU17/MU26)	padj_MU17vsMU26
[truncated: 8,415 more rows]

[truncated: 3 more sheets: C) TPM in NL and ZI, D) Mapping bias in NL and ZI, E) Weight RNAi lines]
